# Supplementary material for: Dynamic genome-scale cell-specific metabolic models reveal novel inter-cellular and intra-cellular metabolic communications during ovarian follicle development
Source: BMC Bioinformatics. 2019 Jun 10;20:307. doi: 10.1186/s12859-019-2825-2 (PMC6558917; doi:10.1186/s12859-019-2825-2)
Supplement: Supplementary file 1 — Metabolites, reactions and enzymes present in Mice Recon 2. (XLSX 452 kb) [file 12859_2019_2825_MOESM2_ESM.xlsx]

## Sheet: Reaction_MiceRecon2
Reaction Name	Reaction Abbreviation	Reaction Formula	Rections Genes Entrez IDs
5-glutamyl-10FTHF transport lysosomal	10FTHF5GLUtl	10fthf5glu[c] -> 10fthf5glu[l]
5-glutamyl-10FTHF transport mitochondrial	10FTHF5GLUtm	10fthf5glu[m] -> 10fthf5glu[c]
6-glutamyl-10FTHF transport lysosomal	10FTHF6GLUtl	10fthf6glu[c] -> 10fthf6glu[l]
6-glutamyl-10FTHF transport mitochondrial	10FTHF6GLUtm	10fthf6glu[m] -> 10fthf6glu[c]
7-glutamyl-10FTHF transport lysosomal	10FTHF7GLUtl	10fthf7glu[c] -> 10fthf7glu[l]
7-glutamyl-10FTHF transport mitochondrial	10FTHF7GLUtm	10fthf7glu[m] -> 10fthf7glu[c]
10-Formyltetrahydrofolate lysosomal transport via diffusion	10FTHFtl	10fthf[c] <=> 10fthf[l]
10-Formyltetrahydrofolate mitochondrial transport via diffusion	10FTHFtm	10fthf[c] <=> 10fthf[m]
11-deoxycortisol intracellular transport	11DOCRTSLtm	11docrtsl[c] <=> 11docrtsl[m]
11-deoxycortisol intracellular transport	11DOCRTSLtr	11docrtsl[c] <=> 11docrtsl[r]
11-deoxycorticosterone intracellular transport	11DOCRTSTRNtm	11docrtstrn[c] <=> 11docrtstrn[m]
11-deoxycorticosterone intracellular transport	11DOCRTSTRNtr	11docrtstrn[c] <=> 11docrtstrn[r]
13-Diaminopropane:oxygen oxidoreductase (deaminating)	13DAMPPOX	13dampp[c] + h2o[c] + o2[c] -> bamppald[c] + h2o2[c] + nh4[c]	237940.1 or 237940.2 or 11754.1 or 76507.1
N1-Methylnicotinamide transport	1MNCAMti	h2o[c] + 1mncam[c] + atp[c] -> adp[c] + h[c] + pi[c] + 1mncam[e]
delta1-piperideine-2-carboxylate reductase perixosomal	1PPDCRp	1pipdn2c[x] + h[x] + nadh[x] -> Lpipecol[x] + nad[x]
1-alpha-Vitamin D-2425-hydroxylase (D2)	1a_24_25VITD2Hm	2425dhvitd2[m] + h[m] + nadph[m] + o2[m] -> 1a2425thvitd2[m] + h2o[m] + nadp[m]
1-alpha-Vitamin D-2425-hydroxylase (D3)	1a_24_25VITD3Hm	h[m] + nadph[m] + o2[m] + 2425dhvitd3[m] -> h2o[m] + nadp[m] + 1a2425thvitd3[m]
1-alpha24R25-Vitamin D-hydroxylase (D2)	1a_25VITD2Hm	h[m] + nadph[m] + o2[m] + 1a25dhvitd2[m] -> 1a2425thvitd2[m] + h2o[m] + nadp[m]
1-alpha24R25-Vitamin D-hydroxylase (D3)	1a_25VITD3Hm	h[m] + nadph[m] + o2[m] + 1a25dhvitd3[m] -> h2o[m] + nadp[m] + 1a2425thvitd3[m]
xenobiotic transport	24NPHte	24nph[e] <=> 24nph[c]
2425-Dihydroxyvitamin D2 transport from cytoplasm	24_25DHVITD2t	2425dhvitd2[c] -> 2425dhvitd2[e]
2425-Dihydroxyvitamin D2 transport from mitochondria	24_25DHVITD2tm	2425dhvitd2[m] -> 2425dhvitd2[c]
2425-Dihydroxyvitamin D3 transport from cytoplasm	24_25DHVITD3t	2425dhvitd3[c] -> 2425dhvitd3[e]
2425-Dihydroxyvitamin D3 transport from mitochondria	24_25DHVITD3tm	2425dhvitd3[m] -> 2425dhvitd3[c]
24R-Vitamin D-25-hydroxylase (D2)	24_25VITD2Hm	h[m] + nadph[m] + o2[m] + 25hvitd2[m] -> 2425dhvitd2[m] + h2o[m] + nadp[m]	13081.1
24R-Vitamin D-25-hydroxylase (D3)	24_25VITD3Hm	h[m] + nadph[m] + o2[m] + 25hvitd3[m] -> h2o[m] + nadp[m] + 2425dhvitd3[m]	13081.1
25-hydroxyvitamin D2 transport from cytoplasm	25HVITD2t	25hvitd2[c] -> 25hvitd2[e]
25-hydroxyvitamin D2 transport in cytoplasm	25HVITD2tin	25hvitd2[e] -> 25hvitd2[c]
25-hydroxyvitamin D2 transport in mitochondria	25HVITD2tin_m	25hvitd2[c] -> 25hvitd2[m]
25-hydroxyvitamin D2 transport from mitochondria	25HVITD2tm	25hvitd2[m] -> 25hvitd2[c]
25-hydroxyvitamin D3 transport from cytoplasm	25HVITD3t	25hvitd3[c] -> 25hvitd3[e]
transport of 25-Hydroxyvitamin D3 into the intestine for absorption and into the renal cells for hydroxylation into active form of vitamin D	25HVITD3tc	25hvitd3[u] -> 25hvitd3[c]	14473.1 and 14725.1 and 65969.1
25-hydroxyvitamin D3 transport in cytoplasm	25HVITD3tin	25hvitd3[e] -> 25hvitd3[c]
25-hydroxyvitamin D3 transport in mitochondria	25HVITD3tin_m	25hvitd3[c] -> 25hvitd3[m]
25-hydroxyvitamin D3 transport from mitochondria	25HVITD3tm	25hvitd3[m] -> 25hvitd3[c]
1-alpha-Vitamin D-25-hydroxylase (D2)	25VITD2Hm	h[m] + nadph[m] + o2[m] + 25hvitd2[m] -> h2o[m] + nadp[m] + 1a25dhvitd2[m]	13115.1
1-alpha-Vitamin D-25-hydroxylase (D3)	25VITD3Hm	h[m] + nadph[m] + o2[m] + 25hvitd3[m] -> h2o[m] + nadp[m] + 1a25dhvitd3[m]	13115.1
2-Aminoacrylate hydrolysis	2AMACHYD	h2o[c] + 2amac[c] -> nh4[c] + pyr[c]
2-Aminoacrylate sulfotransferase	2AMACSULT	2amac[c] + nadph[c] + paps[c] -> Lcyst[c] + nadp[c] + pap[c]
L-2-aminoadipate shuttle (cytosol/mitochondria)	2AMADPTm	L2aadp[c] + akg[m] <=> akg[c] + L2aadp[m]	217593
2-deoxy-D-ribose 1-phosphate phosphorylase	2DR1PP	h2o[c] + 2dr1p[c] -> pi[c] + drib[c]
2-hydroxybutyrate cotransport with proton	2HBt2	2hb[e] + h[e] <=> h[c] + 2hb[c]	20503.1 or 80879.1 or 20501.1
bicarbonate transport (Na/HCO3 1:2 cotransport)	2HCO3_NAt	2 hco3[e] + na1[e] <=> 2 hco3[c] + na1[c]	232156.1 or 232156.2 or 232156.3 or 54403.1 or 232156.4
2-methylcitrate transport via diffusion	2MCITt	2mcit[c] <=> 2mcit[e]
2-Oxoadipate:lipoamde 2-oxidoreductase(decarboxylating and acceptor-succinylating) (mitochondria)	2OXOADOXm	2oxoadp[m] + coa[m] + nad[m] -> co2[m] + glutcoa[m] + nadh[m]	78920.1 or 18293.1 or 27402.1 and 13382.1 or 18293.2
2-oxoadipate shuttle (cytosol/mitochondria)	2OXOADPTm	akg[m] + 2oxoadp[c] <=> akg[c] + 2oxoadp[m]	217593
34-Dihydroxyphenylethyleneglycol transport (diffusion)	34DHOXPEGt	34dhoxpeg[c] <=> 34dhoxpeg[e]
34-Dihydroxyphenylacetate:amet O-methyltransferase	34DHPHAMT	34dhpha[c] + amet[c] -> h[c] + ahcys[c] + homoval[c]	12846.1 or 12846.2
transport of 34-Dihydroxy-L-phenylalanine by LAT1 in association with 4F2hc across the apical surface of the memebranes.	34DHPHELAT1tc	34dhphe[u] + leu_L[c] -> 34dhphe[c] + leu_L[u]	20539.1 and 17254.1
34-Dihydroxyphenylacetaldehyde:NAD+ oxidoreductase	34DHPLACOX	h2o[c] + nad[c] + 34dhpac[c] -> 2 h[c] + 34dhpha[c] + nadh[c]	11670.1 or 67689.1 or 56847.1
34-Dihydroxyphenylacetaldehyde:NADP+ oxidoreductase	34DHPLACOX_NADP_	h2o[c] + nadp[c] + 34dhpac[c] <=> 2 h[c] + nadph[c] + 34dhpha[c]	11670.1 or 67689.1 or 56847.1
34-Dihydroxymandelaldehyde:NAD+ oxidoreductase	34DHXMANDACOX	h2o[c] + nad[c] + 34dhmald[c] -> 2 h[c] + nadh[c] + 34dhoxmand[c]	11670.1 or 67689.1 or 56847.1
34-Dihydroxymandelaldehyde:NADP+ oxidoreductase	34DHXMANDACOX_NADP_	h2o[c] + nadp[c] + 34dhmald[c] <=> 2 h[c] + nadph[c] + 34dhoxmand[c]	11670.1 or 67689.1 or 56847.1
3-(4-hydroxyphenyl-)lactate formation	34HPLFM	h[m] + nadh[m] + 34hpp[m] -> nad[m] + 34hpl[m]
4-Hydroxyphenylpyruvate:oxygen oxidoreductase	34HPPOR	o2[c] + 34hpp[c] -> co2[c] + hgentis[c]	15445.1
35cGMP nuclear transport	35CGMPtn	35cgmp[c] <=> 35cgmp[n]
L-3-aminoisobutyrate transaminase mitochondrial	3AIBTm	2mop[m] + glu_L[m] <=> akg[m] + 3aib[m]	268860.2 or 268860.1
L-3-aminoisobutyrate transaminase	3AIBt	3aib[c] -> 3aib[e]
L-3-aminoisobutyrate transaminase mitochondrial	3AIBtm	3aib[m] -> 3aib[c]
Hydroxylation of 3-Decaprenyl-4-hydroxybenzoate (NADH)	3DPHBH1	h[m] + o2[m] + nadh[m] + 3dphb[m] -> h2o[m] + nad[m] + 3dpdhb[m]
Hydroxylation of 3-Decaprenyl-4-hydroxybenzoate (NADPH)	3DPHBH2	h[m] + nadph[m] + o2[m] + 3dphb[m] -> h2o[m] + nadp[m] + 3dpdhb[m]
3-Dehydrosphinganine reductase	3DSPHR	h[c] + nadph[c] + 3dsphgn[c] -> nadp[c] + sphgn[c]	70750.1
3-hydroxyanthranilate 34-dioxygenase	3HAO	o2[c] + 3hanthrn[c] -> h[c] + cmusa[c]	107766
3-hydroxybutyryl-CoA dehydratase mitochondrial	3HBCDm	h2o[m] + b2coa[m] <=> 3hbcoa_R[m]	52430.1
3-hydroxyisobutyryl-CoA hydrolase mitochondrial	3HBCOAHLm	h2o[m] + 3hibutcoa[m] -> h[m] + coa[m] + 3hmp[m]
bicarbonate transport (Na/HCO3 1:3 cotransport)	3HCO3_NAt	3 hco3[e] + na1[e] <=> 3 hco3[c] + na1[c]	232156.1 or 232156.2 or 232156.3 or 54403.1 or 232156.4
3-Hydroxy-L-kynurenine:2-oxoglutarate aminotransferase	3HKYNAKGAT	akg[c] + hLkynr[c] -> 42A3HP24DB[c] + glu_L[c]	23923.1 or 70266.1 or 23923.2 or 229905.1
3-Hydroxy-L-tyrosine carboxy-lyase	3HLYTCL	h[c] + 34dhphe[c] -> co2[c] + dopa[c]	13195.1
3-hydroxyisobutyryl-Coenzyme A hydrolase	3HPCOAHYD	h2o[c] + 3hpcoa[c] -> h[c] + 3hpp[c] + coa[c]	227095.1 or 227095.2
3-hydroxypropionate dehydrogenase	3HPPD	nad[c] + 3hpp[c] <=> h[c] + nadh[c] + msa[c]
3-Hydroxykynurenamine decarboxy-lyase	3HXKYNDCL	h[c] + hLkynr[c] -> co2[c] + 3hxkynam[c]	13195.1
3-Hydroxykynurenamine:oxygen oxidoreductase(deaminating)(flavin-containing)	3HXKYNOXDA	o2[c] + 3hxkynam[c] -> h2o2[c] + nh4[c] + 48dhoxquin[c]	109731.1 or 17161.1
3-Methoxy-4-hydroxyphenylacetaldehyde:NAD+ oxidoreductase	3M4HDXPAC	h2o[c] + nad[c] + 3mox4hpac[c] <=> 2 h[c] + homoval[c] + nadh[c]	11670.1 or 67689.1 or 56847.1
3MLDA extracellular transport via diffusion	3MLDAt	3mlda[c] <=> 3mlda[e]
3-methyl-2-oxobutanoate mitochondrial transport via proton symport	3MOBt2im	h[c] + 3mob[c] -> h[m] + 3mob[m]
3-Methyl-2-oxopentanoate mitochondrial transport via proton symport	3MOPt2im	h[c] + 3mop[c] -> h[m] + 3mop[m]
3-Methoxy-4-hydroxyphenylglycolaldehyde:NAD+ oxidoreductase	3MOX4HOXPGALDOX	h2o[c] + nad[c] + 3m4hpga[c] -> 2 h[c] + nadh[c] + 3mox4hoxm[c]	11670.1 or 67689.1 or 56847.1
3-Methoxy-4-hydroxyphenylglycolaldehyde:NADP+ oxidoreductase	3MOX4HOXPGALDOX_NADP_	h2o[c] + nadp[c] + 3m4hpga[c] <=> 2 h[c] + nadph[c] + 3mox4hoxm[c]	212647.1 or 212647.2
3-Methoxytyramine:oxygen oxidoreductase (deaminating)	3MOXTYROX	h2o[c] + o2[c] + 3moxtyr[c] -> h2o2[c] + nh4[c] + 3mox4hpac[c]	109731.1 or 17161.1
3'-nucleotidase (AMP) lysosome	3NTD7l	3amp[l] + h2o[l] -> adn[l] + pi[l]	11432.1
cysteinesulfinate-aspartate mitochondrial shuttle	3SALAASPm	asp_L[c] + 3sala[m] <=> 3sala[c] + asp_L[m]	78830.1 or 50799.1
3-Sulfino-L-alanine carboxy-lyase	3SALACBOXL	h[c] + 3sala[c] -> co2[c] + hyptaur[c]	246277.1 or 14415.1 or 14417.1 or 14415.2
cysteinesulfinic acid oxidase	3SALAOX	o2[c] + 2 3sala[c] -> 2 Lcyst[c]
3-sulfino-alanine transaminase (irreversible)	3SALATAi	akg[c] + 3sala[c] -> glu_L[c] + 3snpyr[c]	14718.1
3-sulfino-alanine transaminase (irreversible) mitochondrial	3SALATAim	akg[m] + 3sala[m] -> glu_L[m] + 3snpyr[m]	14719.1
3-sulfinopyruvate hydrolase (spotaneous reaction)	3SPYRSP	h2o[c] + 3snpyr[c] -> h[c] + pyr[c] + so3[c]
3-sulfinopyruvate hydrolase (spotaneous reaction) mitochondrial	3SPYRSPm	h2o[m] + 3snpyr[m] -> h[m] + pyr[m] + so3[m]
4-[(1R)-1-Hydroxy-2-(methylamino)ethyl]-12-benzenediol:oxygen oxidoreductase(deaminating)(flavin-containing)	41R1H2MAE12BOOX	h2o[c] + o2[c] + adrnl[c] -> h2o2[c] + 34dhmald[c] + mma[c]	109731.1 or 17161.1
4-[(1R)-2-Amino-1-hydroxyethyl]-12-benzenediol:oxygen oxidoreductase(deaminating)(flavin-containing)	41R2A1H12BOOX	h2o[c] + o2[c] + nrpphr[c] -> h2o2[c] + nh4[c] + 34dhmald[c]	109731.1 or 17161.1
4-(2-Aminoethyl)-12-benzenediol:oxygen oxidoreductase(deaminating)(flavin-containing)	42A12BOOX	h2o[c] + o2[c] + dopa[c] -> h2o2[c] + nh4[c] + 34dhpac[c]	237940.1 or 109731.1 or 17161.1 or 237940.2 or 11754.1 or 76507.1
4-aminobutanoate mitochondrial transport via diffusion	4ABUTtm	4abut[c] <=> 4abut[m]
4-hydroxybenzoyl-CoA formation	4HBZCOAFm	h2o[m] + coa[m] + nad[m] + coucoa[m] -> h[m] + nadh[m] + 4hbzcoa[m] + accoa[m]
4-hydroxybenzoate formation	4HBZFm	h2o[m] + 4hbzcoa[m] -> h[m] + coa[m] + 4hbz[m]
xenobiotic transport	4HDEBRISOQUINEte	4hdebrisoquine[e] <=> 4hdebrisoquine[c]
L-4-hydroxyglutamate semialdehyde dehydrogenase mitochondrial	4HGLSDm	h2o[m] + nad[m] + 4hglusa[m] <=> 2 h[m] + nadh[m] + e4hglu[m]	212647.1 or 212647.2
4-Hydroxyphenylacetaldehyde:NADP+ oxidoreductase	4HOXPACDOX_NADP_	h2o[c] + nadp[c] + 4hoxpacd[c] <=> 2 h[c] + nadph[c] + 4hphac[c]	212647.1 or 212647.2
trans-4-hydroxy-L-proline transport	4HPRO_LTt	h[e] + 4hpro_LT[e] <=> h[c] + 4hpro_LT[c]
4-methyl-2-oxopentanoate mitochondrial transport via proton symport	4MOPt2im	h[c] + 4mop[c] -> h[m] + 4mop[m]
4 methylpentanal transmembrane transport	4MPTNLte	4mptnl[c] <=> 4mptnl[e]
4 methylpentanal intracellular transport	4MPTNLtm	4mptnl[c] <=> 4mptnl[m]
4 methylpentanal intracellular transport	4MPTNLtr	4mptnl[c] <=> 4mptnl[r]
xenobiotic transport	4MTOLBUTAMIDEte	4mtolbutamide[e] <=> 4mtolbutamide[c]
xenobiotic transport	4NPHSFte	4nphsf[e] <=> 4nphsf[c]
xenobiotic transport	4NPHte	4nph[e] <=> 4nph[c]
transport of L-OH-Proline by the apical IMINO amino acid transporters in kidney and intestine	4OHPROIMINOtc	4hpro_LT[u] + 2 na1[u] + cl[u] -> 2 na1[c] + 4hpro_LT[c] + cl[c]	102680.1 and 57394.1
4-Pyridoxal secretion	4PYRDX	h2o[c] + atp[c] + 4pyrdx[c] -> adp[c] + h[c] + pi[c] + 4pyrdx[e]
glucuronidated compound transport	5ADTSTSTERONEGLCte	h2o[c] + atp[c] + 5adtststeroneglc[c] -> adp[c] + h[c] + pi[c] + 5adtststeroneglc[e]	17250.1
glucuronidated compound transport	5ADTSTSTERONEGLCtr	5adtststeroneglc[c] <=> 5adtststeroneglc[r]
5alpha-Dihydrotestosterone sulfotransferase	5ADTSTSTERONESULT	paps[c] + 5adtststerone[c] -> h[c] + pap[c] + 5adtststerones[c]	20859.1 or 434264.1
sulfonated testosterone transport	5ADTSTSTERONESte	5adtststerones[c] <=> 5adtststerones[e]
5 alpha dihydrotesterone transport	5ADTSTSTERONEte	5adtststerone[e] <=> 5adtststerone[c]
5 alpha dihydrotesterone intracellular transport	5ADTSTSTERONEtr	5adtststerone[r] <=> 5adtststerone[c]
5-Aminolevulinate mitochondrial transport	5AOPtm	5aop[c] <=> 5aop[m]
5-glutamyl-DHF transport lysosomal	5DHFtl	5dhf[c] -> 5dhf[l]
5-formyltetrahydrofolate transport via anion exchange	5FTHFt2	oh1[c] + 5fthf[e] <=> 5fthf[c] + oh1[e]	20509.1 or 20509.2
5-Hydroxy-L-tryptophan decarboxy-lyase	5HLTDL	h[c] + 5htrp[c] -> co2[c] + srtn[c]	13195.1
xenobiotic transport	5HOMEPRAZOLEte	5homeprazole[e] <=> 5homeprazole[c]
5-Hydroxyindoleacetaldehyde:oxygen oxidoreductase	5HOXINDACTO2OX	h2o[c] + o2[c] + 5hoxindact[c] -> h2o2[c] + h[c] + 5hoxindoa[c]	11761.1
5-Hydroxyindoleacetaldehyde:NAD+ oxidoreductase	5HOXINDACTOX	h2o[c] + nad[c] + 5hoxindact[c] -> 2 h[c] + nadh[c] + 5hoxindoa[c]	19378.1 or 56752.1 or 110695.1 or 11668.1 or 11671.1 or 19378.2 or 19378.3
5-Hydroxyindoleacetaldehyde:NAD+ oxidoreductase (mito)	5HOXINDACTOXm	h2o[m] + nad[m] + 5hoxindact[m] -> 2 h[m] + nadh[m] + 5hoxindoa[m]	212647.1 or 11669.1 or 212647.2 or 72535.1
5-Hydroxytryptamine:oxygen oxidoreductase(deaminating)(flavin-containing)	5HOXINOXDA	h2o[c] + o2[c] + srtn[c] -> h2o2[c] + nh4[c] + 5hoxindact[c]	109731.1 or 17161.1
5-Hydroxy-L-tryptophan:oxygen 23-dioxygenase (indole-decyclizing)	5HTRPDOX	o2[c] + 5htrp[c] -> 5hoxnfkyn[c]	15930.1 or 209176.1
5-hydroxy-L-tryptophan secretion via secretory vesicle (ATP driven)	5HTRPVESSEC	2 h2o[c] + 2 atp[c] + 3 5htrp[c] -> 2 adp[c] + 2 h[c] + 2 pi[c] + 3 5htrp[e]	214084.1 or 110877.1
5-Hydroxykynurenamine decarboxy-lyase	5HXKYNDCL	h[c] + 5hxkyn[c] -> co2[c] + 5hxkynam[c]	13195.1
5-Hydroxykynurenamine:oxygen oxidoreductase(deaminating)(flavin-containing)	5HXKYNOXDA	o2[c] + 5hxkynam[c] -> h2o2[c] + nh4[c] + 46dhoxquin[c]	109731.1 or 17161.1
5-methyltetrahydrofolate transport via anion exchange	5MTHFt2	oh1[c] + 5mthf[e] <=> oh1[e] + 5mthf[c]	20509.1 or 20509.2
transport of 5-Methyltetrahydrofolate by folate receptor protein	5MTHFtc	5mthf[u] -> 5mthf[c]	14275.1 or 14276.1
5-glutamyl-THF transport lysosomal	5THFtl	5thf[c] -> 5thf[l]
5-glutamyl-THF transportm mitochondrial	5THFtm	5thf[m] -> 5thf[c]
6-glutamyl-DHF transport lysosomal	6DHFtl	6dhf[c] -> 6dhf[l]
6-glutamyl-DHF transportm mitochondrial	6DHFtm	6dhf[m] -> 6dhf[c]
hydroxylated testosterone transport	6HTSTSTERONEte	6htststerone[c] <=> 6htststerone[e]
hydroxylated testosterone transport	6HTSTSTERONEtr	6htststerone[c] <=> 6htststerone[r]
6-glutamyl-THF transport lysosomal	6THFtl	6thf[c] -> 6thf[l]
6-glutamyl-THF transportm mitochondrial	6THFtm	6thf[m] -> 6thf[c]
cholesterol precursor intracellular transport	7DHCHSTEROLtr	7dhchsterol[r] <=> 7dhchsterol[c]
7-glutamyl-DHF transport lysosomal	7DHFtl	7dhf[c] -> 7dhf[l]
7-glutamyl-DHF transportm mitochondrial	7DHFtm	7dhf[m] -> 7dhf[c]
7-glutamyl-THF transport lysosomal	7THFtl	7thf[c] -> 7thf[l]
7-glutamyl-THF transportm mitochondrial	7THFtm	7thf[m] -> 7thf[c]
Lactosylceramide 4-alpha-galactosyltransferase	A4GALTc	galgluside_hs[c] + udpgal[c] -> h[c] + thcrm_hs[c] + udp[c]	239559
Lactosylceramide 4-alpha-galactosyltransferase	A4GALTg	galgluside_hs[g] + udpgal[g] -> h[g] + thcrm_hs[g] + udp[g]	239559
alpha 14-N-acetylglucosaminyltransferase Golgi apparatus	A4GNT1g	T_antigen[g] + uacgam[g] -> h[g] + udp[g] + gncore1[g]	333424
alpha 14-N-acetylglucosaminyltransferase Golgi apparatus	A4GNT2g	uacgam[g] + core2[g] -> h[g] + udp[g] + gncore2[g]	333424
Acetoacetyl-CoA:acetate CoA-transferase	AACOAT	atp[c] + coa[c] + acac[c] <=> aacoa[c] + amp[c] + ppi[c]	78894.1
Aminoacetone:oxygen oxidoreductase(deaminating)(flavin-containing)	AACTOOR	h2o[c] + o2[c] + aact[c] -> h2o2[c] + nh4[c] + mthgxl[c]	11754.1
Aminoacetone transport (mitochondrial)	AACTtm	aact[m] -> aact[c]
AAPSAS	AAPSAS	h2o[c] + h[c] + thp2c[c] -> L2aadp6sa[c]
L-aminoadipate-semialdehyde dehydrogenase (NADH)	AASAD3	h2o[c] + nad[c] + L2aadp6sa[c] -> 2 h[c] + L2aadp[c] + nadh[c]
L-aminoadipate-semialdehyde dehydrogenase (NADH) mitochondrial	AASAD3m	h2o[m] + nad[m] + L2aadp6sa[m] -> 2 h[m] + L2aadp[m] + nadh[m]
2-aminoadipate transaminase irreversible	AATAi	L2aadp[c] + akg[c] -> 2oxoadp[c] + glu_L[c]	23923.1 or 23923.2
4-aminobutyrate transaminase reversible (mitochondrial)	ABTArm	akg[m] + 4abut[m] <=> glu_L[m] + sucsal[m]	268860.2 or 268860.1
L-arabinitol 4-dehydrogenase	ABTD	nad[c] + abt[c] <=> h[c] + nadh[c] + xylu_L[c]
L-arabinitol transport via passive diffusion	ABTti	abt[c] -> abt[e]
Aminobutyraldehyde dehydrogenase	ABUTD	h2o[c] + nad[c] + 4abutn[c] -> 2 h[c] + nadh[c] + 4abut[c]	56752.1
4-aminobutyrate reversible transport in via proton symport	ABUTt2r	h[e] + 4abut[e] <=> h[c] + 4abut[c]	215335
4-aminobutyrate reversible transport in via proton symport (lysosome)	ABUTt2rL	4abut[l] + h[l] <=> h[c] + 4abut[c]	215335
4-aminobutyrate reversible transport in via sodium symport (1:2)	ABUTt4_2_r	2 na1[e] + 4abut[e] <=> 2 na1[c] + 4abut[c]	14412.1 or 14411.1 or 243616.1 or 232333.1
acetyl-CoA C-acetyltransferase	ACACT1	2 accoa[c] <=> coa[c] + aacoa[c]	224530
acetyl-CoA C-acetyltransferase mitochondrial	ACACT10m	coa[m] + 2maacoa[m] <=> accoa[m] + ppcoa[m]	110446
acetyl-CoA C-acetyltransferase mitochondrial	ACACT1rm	2 accoa[m] <=> coa[m] + aacoa[m]	110446.1 or 231086.1 or 97212.1
acetyl-CoA C-acetyltransferase mitochondrial	ACACT1x	2 accoa[x] -> aacoa[x] + coa[x]	224530
acetyl-CoA C-acetyltransferase (octanoyl-CoA) peroxisomal	ACACT4p	coa[x] + 3odcoa[x] -> accoa[x] + occoa[x]	113868
acetyl-CoA C-acyltransferase (decanoyl-CoA) peroxisomal	ACACT5p	coa[x] + 3oddcoa[x] -> accoa[x] + dcacoa[x]	113868
acetyl-CoA C-acetyltransferase (dodecanoyl) peroxisomal	ACACT6p	coa[x] + 3otdcoa[x] -> accoa[x] + ddcacoa[x]	113868
acetyl-CoA acyltransferase (tetradecanoyl-CoA) peroxisomal	ACACT7p	coa[x] + 3ohdcoa[x] -> accoa[x] + tdcoa[x]	113868
acetyl-CoA acyltransferase (hexadecanoyl-CoA) peroxisomal	ACACT8p	coa[x] + 3ohodcoa[x] -> accoa[x] + pmtcoa[x]	113868
acetyl-CoA acyltransferase (tetracosanoyl-CoA) peroxisomal	ACACT9p	coa[x] + 3ohxccoa[x] -> accoa[x] + ttccoa[x]	113868
acetoacetate transport via proton symport	ACACt2	h[e] + acac[e] <=> h[c] + acac[c]	20503.1 or 20501.1
Acetoacetate mitochondrial transport via H+ symport	ACACt2m	h[c] + acac[c] <=> h[m] + acac[m]	20501.1
acetoacetate intracellular transport unknown mechanism	ACACtx	acac[c] <=> acac[x]
acetaldehyde reversible transport	ACALDt	acald[e] <=> acald[c]
acetaldehyde mitochondrial diffusion	ACALDtm	acald[m] <=> acald[c]
acetaldehyde transport intracellular	ACALDtr	acald[r] <=> acald[c]
acetaldehyde peroxisomal diffusion	ACALDtx	acald[x] <=> acald[c]
acetyl-CoA carboxylase	ACCOAC	atp[c] + hco3[c] + accoa[c] -> adp[c] + h[c] + pi[c] + malcoa[c]	107476.2 or 107476.1 or 100705.1 and 107476.3 or 100705.1 and 107476.5 or 107476.4 or 100705.1 and 107476.4 or 107476.1 and 1007... <Preview truncated at 128 characters>
Acetyl-Coa carboxylase beta isoform	ACCOACm	accoa[m] + atp[m] + hco3[m] -> h[m] + adp[m] + malcoa[m] + pi[m]	100705
acetate-CoA ligase (ADP-forming)	ACCOAL	atp[c] + coa[c] + ppa[c] -> adp[c] + pi[c] + ppcoa[c]	60525.1 or 60525.2
acetate-CoA ligase (AMP-forming)	ACCOALm	coa[m] + atp[m] + ppa[m] -> ppcoa[m] + amp[m] + ppi[m]	68738.1
acetyl-coa transport	ACCOAgt	accoa[c] <=> accoa[g]	11416.1
acetyl-CoA transport nuclear	ACCOAtn	accoa[c] <=> accoa[n]
acetyl-coa transport	ACCOAtr	accoa[c] <=> accoa[r]	11416.1
acetone transport via proton symport	ACETONEt2	h[e] + acetone[e] <=> h[c] + acetone[c]	20503.1 or 80879.1 or 20501.1
acetone mitochondrial transport via proton symport	ACETONEt2m	h[c] + acetone[c] <=> h[m] + acetone[m]	20501.1
acgagbside_hs intracellular transport	ACGAGBSIDEtg	acgagbside_hs[c] <=> acgagbside_hs[g]
acgagbside_hs intracellular transport	ACGAGBSIDEtl	acgagbside_hs[c] <=> acgagbside_hs[l]
blood group intracellular transport	ACGALFUCGALACGALFUC12GAL14ACGLCGALGLUSIDEte	acgalfucgalacgalfuc12gal14acglcgalgluside_hs[e] <=> acgalfucgalacgalfuc12gal14acglcgalgluside_hs[c]
blood group intracellular transport	ACGALFUCGALACGALFUC12GAL14ACGLCGALGLUSIDEtg	acgalfucgalacgalfuc12gal14acglcgalgluside_hs[g] <=> acgalfucgalacgalfuc12gal14acglcgalgluside_hs[c]
blood group intracellular transport	ACGALFUCGALACGALFUCGALACGLCGAL14ACGLCGALGLUSIDEte	acgalfucgalacgalfucgalacglcgal14acglcgalgluside_hs[e] <=> acgalfucgalacgalfucgalacglcgal14acglcgalgluside_hs[c]
blood group intracellular transport	ACGALFUCGALACGALFUCGALACGLCGAL14ACGLCGALGLUSIDEtg	acgalfucgalacgalfucgalacglcgal14acglcgalgluside_hs[g] <=> acgalfucgalacgalfucgalacglcgal14acglcgalgluside_hs[c]
N-acetylgalactosamine kinase	ACGALK	atp[c] + acgal[c] -> adp[c] + h[c] + acgal1p[c]
N-acetylgalactosamine kinase (ITP)	ACGALK2	acgal[c] + itp[c] -> h[c] + acgal1p[c] + idp[c]
N-acetyl-galactosamine intracellular transport	ACGALtlg	acgal[g] <=> acgal[c]
N-acetyl-galactosamine lysosomal efflux	ACGALtly	acgal[l] -> acgal[c]
N-acetylgalactosamine export	ACGALtr	acgal[c] -> acgal[e]
N-acetylglucosamine 2-epimerase	ACGAM2E	acgam[c] <=> acmana[c]	19703.1
N-acetylglucosamine-6-phosphate synthase	ACGAM6PSi	accoa[c] + gam6p[c] -> h[c] + coa[c] + acgam6p[c]	54342.1
N-acetylglucosamine kinase	ACGAMK	atp[c] + acgam[c] -> adp[c] + h[c] + acgam6p[c]	56174.1
phosphoacetylglucosamine mutase	ACGAMPM	acgam6p[c] <=> acgam1p[c]	109785
N-acetyl-glucosamine lysosomal efflux	ACGAMtly	acgam[l] -> acgam[c]
acgbgbside_hs intracellular transport	ACGBGBSIDEtg	acgbgbside_hs[c] <=> acgbgbside_hs[g]
acgbgbside_hs intracellular transport	ACGBGBSIDEtl	acgbgbside_hs[c] <=> acgbgbside_hs[l]
N-acetylglucosaminylphosphatidylinositol deacetylase	ACGPID	h2o[c] + acgpail_hs[c] -> ac[c] + gpail_hs[c]	327942
N-acteylglutamate synthase mitochondrial	ACGSm	glu_L[m] + accoa[m] -> h[m] + coa[m] + acglu[m]	217214
Acetylcholinesterase	ACHEe	ach[e] + h2o[e] -> h[e] + ac[e] + chol[e]	11423.1 or 11423.2
Acetylcholine secretion via secretory vesicle (ATP driven)	ACHVESSEC	2 h2o[c] + 2 atp[c] + 3 ach[c] -> 2 adp[c] + 2 h[c] + 2 pi[c] + 3 ach[e]	20508.1
Acetylcholin transport nuclear trhough pores	ACHtn	ach[n] <=> ach[c]
ATP-Citrate lyase	ACITL	atp[c] + coa[c] + cit[c] -> adp[c] + pi[c] + accoa[c] + oaa[c]	104112.1 or 104112.2
acn13acngalgbside_hs transport	ACN13ACNGALGBSIDEte	acn13acngalgbside_hs[c] <=> acn13acngalgbside_hs[e]
acn13acngalgbside_hs intracellular transport	ACN13ACNGALGBSIDEtg	acn13acngalgbside_hs[c] <=> acn13acngalgbside_hs[g]
acn23acngalgbside transport	ACN23ACNGALGBSIDEte	acn23acngalgbside_hs[c] <=> acn23acngalgbside_hs[e]
acn23acngalgbside intracellular transport	ACN23ACNGALGBSIDEtg	acn23acngalgbside_hs[c] <=> acn23acngalgbside_hs[g]
blood group intracellular transport	ACNACNGAL14ACGLCGALGLUSIDEte	acnacngal14acglcgalgluside_hs[e] <=> acnacngal14acglcgalgluside_hs[c]
blood group intracellular transport	ACNACNGAL14ACGLCGALGLUSIDEtg	acnacngal14acglcgalgluside_hs[g] <=> acnacngal14acglcgalgluside_hs[c]
acnacngalgbside_hs transport	ACNACNGALGBSIDEte	acnacngalgbside_hs[c] <=> acnacngalgbside_hs[e]
acnacngalgbside_hs intracellular transport	ACNACNGALGBSIDEtg	acnacngalgbside_hs[c] <=> acnacngalgbside_hs[g]
N-Acetylneuraminate 9-phosphate pyruvate-lyase (pyruvate-phosphorylating)	ACNAM9PL	h2o[c] + acmanap[c] + pep[c] -> pi[c] + acnamp[c]	94181.1
N-Acetylneuraminate 9-phosphate pyruvate-lyase (pyruvate-phosphorylating)	ACNAM9PL2	h2o[c] + pep[c] + man6p[c] -> pi[c] + kdnp[c]	94181.1
N-Acetylneuraminate 9-phosphate phosphohydrolase	ACNAMPH	h2o[c] + acnamp[c] -> pi[c] + acnam[c]
N-acetylneuraminate transport into lysososme	ACNAMlt	h[c] + acnam[c] <=> h[l] + acnam[l]	235504
N-acetylneuraminate nuclear import	ACNAMtn	acnam[c] -> acnam[n]
N-acetylneuraminate export	ACNAMtr	acnam[c] -> acnam[e]
blood group intracellular transport	ACNGALACGLCGAL14ACGLCGALGLUSIDEte	acngalacglcgal14acglcgalgluside_hs[e] <=> acngalacglcgal14acglcgalgluside_hs[c]
blood group intracellular transport	ACNGALACGLCGAL14ACGLCGALGLUSIDEtg	acngalacglcgal14acglcgalgluside_hs[g] <=> acngalacglcgal14acglcgalgluside_hs[c]
N-Acetylneuraminate lyase (reversible)	ACNMLr	acnam[c] <=> pyr[c] + acmana[c]
acyl-CoA dehydrogenase (2-methylbutanoyl-CoA) mitochondrial	ACOAD10m	2mbcoa[m] + fad[m] -> 2mb2coa[m] + fadh2[m]	11364.1 or 66885.1
acyl-CoA dehydrogenase (butanoyl-CoA) mitochondrial	ACOAD1fm	fad[m] + btcoa[m] -> b2coa[m] + fadh2[m]	102632.1 or 66948.1 or 11364.1 or 66885.1 or 11409.1 or 71985.1 or 229211.1
acyl-CoA dehydrogenase (isovaleryl-CoA) mitochondrial	ACOAD8m	fad[m] + ivcoa[m] -> fadh2[m] + 3mb2coa[m]	56357.1
acyl-CoA dehydrogenase (isobutyryl-CoA) mitochondrial	ACOAD9m	fad[m] + ibcoa[m] -> fadh2[m] + 2mp2coa[m]	66948.1 or 11364.1
acetyl-CoA hydrolase	ACOAHi	h2o[c] + accoa[c] -> h[c] + coa[c] + ac[c]	74156.1
acyl-CoA oxidase (hexadecanoyl-CoA) peroxisomal	ACOAO7p	pmtcoa[x] + o2[x] -> h2o2[x] + hdd2coa[x]	11430.1 or 11430.2
Acetyl-CoA ACP transacylase	ACOATA	accoa[c] + ACP[c] <=> coa[c] + acACP[c]	14104.1
acetylornithine deacetylase	ACODA	h2o[c] + acorn[c] -> ac[c] + orn[c]	109652
aconitase	ACONT	cit[c] <=> icit[c]	11428.1 or 64602.1
Aconitate hydratase	ACONTm	cit[m] <=> icit[m]	11429.1
acyl-Coenzyme A oxidase 2 branched chain	ACOX22x	0.5 o2[x] + dhcholoylcoa[x] + fadh2[x] -> fad[x] + thcholoylcoa[x]	93732.1
acyl-Coenzyme A oxidase 2 branched chain	ACOX2x	o2[x] + fadh2[x] + cholcoas[x] -> fad[x] + cholcoads[x] + 2 h2o[x]	212647.1 or 212647.2
acid phosphatase (FMN)	ACP1_FMN	h2o[c] + fmn[c] -> pi[c] + ribflv[c]	11431.1 or 11431.2 or 11431.3
O-acetylcarnintine transport into mitochondria via diffusion	ACRNtm	acrn[c] -> acrn[m]	57279.1
acetyl-CoA synthetase	ACS	atp[c] + coa[c] + ac[c] -> amp[c] + ppi[c] + accoa[c]	60525.1 or 78894.1 or 60525.2
acetyl-CoA synthase (propionate)	ACS2	atp[c] + coa[c] + ppa[c] -> amp[c] + ppi[c] + ppcoa[c]	60525.1 or 78894.1 or 60525.2
acetyl-CoA synthetase	ACSm	coa[m] + atp[m] + ac[m] -> accoa[m] + amp[m] + ppi[m]	68738.1
acetol monooxygenase	ACTLMO	o2[c] + h[c] + nadph[c] + acetol[c] -> 2 h2o[c] + nadp[c] + mthgxl[c]	13106.1
acetone monooxygenase	ACTNMO	o2[c] + h[c] + nadph[c] + acetone[c] -> h2o[c] + nadp[c] + acetol[c]	13106.1
acylphosphatase	ACYP	h2o[c] + 13dpg[c] -> h[c] + pi[c] + 3pg[c]	69519.1 or 66204.1 or 66204.2 or 75572.1
acetate mitochondrial transport via proton symport	ACt2m	h[c] + ac[c] <=> h[m] + ac[m]
acetate reversible transport via proton symport	ACt2r	h[e] + ac[e] <=> h[c] + ac[c]
acetate transport Golgi apparatus	ACtg	ac[c] <=> ac[g]
Adenosine deaminase	ADA	h2o[c] + h[c] + adn[c] -> nh4[c] + ins[c]	11486.1
Adenosine deaminase extracellular	ADAe	h[e] + h2o[e] + adn[e] -> ins[e] + nh4[e]	11486.1
Acetoacetate decarboxylation (irreversible) mitochondrial	ADCim	h[m] + acac[m] -> co2[m] + acetone[m]
adenine reversible transport cytosol	ADEt	ade[e] <=> ade[c]	13340.1
adenine facilated transport from lysosome	ADEtl	ade[l] <=> ade[c]	71279.1
intracellular transport (peroxisome)	ADHAPtx	adhap_hs[c] <=> adhap_hs[x]
adenylate kinase	ADK1	atp[c] + amp[c] <=> 2 adp[c]	11636.1 or 229949.1 or 229949.2 or 78801.1
adentylate kinase (GTP)	ADK3	amp[c] + gtp[c] <=> adp[c] + gdp[c]	229949.1 or 229949.2
adentylate kinase (GTP)	ADK3m	amp[m] + gtp[m] <=> adp[m] + gdp[m]	56248.1
adenylate kinase (d form)	ADKd	damp[c] + datp[c] <=> 2 dadp[c]	229949.1 or 229949.2
adenosylmethionine decarboxylase	ADMDC	h[c] + amet[c] -> co2[c] + ametam[c]	11702.1
adenylate cyclase	ADNCYC	atp[c] -> ppi[c] + camp[c]	224129.1 or 11515.1 or 432530.1 or 11512.1 or 104111.1 or 104110.1 or 271639.1 or 11512.2 or 11513.1 or 11514.1 or 271639.1 or 2... <Preview truncated at 128 characters>
adenosine kinase	ADNK1	atp[c] + adn[c] -> adp[c] + h[c] + amp[c]	11534.1 or 11534.2
adenosine kinase mitochondrial	ADNK1m	atp[m] + adn[m] -> h[m] + adp[m] + amp[m]
adenosine facilated transport in cytosol	ADNt	adn[e] <=> adn[c]	13340.1 or 63959.1
adenosine transport (Na/Adn cotransport)	ADNt4	na1[e] + adn[e] -> na1[c] + adn[c]	114304.1 or 434203.1 or 434203.2 or 269346.1
adenosine transport (1:2 Na/Adn cotransport)	ADNt5	2 na1[e] + adn[e] -> 2 na1[c] + adn[c]	114304
adenosine facilated transport from lysosome	ADNtl	adn[l] <=> adn[c]	71279.1
adenosine facilated transport in mitochondria	ADNtm	adn[c] <=> adn[m]	63959.1
ADPglucose diphosphatase	ADPGLC	h2o[c] + adpglc[c] -> 2 h[c] + amp[c] + g1p[c]	53893.1
ADPmannose diphosphatase	ADPMAN	h2o[c] + adpman[c] -> 2 h[c] + amp[c] + man1p[c]	53893.1
ADPribose diphosphatase	ADPRDP	h2o[c] + adprib[c] -> 2 h[c] + amp[c] + r5p[c]	53893.1
ADPribose diphosphatase (mitochondrial)	ADPRDPm	h2o[m] + adprib[m] -> 2 h[m] + amp[m] + r5p[m]	74167.1 or 74167.2 or 74167.3
ADPribose transport	ADPRIBt	adprib[e] -> adprib[c]	12494.1
adenine phosphoribosyltransferase	ADPT	ade[c] + prpp[c] -> amp[c] + ppi[c]	11821.1
ADP transporter peroxisomal	ADPtx	adp[c] <=> adp[x]
fatty acid intracellular transport	ADRNCOAtx	adrncoa[c] <=> adrncoa[x]
carnitine O-palmitoyltransferase	ADRNCPT1	adrncoa[c] + crn[c] -> coa[c] + adrncrn[c]	12895.4 or 12894.1 or 78070.1 or 12895.2 or 12895.3 or 12895.1
carnitine transferase	ADRNCPT2	coa[m] + adrncrn[m] -> adrncoa[m] + crn[m]	12896.1
transport into the mitochondria (carnitine)	ADRNCRNt	adrncrn[c] -> adrncrn[m]	57279.1
Adrenaline secretion via secretory vesicle (ATP driven)	ADRNLPVESSEC	2 h2o[c] + 2 atp[c] + 3 adrnl[c] -> 2 adp[c] + 2 h[c] + 2 pi[c] + 3 adrnl[e]	214084.1 or 110877.1
fatty acid transport via diffusion	ADRNt	adrn[e] <=> adrn[c]
adenylyl-selenate kinase	ADSELK	atp[c] + adsel[c] -> adp[c] + h[c] + 3padsel[c]	23972.1 or 23971.1
adenylyl-sulfate kinase	ADSK	atp[c] + aps[c] -> adp[c] + h[c] + paps[c]	23972.1 or 23971.1
adenylosuccinate lyase	ADSL1	dcamp[c] -> amp[c] + fum[c]	11564.1 or 11564.2
adenylosuccinate lyase	ADSL2	25aics[c] -> fum[c] + aicar[c]	11564.1 or 11564.2
adenylosuccinate synthase	ADSS	asp_L[c] + gtp[c] + imp[c] -> 2 h[c] + pi[c] + gdp[c] + dcamp[c]	11565.1 or 11565.2 or 11566.1
xenobiotic transport	AFLATOXINte	aflatoxin[e] <=> aflatoxin[c]
N-acetyllactosaminide beta-13-N-acetylglucosaminyltransferase Golgi apparatus	AG13T10g	uacgam[g] + ksi_pre18[g] -> h[g] + udp[g] + ksi_pre19[g]	232984.1 or 72297.1 or 53625.1 or 231727.1 or 232984.2 or 227327.1 or 53625.2 or 108902.1 or 210004.1
N-acetyllactosaminide beta-13-N-acetylglucosaminyltransferase Golgi apparatus	AG13T11g	uacgam[g] + ksi_pre21[g] -> h[g] + udp[g] + ksi_pre22[g]	232984.1 or 72297.1 or 53625.1 or 231727.1 or 232984.2 or 227327.1 or 53625.2 or 108902.1 or 210004.1
N-acetyllactosaminide beta-13-N-acetylglucosaminyltransferase Golgi apparatus	AG13T12g	uacgam[g] + ksi_pre24[g] -> h[g] + udp[g] + ksi_pre25[g]	232984.1 or 72297.1 or 53625.1 or 231727.1 or 232984.2 or 227327.1 or 53625.2 or 108902.1 or 210004.1
N-acetyllactosaminide beta-13-N-acetylglucosaminyltransferase Golgi apparatus	AG13T13g	uacgam[g] + ksi_pre27[g] -> h[g] + udp[g] + ksi_pre28[g]	232984.1 or 72297.1 or 53625.1 or 231727.1 or 232984.2 or 227327.1 or 53625.2 or 108902.1 or 210004.1
N-acetyllactosaminide beta-13-N-acetylglucosaminyltransferase Golgi apparatus	AG13T14g	uacgam[g] + ksi_pre30[g] -> h[g] + udp[g] + ksi_pre31[g]	232984.1 or 72297.1 or 53625.1 or 231727.1 or 232984.2 or 227327.1 or 53625.2 or 108902.1 or 210004.1
N-acetyllactosaminide beta-13-N-acetylglucosaminyltransferase Golgi apparatus	AG13T15g	uacgam[g] + ksi_pre33[g] -> h[g] + udp[g] + ksi_pre34[g]	232984.1 or 72297.1 or 53625.1 or 231727.1 or 232984.2 or 227327.1 or 53625.2 or 108902.1 or 210004.1
N-acetyllactosaminide beta-13-N-acetylglucosaminyltransferase Golgi apparatus	AG13T16g	uacgam[g] + ksii_core4_pre2[g] -> h[g] + udp[g] + ksii_core4_pre3[g]	232984.1 or 72297.1 or 53625.1 or 231727.1 or 232984.2 or 227327.1 or 53625.2 or 108902.1 or 210004.1
N-acetyllactosaminide beta-13-N-acetylglucosaminyltransferase Golgi apparatus	AG13T17g	uacgam[g] + ksii_core4_pre4[g] -> h[g] + udp[g] + ksii_core4_pre5[g]	232984.1 or 72297.1 or 53625.1 or 231727.1 or 232984.2 or 227327.1 or 53625.2 or 108902.1 or 210004.1
N-acetyllactosaminide beta-13-N-acetylglucosaminyltransferase Golgi apparatus	AG13T18g	uacgam[g] + ksii_core4_pre7[g] -> h[g] + udp[g] + ksii_core4_pre8[g]	232984.1 or 72297.1 or 53625.1 or 231727.1 or 232984.2 or 227327.1 or 53625.2 or 108902.1 or 210004.1
N-acetyllactosaminide beta-13-N-acetylglucosaminyltransferase Golgi apparatus	AG13T1g	uacgam[g] + ksii_core2_pre2[g] -> h[g] + udp[g] + ksii_core2_pre3[g]	232984.1 or 72297.1 or 53625.1 or 231727.1 or 232984.2 or 227327.1 or 53625.2 or 108902.1 or 210004.1
N-acetyllactosaminide beta-13-N-acetylglucosaminyltransferase Golgi apparatus	AG13T2g	uacgam[g] + ksii_core2_pre4[g] -> h[g] + udp[g] + ksii_core2_pre5[g]	232984.1 or 72297.1 or 53625.1 or 231727.1 or 232984.2 or 227327.1 or 53625.2 or 108902.1 or 210004.1
N-acetyllactosaminide beta-13-N-acetylglucosaminyltransferase Golgi apparatus	AG13T3g	uacgam[g] + ksii_core2_pre7[g] -> h[g] + udp[g] + ksii_core2_pre8[g]	232984.1 or 72297.1 or 53625.1 or 231727.1 or 232984.2 or 227327.1 or 53625.2 or 108902.1 or 210004.1
N-acetyllactosaminide beta-13-N-acetylglucosaminyltransferase Golgi apparatus	AG13T4g	uacgam[g] + ksi_pre1[g] -> h[g] + udp[g] + ksi_pre2[g]	232984.1 or 72297.1 or 53625.1 or 231727.1 or 232984.2 or 227327.1 or 53625.2 or 108902.1 or 210004.1
N-acetyllactosaminide beta-13-N-acetylglucosaminyltransferase Golgi apparatus	AG13T5g	uacgam[g] + ksi_pre3[g] -> h[g] + udp[g] + ksi_pre4[g]	232984.1 or 72297.1 or 53625.1 or 231727.1 or 232984.2 or 227327.1 or 53625.2 or 108902.1 or 210004.1
N-acetyllactosaminide beta-13-N-acetylglucosaminyltransferase Golgi apparatus	AG13T6g	uacgam[g] + ksi_pre6[g] -> h[g] + udp[g] + ksi_pre7[g]	232984.1 or 72297.1 or 53625.1 or 231727.1 or 232984.2 or 227327.1 or 53625.2 or 108902.1 or 210004.1
N-acetyllactosaminide beta-13-N-acetylglucosaminyltransferase Golgi apparatus	AG13T7g	uacgam[g] + ksi_pre9[g] -> h[g] + udp[g] + ksi_pre10[g]	232984.1 or 72297.1 or 53625.1 or 231727.1 or 232984.2 or 227327.1 or 53625.2 or 108902.1 or 210004.1
N-acetyllactosaminide beta-13-N-acetylglucosaminyltransferase Golgi apparatus	AG13T8g	uacgam[g] + ksi_pre12[g] -> h[g] + udp[g] + ksi_pre13[g]	232984.1 or 72297.1 or 53625.1 or 231727.1 or 232984.2 or 227327.1 or 53625.2 or 108902.1 or 210004.1
N-acetyllactosaminide beta-13-N-acetylglucosaminyltransferase Golgi apparatus	AG13T9g	uacgam[g] + ksi_pre15[g] -> h[g] + udp[g] + ksi_pre16[g]	232984.1 or 72297.1 or 53625.1 or 231727.1 or 232984.2 or 227327.1 or 53625.2 or 108902.1 or 210004.1
N-acetylglucosamine-6-phosphate deacetylase	AGDC	h2o[c] + acgam6p[c] -> gam6p[c] + ac[c]	245847
alkyl acylglycerol phosphocholine transferase	AGLPC	ak2g_hs[c] + cdpchol[c] -> h2o[c] + h[c] + ak2gchol_hs[c] + cmp[c]
alkyl acyl glycerophosphoethanolamine desaturase	AGLPED	o2[c] + h[c] + nadph[c] + ak2gpe_hs[c] -> 2 h2o[c] + nadp[c] + dak2gpe_hs[c]
alkyl acylglycerol phosphoethanolamine transferase	AGLPET	h[c] + ak2g_hs[c] + cdpea[c] -> h2o[c] + cmp[c] + ak2gpe_hs[c]
alkyl glycerol phosphate hydrolase	AGLPH	h2o[c] + ak2gp_hs[c] -> pi[c] + ak2g_hs[c]
alkyl glycerol phosphate reductase	AGLPR	h[c] + nadph[c] + akdhap_hs[c] -> nadp[c] + akgp_hs[c]
alkyl glycerol phosphate acyltransferase	AGLPT	h[c] + akgp_hs[c] + Rtotal2[c] -> h2o[c] + ak2gp_hs[c]
agmatinase (m)	AGMTm	h2o[m] + agm[m] -> ptrc[m] + urea[m]	75986.1
1-acylglycerol-3-phosphate O-acyltransferase 1	AGPAT1	Rtotal2coa[c] + alpa_hs[c] -> coa[c] + pa_hs[c]	52123.1 or 28169.1 or 28169.2 or 55979.1 or 67512.1 or 68262.1 or 102247.1
N-acetyl-g-glutamyl-phosphate reductase irreversible mitochondrial	AGPRim	h[m] + nadph[m] + acg5p[m] -> nadp[m] + pi[m] + acg5sa[m]	56454.1
alkylglycerone phosphate synthase	AGPSx	adhap_hs[x] + alkylR1oh[x] -> h[x] + Rtotal[x] + akdhap_hs[x]	228061
alkyl glycerol phosphate transport	AGPex	akdhap_hs[c] <=> akdhap_hs[x]
alanine-glyoxylate transaminase (irreversible) mitochondrial	AGTim	ala_L[m] + glx[m] -> pyr[m] + gly[m]	268782.1 or 71760.1
alanine-glyoxylate transaminase (irreversible) (peroxisomal)	AGTix	ala_L[x] + glx[x] -> gly[x] + pyr[x]	11611.1
glucuronidated compound transport	AHANDROSTANGLCte	h2o[c] + atp[c] + ahandrostanglc[c] -> adp[c] + h[c] + pi[c] + ahandrostanglc[e]	17250.1
glucuronidated compound transport	AHANDROSTANGLCtr	ahandrostanglc[c] <=> ahandrostanglc[r]
adenosylhomocysteinase	AHC	h2o[c] + ahcys[c] <=> adn[c] + hcys_L[c]	229709.1 or 229709.2 or 269378.1
S-adenosyl-L-homocysteine nuclear transport	AHCYStn	ahcys[c] <=> ahcys[n]
S-Adenosyl-L-homocysteine intracellular diffusion	AHCYStr	ahcys[c] <=> ahcys[r]
beta-N-acetylhexosaminidase lysosomal	AHEXASE2ly	3 h2o[l] + n2m2nmn[l] -> 3 acgam[l] + m2mn[l]	15211.1 or 15212.1 or 15212.1 and 15211.1
beta-N-acetylhexosaminidase lysosomal	AHEXASEly	2 h2o[l] + n2m2mn[l] -> 2 acgam[l] + m2mn[l]	15211.1 or 15212.1 or 15212.1 and 15211.1
phosphoribosylaminoimidazolecarboxamide formyltransferase	AICART	10fthf[c] + aicar[c] <=> fprica[c] + thf[c]	108147
phosphoribosylaminoimidazole carboxylase	AIRCr	co2[c] + air[c] <=> h[c] + 5aizc[c]	67054.1
1 alkyl 2 lysoglycerol 3-phosphocholine (homo sapiens) transport	AK2LGCHOLt	ak2lgchol_hs[e] <=> ak2lgchol_hs[c]
2-oxoglutarate dehydrogenase	AKGDm	akg[m] + coa[m] + nad[m] -> co2[m] + nadh[m] + succoa[m]	78920.1 or 18293.1 or 27402.1 and 13382.1 or 18293.2
alpha-ketoglutarate/malate transporter	AKGMALtm	akg[m] + mal_L[c] <=> akg[c] + mal_L[m]	67863.1
AKG transport via sodium symport	AKGt4_3	3 na1[e] + akg[e] <=> akg[c] + 3 na1[c]	114644.1 or 114644.2
AKG transporter peroxisome	AKGtp	akg[c] <=> akg[x]
aldo-keto reductase family 1 member C1 (chlordecone reductase; 3-alpha hydroxysteroid dehydrogenase type I; dihydrodiol dehydrogenase 4)	AKR1C1	h[c] + nadph[c] + prgstrn[c] -> nadp[c] + aprgstrn[c]	105349
aldo-keto reductase family 1 member C4 (chlordecone reductase; 3-alpha hydroxysteroid dehydrogenase type I; dihydrodiol dehydrogenase 4)	AKR1C41	h[c] + nadh[c] + xol7ah[c] -> nad[c] + xol7ah2[c]	83702.1
aldo-keto reductase family 1 member C4 (chlordecone reductase; 3-alpha hydroxysteroid dehydrogenase type I; dihydrodiol dehydrogenase 4)	AKR1C42	h[c] + nadh[c] + xoldioloneh[c] -> nad[c] + xoltriol[c]	83702.1
aldo-keto reductase family 1 member D1 (delta 4-3-ketosteroid-5-beta-reductase)	AKR1D	h[c] + nadph[c] + xol7aone[c] -> nadp[c] + xol7ah[c]	208665
aldo-keto reductase family 1 member D1 (delta 4-3-ketosteroid-5-beta-reductase)	AKR1D2	h[c] + nadph[c] + xoldiolone[c] -> nadp[c] + xoldioloneh[c]	208665
ALAALACNc	ALAALACNc	h2o[c] + alaala[c] <=> 2 ala_L[c]	338403.1 or 66054.1
transport of Alanylalanine by the apical PEPT1 amino acid transporters across the brush border cells of the enterocytes of the intestine and renal cells	ALAALAPEPT1tc	alaala[u] + h[u] -> h[c] + alaala[c]	215335
L-alanine/L-asparagine Na-dependent exchange (Ala-L in)	ALAASNNaEx	na1[e] + asn_L[c] + ala_L[e] -> na1[c] + ala_L[c] + asn_L[e]	20514.1
transport of L-Alanine into the intestinal cells by ATB0 transporter	ALAATB0tc	2 na1[u] + cl[u] + ala_L[u] -> 2 na1[c] + cl[c] + ala_L[c]	56774.1
L-alanine/L-cysteine Na-dependent exchange (Ala-L in)	ALACYSNaEx	na1[e] + ala_L[e] + cys_L[c] -> na1[c] + ala_L[c] + cys_L[e]	20514.1 or 55963.1
L-alanine/glutamine reversible exchange	ALADGLNexR	gln_L[c] + ala_D[e] <=> ala_D[c] + gln_L[e]	53896.1 or 17254.1
D-alanine/glycine reversible exchange	ALADGLYexR	ala_D[e] + gly[c] <=> ala_D[c] + gly[e]	53896.1 or 17254.1
transport of D-Alanine by the apical PAT2 or PAT1 amino acid transporters in kidney and intestine	ALADPATtc	h[u] + ala_D[u] -> h[c] + ala_D[c]	215335
L-alanine/L-glutamine Na-dependent exchange (Ala-L in)	ALAGLNNaEx	na1[e] + ala_L[e] + gln_L[c] -> na1[c] + ala_L[c] + gln_L[e]	20514.1
L-alanine/glutamine reversible exchange	ALAGLNexR	ala_L[e] + gln_L[c] <=> ala_L[c] + gln_L[e]	53896.1 or 17254.1
L-alanine/glycine reversible exchange	ALAGLYexR	ala_L[e] + gly[c] <=> ala_L[c] + gly[e]	53896.1 or 17254.1
transport of L-Alanine into the cell and efflux of L-Isoleucine out of the cell by LAT2 on the basolateral surfaces of kidney and intestine.	ALAILELAT2tc	ala_L[e] + ile_L[c] -> ala_L[c] + ile_L[e]	20539.1 and 17254.1
transport of L-Alanine by the apical PAT2 or PAT1 amino acid transporters in kidney and intestine	ALALPATtc	h[u] + ala_L[u] -> h[c] + ala_L[c]	215335
transport of L-Alanine into the cell and efflux of L-Phenylalanine out of the cell by LAT2 on the basolateral surfaces of kidney and intestine.	ALAPHELAT2tc	ala_L[e] + phe_L[c] -> ala_L[c] + phe_L[e]	20539.1 and 17254.1
alanine racemase	ALAR	ala_L[c] <=> ala_D[c]	114863
L-alanine/L-serine Na-dependent exchange (Ala-L in)	ALASERNaEx	na1[e] + ala_L[e] + ser_L[c] -> na1[c] + ala_L[c] + ser_L[e]	20514.1 or 55963.1
5-aminolevulinate synthase	ALASm	h[m] + gly[m] + succoa[m] -> coa[m] + co2[m] + 5aop[m]	26912.1 or 11655.1 or 11656.1 or 11655.2
L-alanine transaminase	ALATA_L	akg[c] + ala_L[c] <=> pyr[c] + glu_L[c]	108682.1 or 76282.1
L-alanine/L-threonine Na-dependent exchange (Ala-L in)	ALATHRNaEx	na1[e] + ala_L[e] + thr_L[c] -> na1[c] + ala_L[c] + thr_L[e]	20514.1 or 55963.1
L-alanine reversible transport via proton symport	ALAt2r	h[e] + ala_L[e] <=> h[c] + ala_L[c]	215335
L-alanine reversible transport via proton symport (lysosome)	ALAt2rL	h[l] + ala_L[l] <=> h[c] + ala_L[c]	215335
Alanine-Sodium symporter	ALAt4	na1[e] + ala_L[e] -> na1[c] + ala_L[c]	105727.1 or 67760.1 or 69354.1 or 56774.1 or 11989.1 or 11988.1 or 11987.1
transport of L-Alanine by the apical neutral amino acid transporters in kidney and intestine	ALAt4lu	na1[u] + ala_L[u] -> na1[c] + ala_L[c]	70008.1 or 74338.1 and 57394.1
Alanine transport (Na H coupled)	ALAtN1	h[c] + 2 na1[e] + ala_L[e] <=> h[e] + 2 na1[c] + ala_L[c]	209837.1 or 76257.1
transport of L-Alanine by y+LAT1 or y+LAT2 transporters in small intestine and kidney	ALAyLATtc	na1[e] + ala_L[e] + arg_L[c] -> na1[c] + ala_L[c] + arg_L[e]	20540.1 or 330836.1 and 17254.1
transport of Alanine by y+LAT1 or y+LAT2 with co-transporter of h in small intestine and kidney	ALAyLATthc	h[e] + ala_L[e] + arg_L[c] -> h[c] + ala_L[c] + arg_L[e]	20540.1 or 330836.1 and 17254.1
alcohol dehydrogenase (ethanol NADP) forward reaction	ALCD2yf	nadp[c] + etoh[c] -> h[c] + nadph[c] + acald[c]	58810.1 or 58810.2
aldehyde dehydrogenase (phenylacetaldehyde NAD)	ALDD19x	h2o[c] + nad[c] + pacald[c] -> 2 h[c] + nadh[c] + pac[c]	11670.1 or 67689.1 or 56847.1
aldehyde dehydrogenase (phenylacetaldehyde NADP)	ALDD19x(P)	h2o[c] + nadp[c] + pacald[c] -> 2 h[c] + nadph[c] + pac[c]	11670.1 or 67689.1 or 56847.1
aldehyde dehydrogenase (indole-3-acetaldehyde NAD)	ALDD20x	h2o[c] + nad[c] + id3acald[c] -> 2 h[c] + nadh[c] + ind3ac[c]	19378.1 or 56752.1 or 110695.1 or 11668.1 or 11671.1 or 19378.2 or 19378.3
aldehyde dehydrogenase (indole-3-acetaldehyde NAD) mitochondrial	ALDD20xm	h2o[m] + nad[m] + id3acald[m] -> 2 h[m] + nadh[m] + ind3ac[m]	212647.1 or 11669.1 or 212647.2 or 72535.1
aldehyde dehydrogenase (pristanal NAD)	ALDD21	h2o[c] + nad[c] + pristanal[c] -> 2 h[c] + nadh[c] + prist[c]	11671.1
aldehyde dehydrogenase (acetaldehyde NAD)	ALDD2x	h2o[c] + nad[c] + acald[c] -> 2 h[c] + nadh[c] + ac[c]	19378.1 or 56752.1 or 11670.1 or 110695.1 or 67689.1 or 56847.1 or 11668.1 or 11671.1 or 19378.2 or 19378.3
aldehyde dehydrogenase (acetylaldehyde NAD) mitochondrial	ALDD2xm	h2o[m] + nad[m] + acald[m] -> 2 h[m] + nadh[m] + ac[m]	11669.1 or 72535.1
aldehyde dehydrogenase (acetaldehyde NADP)	ALDD2y	h2o[c] + nadp[c] + acald[c] -> 2 h[c] + nadph[c] + ac[c]	19378.1 or 56752.1 or 11670.1 or 67689.1 or 11671.1 or 19378.2 or 19378.3
aldosterone transport	ALDSTRNte	aldstrn[c] <=> aldstrn[e]
aldosterone intracellular transport	ALDSTRNtm	aldstrn[c] <=> aldstrn[m]
uptake of alpha-Linolenic acid by the enterocytes	ALINOFABPpmtc	lnlnca[u] -> lnlnca[c]	14719.1 or 12491.1
alkaline phosphatase	ALKP	h2o[c] + dhap[c] -> pi[c] + dha[c]	11647.1 or 11650.1 or 76768.1 or 11648.1
Arachidonate 12-lipoxygenase	ALOX12	o2[c] + arachd[c] -> 12HPET[c]	11684.1
Arachidonate 12-lipoxygenase R	ALOX12R	o2[c] + arachd[c] -> 12RHPET[c]	11686.1
Arachidonate 15-lipoxygenase	ALOX15	o2[c] + arachd[c] -> 15HPET[c]	11687.1 or 11688.1
Arachidonate 5-lipoxygenase	ALOX5	o2[c] + arachd[c] -> 5HPET[c]	11689.1
Arachidonate 5-lipoxygenase	ALOX52	5HPET[c] -> h2o[c] + leuktrA4[c]	11689.1
Aldose reductase	ALR	h2o[c] + nadp[c] + mthgxl[c] -> 2 h[c] + pyr[c] + nadph[c]	11677.1
Aldose reductase (NAD)	ALR2	h[c] + nadph[c] + mthgxl[c] -> nadp[c] + acetol[c]	110198.1 or 58810.2 or 11677.1 or 58810.1
aldose reductase (acetol)	ALR3	h[c] + nadph[c] + acetol[c] -> nadp[c] + 12ppd_S[c]	110198.1 or 58810.2 or 11677.1 or 58810.1
aminomuconate-semialdehyde dehydrogenase	AM6SAD	h2o[c] + nad[c] + am6sa[c] -> 2 h[c] + nadh[c] + amuco[c]
alpha-methylacyl-CoA racemase (reductase)	AMACR2p	0.5 o2[x] + dhcholestancoa[x] -> dhcholoylcoa[x] + h2o[x]	17117.1 or 17117.2
alpha-methylacyl-CoA racemase (reductase)	AMACR2r	dhcholestancoa[r] + 0.5 o2[r] -> dhcholoylcoa[r] + h2o[r]	17117.1 or 17117.2
alpha-methylacyl-CoA racemase	AMACRp	cholcoar[x] -> cholcoas[x]	17117.1 or 17117.2
alpha-methylacyl-CoA racemase	AMACRr	cholcoar[r] -> cholcoas[r]	17117.1 or 17117.2
N-acetyl-D-mannosamine kinase	AMANK	atp[c] + acmana[c] -> adp[c] + h[c] + acmanap[c]	50798.1 or 56174.1
2-aminomuconate reductase	AMCOXO	h2o[c] + h[c] + nadph[c] + amuco[c] -> nh4[c] + nadp[c] + 2oxoadp[c]
S-Adenosyl-L-methionine intracellular diffusion	AMETr	amet[c] <=> amet[r]
S-Adenosyl-L-methionine reversible transport mitochondrial	AMETt2m	amet[c] + ahcys[m] <=> ahcys[c] + amet[m]	67582.1 or 67582.2 or 67582.3
S-adenosyl-L-methionine nuclear transport	AMETtn	amet[c] <=> amet[n]
Adenosine monophosphate deaminase	AMPDA	h2o[c] + h[c] + amp[c] -> nh4[c] + imp[c]	109674.1 or 11717.1 or 109674.2 or 229665.1 or 109674.3
alanyl aminopeptidase (cys-gly)	AMPTASECG	h2o[c] + cgly[c] -> cys_L[c] + gly[c]	16790.1
alanyl aminopeptidase (cys-gly) (e)	AMPTASECGe	h2o[e] + cgly[e] -> cys_L[e] + gly[e]	16790.1
AMP transporter peroxisome	AMPtp	amp[c] <=> amp[x]
AMP transporter endoplasmic reticulum	AMPtr	amp[c] <=> amp[r]
alpha-amylase extracellular (strch1 -> strch2)	AMY1e	8 h2o[e] + strch1[e] -> 8 glc_D[e] + strch2[e]	100043684.1 or 20532.1 and 30962.1 or 17254.1 or 11722.1 or 100043684.2 or 109959.1
alpha-amylase extracellular (glygn2 -> glygn4)	AMY2e	8 h2o[e] + glygn2[e] -> 8 glc_D[e] + glygn4[e]	100043684.1 or 20532.1 and 30962.1 or 17254.1 or 11722.1 or 100043684.2
glucuronidated compound transport	ANDRSTRNGLCte	h2o[c] + atp[c] + andrstrnglc[c] -> adp[c] + h[c] + pi[c] + andrstrnglc[e]	17250.1
glucuronidated compound transport	ANDRSTRNGLCtr	andrstrnglc[c] <=> andrstrnglc[r]
androsterone transport	ANDRSTRNte	andrstrn[e] <=> andrstrn[c]
androsterone intracellular transport	ANDRSTRNtr	andrstrn[r] <=> andrstrn[c]
xenobiotic transport	ANTIPYRENEte	antipyrene[e] <=> antipyrene[c]
L-2-amino-3-oxobutanoate decarboxylation mitochondrial (spontaneous)	AOBUTDsm	h[m] + 2aobut[m] -> co2[m] + aact[m]
Ap4A hydrolase asymmetrically	AP4AH1	h2o[c] + ap4a[c] -> atp[c] + 2 h[c] + amp[c]	66401.1 or 66401.2 or 66401.3
3-Aminopropanoate:2-oxoglutarate aminotransferase (m)	APAT2rm	akg[m] + ala_B[m] <=> glu_L[m] + msa[m]	268860.2 or 268860.1
xenobiotic transport	APNNOXte	apnnox[e] <=> apnnox[c]
Apocarboxylase formation	APOCF	apoC[c] + lys_L[c] -> h2o[c] + h[c] + apoC_Lys[c]
Apocarboxylase formation mitochondrial	APOCFm	apoC[m] + lys_L[m] -> h[m] + h2o[m] + apoC_Lys[m]
proteolysis of apoC-Lys-btn	APOC_LYS_BTNP	h2o[c] + apoC_Lys_btn[c] -> apoC[c] + biocyt[c]
proteolysis of apoC-Lys-btn mitochondrial	APOC_LYS_BTNPm	h2o[m] + apoC_Lys_btn[m] -> apoC[m] + biocyt[m]
xenobiotic transport	APPNNte	appnn[e] <=> appnn[c]
hydroxyprogesterone transport	APRGSTRNte	aprgstrn[e] <=> aprgstrn[c]
N-acetylputrescine: oxygen oxireductase (deaminating)	APRTO2	h2o[c] + o2[c] + aprut[c] -> h2o2[c] + nh4[c] + n4abutn[c]	109731.1 or 17161.1
Aquacob(III)alamin uptake	AQCOBALt	aqcobal[e] -> aqcobal[c]
arabinose reductase	ARABR	h[c] + nadph[c] + arab_L[c] -> nadp[c] + abt[c]	110198.1 or 58810.2 or 11677.1 or 58810.1
L-arabinoase extracellular transport	ARAB_Lt	arab_L[e] <=> arab_L[c]
fatty acid intracellular transport	ARACHCOAtx	arachcoa[c] <=> arachcoa[x]
carnitine transferase	ARACHCPT1	crn[c] + arachcoa[c] -> coa[c] + arachcrn[c]	12895.4 or 12894.1 or 78070.1 or 12895.2 or 12895.3 or 12895.1
carnitine transferase	ARACHCPT2	coa[m] + arachcrn[m] -> crn[m] + arachcoa[m]	12896.1
transport into the mitochondria (carnitine)	ARACHCRNt	arachcrn[c] -> arachcrn[m]	57279.1
fatty acid intracellular transport	ARACHDCOAtx	arachdcoa[c] <=> arachdcoa[x]
fatty acid transport via diffusion	ARACHDt2	arachd[e] <=> arachd[c]
intracellular transport	ARACHDtr	arachd[c] <=> arachd[r]
uptake of arachidonic acid by the enterocytes	ARACHFABPpmtc	arachd[u] -> arachd[c]	14719.1 or 12491.1
fatty acid transport via diffusion	ARACHt	arach[e] <=> arach[c]
transport of L-Arginine into the cell in exchange for L-Alanine by b0+AT transporter at the apical surfaces of the membranes of small intestine and renal cells.	ARGALArBATtc	ala_L[c] + arg_L[u] -> ala_L[u] + arg_L[c]	30962.1 and 20532.1
transport of L-Arginine into the intestinal cells by ATB0 transporter	ARGATB0tc	2 na1[u] + cl[u] + arg_L[u] -> 2 na1[c] + cl[c] + arg_L[c]	56774.1
arginine decarboxylase (m)	ARGDCm	h[m] + arg_L[m] -> co2[m] + agm[m]	242669
transport of L-Arginine into the cell in exchange for L-Leucine by b0+AT transporter at the apical surfaces of the membranes of small intestine and renal cells.	ARGLEUrBATtc	leu_L[c] + arg_L[u] -> leu_L[u] + arg_L[c]	30962.1 and 20532.1
Arginine/Lysine exchanger (Arg in)	ARGLYSex	arg_L[e] + lys_L[c] -> arg_L[c] + lys_L[e]	330836.1 and 17254.1
arginase	ARGN	h2o[c] + arg_L[c] -> orn[c] + urea[c]	11846.1
arginase (m)	ARGNm	h2o[m] + arg_L[m] -> urea[m] + orn[m]	11847.1
argininosuccinate lyase	ARGSL	argsuc[c] <=> fum[c] + arg_L[c]	109900
argininosuccinate synthase	ARGSS	atp[c] + asp_L[c] + citr_L[c] -> h[c] + amp[c] + ppi[c] + argsuc[c]	11898.1 or 11898.2
L-arginine transport in via sodium symport	ARGt4	na1[e] + arg_L[e] -> na1[c] + arg_L[c]	56774.1
L-arginine transport via diffusion (extracellular to cytosol)	ARGtiDF	arg_L[e] -> arg_L[c]	69354.1 or 11989.1 or 11988.1 or 11987.1
arginine mitochondrial transport via ornithine carrier	ARGtm	h[m] + arg_L[c] <=> h[c] + arg_L[m]	18408.1 or 83885.1
Arylsulfatase A	ARSA	h2o[l] + sgalside_hs[l] -> h[l] + galside_hs[l] + so4[l]	11883.1
R group coenzyme a ligase	ARTCOAL1	h2o[c] + Rtotalcoa[c] <=> h[c] + coa[c] + Rtotal[c]
R group coenzyme a ligase	ARTCOAL2	h2o[c] + Rtotal2coa[c] <=> h[c] + coa[c] + Rtotal2[c]
R group coenzyme a ligase	ARTCOAL3	h2o[c] + Rtotal3coa[c] <=> h[c] + coa[c] + Rtotal3[c]
R group artificial flux	ARTFR11	pmtcoa[c] -> R1coa_hs[c]
R group artificial flux (C16:1)	ARTFR12	fadh2[m] + hdcoa[c] -> fad[m] + R1coa_hs[c]
R group artificial flux	ARTFR13	tdcoa[c] -> 0.875 R1coa_hs[c]
R group artificial flux (C18:3 n-3)	ARTFR202	h[m] + nadph[m] + 2 fadh2[m] + lnlncacoa[c] -> nadp[m] + 2 fad[m] + 1.125 R2coa_hs[c]
R group artificial flux	ARTFR203	h[m] + nadph[m] + 2 fadh2[m] + lnlncgcoa[c] -> nadp[m] + 2 fad[m] + 1.125 R2coa_hs[c]
R group artificial flux	ARTFR204	2 h[m] + 2 nadph[m] + 2 fadh2[m] + strdnccoa[c] -> 2 nadp[m] + 2 fad[m] + 1.125 R2coa_hs[c]
R group artificial flux	ARTFR205	h[m] + nadph[m] + 2 fadh2[m] + dlnlcgcoa[c] -> nadp[m] + 2 fad[m] + 1.25 R2coa_hs[c]
R group artificial flux	ARTFR206	2 h[m] + 2 nadph[m] + 2 fadh2[m] + arachdcoa[c] -> 2 nadp[m] + 2 fad[m] + 1.25 R2coa_hs[c]
R group artificial flux	ARTFR207	arachcoa[c] -> 1.25 R2coa_hs[c]
R group artificial flux	ARTFR208	2 h[m] + 2 nadph[m] + 3 fadh2[m] + tmndnccoa[c] -> 2 nadp[m] + 3 fad[m] + 1.25 R2coa_hs[c]
R group artificial flux	ARTFR209	2 h[m] + 2 nadph[m] + 2 fadh2[m] + adrncoa[c] -> 2 nadp[m] + 2 fad[m] + 1.375 R2coa_hs[c]
R group artificial flux	ARTFR210	h[m] + nadph[m] + fadh2[m] + lnlccoa[c] -> nadp[m] + fad[m] + 1.125 R2coa_hs[c]
R group artificial flux	ARTFR211	2 h[m] + 2 nadph[m] + 3 fadh2[m] + clpndcoa[c] -> 2 nadp[m] + 3 fad[m] + 1.375 R2coa_hs[c]
R group artificial flux	ARTFR212	2 h[m] + 2 nadph[m] + 3 fadh2[m] + dcsptn1coa[c] -> 2 nadp[m] + 3 fad[m] + 1.375 R2coa_hs[c]
R group artificial flux	ARTFR213	3 h[m] + 3 nadph[m] + 3 fadh2[m] + c226coa[c] -> 3 nadp[m] + 3 fad[m] + 1.375 R2coa_hs[c]
R group artificial flux	ARTFR31	stcoa[c] -> 1.125 R3coa_hs[c]
R group artificial flux	ARTFR32	fadh2[m] + odecoa[c] -> fad[m] + 1.125 R3coa_hs[c]
R group artificial flux	ARTFR33	fadh2[m] + vacccoa[c] -> fad[m] + 1.125 R3coa_hs[c]
R group artificial flux	ARTFR34	2 fadh2[m] + lneldccoa[c] -> 2 fad[m] + 1.125 R3coa_hs[c]
R group artificial flux	ARTFR41	fadh2[m] + hdcoa[c] -> fad[m] + R4coa_hs[c]
R group artificial flux	ARTFR42	fadh2[m] + odecoa[c] -> fad[m] + 1.125 R4coa_hs[c]
R group artificial flux	ARTFR43	fadh2[m] + vacccoa[c] -> fad[m] + 1.125 R4coa_hs[c]
R group artificial flux	ARTFR44	2 fadh2[m] + lneldccoa[c] -> 2 fad[m] + 1.125 R4coa_hs[c]
R group artificial flux	ARTFR45	fadh2[m] + nrvnccoa[c] -> fad[m] + 1.5 R4coa_hs[c]
R group artificial flux	ARTFR46	fadh2[m] + od2coa[c] -> fad[m] + 1.125 R4coa_hs[c]
R group artificial flux	ARTFR51	lgnccoa[c] -> 1.5 R5coa_hs[c]
R group artificial flux	ARTFR52	hexccoa[c] -> 1.625 R5coa_hs[c]
R group artificial flux	ARTFR53	2 h[m] + 2 nadph[m] + 2 fadh2[m] + eicostetcoa[c] -> 2 nadp[m] + 2 fad[m] + 1.25 R5coa_hs[c]
R group artificial flux	ARTFR54	2 h[m] + 2 nadph[m] + 3 fadh2[m] + tetpent6coa[c] -> 2 nadp[m] + 3 fad[m] + 1.5 R5coa_hs[c]
R group artificial flux	ARTFR55	2 h[m] + 2 nadph[m] + 3 fadh2[m] + tetpent3coa[c] -> 2 nadp[m] + 3 fad[m] + 1.5 R5coa_hs[c]
R group artificial flux	ARTFR56	2 h[m] + 2 nadph[m] + 2 fadh2[m] + tettet6coa[c] -> 2 nadp[m] + 2 fad[m] + 1.5 R5coa_hs[c]
R group artificial flux	ARTFR57	3 h[m] + 3 nadph[m] + 3 fadh2[m] + tethex3coa[c] -> 3 nadp[m] + 3 fad[m] + 1.5 R5coa_hs[c]
R group artificial flux	ARTFR61	fadh2[m] + hdd2coa[c] -> fad[m] + R6coa_hs[c]
R group to palmitate conversion	ARTPLM1	Rtotalcoa[c] <=> pmtcoa[c]
R group to palmitate conversion	ARTPLM1m	Rtotalcoa[m] <=> pmtcoa[m]
R group to palmitate conversion	ARTPLM2	Rtotal2coa[c] <=> pmtcoa[c]
R group to palmitate conversion	ARTPLM2m	Rtotal2coa[m] <=> pmtcoa[m]
R group to palmitate conversion	ARTPLM3	Rtotal3coa[c] <=> pmtcoa[c]
R group to palmitate conversion	ARTPLM3m	Rtotal3coa[m] <=> pmtcoa[m]
N-acylsphingosine amidohydrolase	ASAH1	h2o[l] + crm_hs[l] -> Rtotal[l] + sphings[l]	11886.1 or 11886.2
ascorbic acid oxidase	ASCBOX	ascb_L[c] + o2s[c] -> h2o2[c] + dhdascb[c]
transport of L-Ascorbate by SVCT1 or SVCT2 transporter	ASCBSVCTtc	h2o[c] + atp[c] + 2 na1[u] + ascb_L[u] -> adp[c] + h[c] + pi[c] + 2 na1[c] + ascb_L[c]	20522.1 or 54338.1
L-ascorbate transport via facilitated diffusion	ASCBt	ascb_L[e] <=> ascb_L[c]
L-ascorbate transport via proton symport	ASCBt4	na1[e] + ascb_L[e] <=> na1[c] + ascb_L[c]	54338.2 or 20522.1 or 20522.2 or 54338.1
L-alanine/L-asparagine Na-dependent exchange (Asn-L in)	ASNALANaEx	na1[e] + ala_L[c] + asn_L[e] -> na1[c] + asn_L[c] + ala_L[e]	20514.1
transport of L-Asparagine into the intestinal cells by ATB0 transporter	ASNATB0tc	2 na1[u] + cl[u] + asn_L[u] -> 2 na1[c] + cl[c] + asn_L[c]	56774.1
transport of L-Asparagine by the apical neutral amino acid transporters in kidney and intestine	ASNB0AT1tc	na1[u] + asn_L[u] -> na1[c] + asn_L[c]	70008.1 or 74338.1 and 57394.1
L-cysteine/L-asparagine Na-dependent exchange (Asn-L in)	ASNCYSNaEx	na1[e] + asn_L[e] + cys_L[c] -> na1[c] + asn_L[c] + cys_L[e]	20514.1
L-glutamine/L-asparagine Na-dependent exchange (Asn-L in)	ASNGLNNaEx	na1[e] + asn_L[e] + gln_L[c] -> na1[c] + asn_L[c] + gln_L[e]	20514.1
transport of L-Aaparagine into the cell and efflux of L-Isoleucine out of the cell by LAT2 on the basolateral surfaces of kidney and intestine.	ASNILELAT2tc	asn_L[e] + ile_L[c] -> asn_L[c] + ile_L[e]	20539.1 and 17254.1
L-asparaginase (mitochondrial)	ASNNm	h2o[m] + asn_L[m] -> asp_L[m] + nh4[m]	66514.1
transport of L-Asparagine into the cell and efflux of L-Phenylalanine out of the cell by LAT2 on the basolateral surfaces of kidney and intestine.	ASNPHELAT2tc	asn_L[e] + phe_L[c] -> asn_L[c] + phe_L[e]	20539.1 and 17254.1
asparagine synthase (glutamine-hydrolysing)	ASNS1	h2o[c] + atp[c] + asp_L[c] + gln_L[c] -> h[c] + glu_L[c] + amp[c] + ppi[c] + asn_L[c]	27053.1 or 27053.2 or 27053.3
L-serine/L-asparagine Na-dependent exchange (Asn-L in)	ASNSERNaEx	na1[e] + asn_L[e] + ser_L[c] -> na1[c] + asn_L[c] + ser_L[e]	20514.1
L-threonine/L-asparagine Na-dependent exchange (Asn-L in)	ASNTHRNaEx	na1[e] + asn_L[e] + thr_L[c] -> na1[c] + asn_L[c] + thr_L[e]	20514.1
ASN_X_SER_THRtr	ASN_X_SER_THRtr	Asn_X_Ser_Thr[r] <=> Asn_X_Ser_Thr[l]
L-asparagine transport in via sodium symport	ASNt4	na1[e] + asn_L[e] -> na1[c] + asn_L[c]	105727.1 or 67760.1 or 69354.1 or 56774.1
Asparagine transport (Na H coupled)	ASNtN1	h[c] + 2 na1[e] + asn_L[e] <=> h[e] + 2 na1[c] + asn_L[c]	209837.1 or 76257.1
L-asparagine transport mitochondrial	ASNtm	asn_L[c] -> asn_L[m]
aspartate 1-decarboxylase	ASP1DC	h[c] + asp_L[c] -> co2[c] + ala_B[c]	14415.1 or 14415.2
aspartate carbamoyltransferase (reversible)	ASPCTr	asp_L[c] + cbp[c] <=> h[c] + pi[c] + cbasp[c]	69719.1
D-aspartate transport via Na H symport and K antiport	ASPDt6	h[e] + 3 na1[e] + k[c] + asp_D[e] -> h[c] + 3 na1[c] + asp_D[c] + k[e]	242607.1 or 20511.1 or 20513.1 or 20510.1 or 20512.1
D-aspartate transport peroxisomal	ASPDxt	asp_D[x] <=> asp_D[c]
aspartate-glutamate mitochondrial shuttle	ASPGLUm	h[c] + glu_L[c] + asp_L[m] <=> h[m] + glu_L[m] + asp_L[c]	78830.1 or 50799.1
aspartate N-acetyltransferase mitochondrial	ASPNATm	asp_L[m] + accoa[m] -> h[m] + coa[m] + Nacasp[m]
aspartate transaminase	ASPTA	akg[c] + asp_L[c] <=> glu_L[c] + oaa[c]	14718.1
aspartate transaminase	ASPTAm	akg[m] + asp_L[m] <=> glu_L[m] + oaa[m]	14719.1
L-aspartate transport via Na H symport and K antiport	ASPt6	h[e] + 3 na1[e] + k[c] + asp_L[e] -> h[c] + 3 na1[c] + asp_L[c] + k[e]	242607.1 or 20511.1 or 20513.1 or 20510.1 or 20512.1
ADP/ATP transporter endoplasmic reticulum	ATP1ter	atp[c] + adp[r] <=> adp[c] + atp[r]
AMP/ATP transporter endoplasmic reticulum	ATP2ter	atp[c] + amp[r] <=> amp[c] + atp[r]
ATP diphosphohydrolase	ATPH1e	2 h2o[e] + atp[e] -> 2 h[e] + amp[e] + 2 pi[e]	12495.1 or 12496.2 or 12497.1 or 12499.1 or 215446.1 or 12496.1
ATP diphosphohydrolase	ATPH2e	h2o[e] + adp[e] -> h[e] + amp[e] + pi[e]	12495.1 or 12496.2 or 12497.1 or 12499.1 or 215446.1 or 12496.1
ATP maintenance requirement	ATPM	h2o[c] + atp[c] -> adp[c] + h[c] + pi[c]
ATP synthase (four protons for one ATP)	ATPS4m	4 h[c] + adp[m] + pi[m] -> 3 h[m] + h2o[m] + atp[m]	11947.1 and 11946.1 and 67126.1 and 11949.1 and 66043.1 or 11947.1 and 11949.2 and 66043.2 and 11946.3 and 67126.2 or 11947.1 and 11946.1 and 67126.1 and 66043.1 and 11949.2 or 11947.1 and 11949.2 and 66043.1 and 67126.2 and 11946.3 or 11947.1 and 11949.2 and 66043.2 and 11946.2 and 67126.2 or 11947.1 and 11946.1 and 67126.1 and 11949.2 and 66043.2 or 11947.1 and 66043.1 and 11949.2 and 11946.2 a…
V-type ATPase H+ transporting lysosomal	ATPasel	h2o[c] + atp[c] + 3 h[c] -> adp[c] + pi[c] + 4 h[l]	0.2 and 18195.1 and 627998.1 and 57423.3 and 11951.2 or 11950.3 and 71679.1 and 11951.1 and 11958.1 and 11957.4 and 18195.1 and 627998.1 and 57423.3 or 71679.2 and 100039108.1 and 11957.1 and 11958.1 and 11950.2 and 18195.1 and 57423.2 and 627998.1 or 71679.1 and 228033.1 and 11957.5 and 11958.1 and 11950.2 and 18195.1 and 627998.1 and 57423.3 or 100039108.1 and 57423.1 and 71679.1 and 11958.1 an…
ADP/ATP transporter mitochondrial	ATPtm	adp[c] + atp[m] -> atp[c] + adp[m]	11984.1 and 11974.1 and 140494.2 and 242341.1 and 114143.1 or 11984.1 and 11974.1 and 11972.1 and 140494.2 and 114143.1 or 11984... <Preview truncated at 128 characters>
ATP diffusion in nucleus	ATPtn	atp[c] <=> atp[n]	11739.1 or 433923.1 or 11740.1
ATP transporter peroxisomal	ATPtx	atp[c] <=> atp[x]
alpha-Tocopherol (Vit. E) transport	AVITE1t	avite1[e] -> avite1[c]
alpha-tocotrienol (Vit. E) transport	AVITE2t	avite2[e] -> avite2[c]
alpha-mannosidase	A_MANASE	2 h2o[c] + m2mn[c] -> 2 man[c] + mn[c]
alpha-mannosidase lysosomal	A_MANASEly	2 h2o[l] + m2mn[l] -> 2 man[l] + mn[l]	73744.1
Beta-13-galactosyltransferase 3	B3GALT3g	thcrm_hs[g] + udpacgal[g] -> h[g] + udp[g] + gbside_hs[g]	17159.1
Beta-13-galactosyltransferase 4	B3GALT41g	udpgal[g] + ga2_hs[g] -> h[g] + udp[g] + ga1_hs[g]	26879.1 or 26879.2 or 26879.3 or 26879.4
Beta-13-galactosyltransferase 4	B3GALT42g	udpgal[g] + gm2_hs[g] -> h[g] + udp[g] + gm1_hs[g]	54218.1
Beta-13-galactosyltransferase 4	B3GALT43g	udpgal[g] + gd2_hs[g] -> h[g] + udp[g] + gd1b_hs[g]	54218.1
Beta-13-galactosyltransferase 4	B3GALT44g	udpgal[g] + gt2_hs[g] -> h[g] + udp[g] + gt1c_hs[g]	54218.1
Beta-13-galactosyltransferase 5	B3GALT5g	udpgal[g] + gbside_hs[g] -> h[g] + udp[g] + galgbside_hs[g]	54218.1
Beta galactosyltransferase	B3GALTg	udpgal[g] + acglcgalgluside_hs[g] -> h[g] + udp[g] + galacglcgalgluside_hs[g]	93961.1 or 93961.2 or 93961.3 or 93961.4 or 93961.5
UDP-GlcNAc:betaGal beta-13-N-acetylglucosaminyltransferase 1	B3GNT11g	uacgam[g] + gal14acglcgalgluside_hs[g] -> h[g] + udp[g] + acglcgal14acglcgalgluside_hs[g]
UDP-GlcNAc:betaGal beta-13-N-acetylglucosaminyltransferase 1	B3GNT12g	uacgam[g] + galacglcgal14acglcgalgluside_hs[g] -> h[g] + udp[g] + acglc13galacglcgal14acglcgalgluside_hs[g]	53625.1
UDP-GlcNAc:betaGal beta-13-N-acetylglucosaminyltransferase 3 Golgi apparatus	B3GNT310g	udpgal[g] + acglcgalgluside_hs[g] -> h[g] + udp[g] + gal14acglcgalgluside_hs[g]	53625.1 or 53625.1
UDP-GlcNAc:betaGal beta-13-N-acetylglucosaminyltransferase 3 Golgi apparatus	B3GNT311g	udpgal[g] + acgalfuc12gal14acglcgalgluside_hs[g] -> h[g] + udp[g] + galacgalfuc12gal14acglcgalgluside_hs[g]	72297.1
UDP-GlcNAc:betaGal beta-13-N-acetylglucosaminyltransferase 3 Golgi apparatus	B3GNT312g	udpgal[g] + acglcgal14acglcgalgluside_hs[g] -> h[g] + udp[g] + galacglcgal14acglcgalgluside_hs[g]	72297.1
UDP-GlcNAc:betaGal beta-13-N-acetylglucosaminyltransferase 3 Golgi apparatus	B3GNT313g	udpgal[g] + acgalfucgalacglcgal14acglcgalgluside_hs[g] -> h[g] + udp[g] + galacgalfucgalacglcgal14acglcgalgluside_hs[g]	72297.1
UDP-GlcNAc:betaGal beta-13-N-acetylglucosaminyltransferase 3 Golgi apparatus	B3GNT314g	udpgal[g] + acglcgalacglcgal14acglcgalgluside_hs[g] -> h[g] + udp[g] + galacglcgalacglcgal14acglcgalgluside_hs[g]	72297.1
UDP-GlcNAc:betaGal beta-13-N-acetylglucosaminyltransferase 3 Golgi apparatus	B3GNT315g	udpgal[g] + acglc13galacglcgal14acglcgalgluside_hs[g] -> h[g] + udp[g] + galacglc13galacglcgal14acglcgalgluside_hs[g]	72297.1
UDP-GlcNAc:betaGal beta-13-N-acetylglucosaminyltransferase 3 Golgi apparatus	B3GNT31g	udpgal[g] + thcrm_hs[g] -> h[g] + udp[g] + galthcrm_hs[g]	72297.1
UDP-GlcNAc:betaGal beta-13-N-acetylglucosaminyltransferase 3 Golgi apparatus	B3GNT32g	udpgal[g] + galthcrm_hs[g] -> h[g] + udp[g] + galgalthcrm_hs[g]	72297.1
UDP-GlcNAc:betaGal beta-13-N-acetylglucosaminyltransferase 3 Golgi apparatus	B3GNT33g	udpgal[g] + galgalthcrm_hs[g] -> h[g] + udp[g] + galgalgalthcrm_hs[g]	72297.1
UDP-GlcNAc:betaGal beta-13-N-acetylglucosaminyltransferase 3 Golgi apparatus	B3GNT34g	uacgam[g] + galgbside_hs[g] -> h[g] + udp[g] + acglcgalgbside_hs[g]	72297.1
UDP-GlcNAc:betaGal beta-13-N-acetylglucosaminyltransferase 3 Golgi apparatus	B3GNT35g	udpgal[g] + acglcgalgbside_hs[g] -> h[g] + udp[g] + galacglcgalgbside_hs[g]	72297.1
UDP-GlcNAc:betaGal beta-13-N-acetylglucosaminyltransferase 3 Golgi apparatus	B3GNT36g	acgal[g] + gbside_hs[g] -> acgbgbside_hs[g] + h2o[g]	72297.1
UDP-GlcNAc:betaGal beta-13-N-acetylglucosaminyltransferase 3 Golgi apparatus	B3GNT37g	udpgal[g] + gm2a_hs[g] -> h[g] + udp[g] + gm1a_hs[g]	72297.1
UDP-GlcNAc:betaGal beta-13-N-acetylglucosaminyltransferase 3 Golgi apparatus	B3GNT39g	udpgal[g] + gluside_hs[g] -> galgluside_hs[g] + h[g] + udp[g]	72297.1
UDP-GlcNAc:betaGal beta-13-N-acetylglucosaminyltransferase 5	B3GNT51g	galgluside_hs[g] + uacgam[g] -> h[g] + udp[g] + acglcgalgluside_hs[g]	72297.1
bile acid Coenzyme A: amino acid N-acyltransferase	BAAT1x	gly[x] + cholcoa[x] -> coa[x] + gchola[x]	108105
bile acid Coenzyme A: amino acid N-acyltransferase	BAAT2x	cholcoa[x] + taur[x] -> coa[x] + tchola[x]	12012.1
bile acid Coenzyme A: amino acid N-acyltransferase	BAAT3x	gly[x] + dgcholcoa[x] -> coa[x] + dgchol[x]	12012.1
bile acid Coenzyme A: amino acid N-acyltransferase	BAAT4x	gly[x] + dcholcoa[x] -> coa[x] + gdchola[x]	12012.1
bile acid Coenzyme A: amino acid N-acyltransferase	BAAT5x	taur[x] + dcholcoa[x] -> coa[x] + tdchola[x]	12012.1
biotin-[acetyl-CoA-carboxylase] ligase	BACCL	atp[c] + h[c] + btn[c] -> ppi[c] + btamp[c]	12012.1
biotin-[acetyl-CoA-carboxylase] ligase mitochondrial	BACCLm	h[m] + atp[m] + btn[m] -> ppi[m] + btamp[m]	110948
transport of beta alanine into the intestinal cells by beta transport system	BALABETAtc	2 na1[u] + cl[u] + ala_B[u] -> 2 na1[c] + cl[c] + ala_B[c]	110948
transport of beta alanine by PAT1 in renal and intestinal cells	BALAPAT1tc	h[u] + ala_B[u] -> h[c] + ala_B[c]	56774.1
B-alanine secretion via secretory vesicle (ATP driven)	BALAVECSEC	h2o[c] + atp[c] + 3 ala_B[c] -> adp[c] + h[c] + pi[c] + 3 ala_B[e]	215335
Beta-alanine reversible mitochondrial transport (diffusion)	BALAtmr	ala_B[c] <=> ala_B[m]	22348.1
beta-Aminopropion aldehyde:NAD+ oxidoreductase	BAMPPALDOX	h2o[c] + bamppald[c] + nad[c] -> 2 h[c] + nadh[c] + ala_B[c]
beta-Aminopropion aldehyde:NAD+ oxidoreductase (m)	BAMPPALDOXm	h2o[m] + nad[m] + bamppald[m] -> 2 h[m] + nadh[m] + ala_B[m]	19378.1 or 56752.1 or 110695.1 or 11668.1 or 11671.1 or 19378.2 or 19378.3
4-Trimethylammoniobutanoate2-oxoglutarate:oxygen oxidoreductase (3-hydroxylating)	BBHOX	o2[c] + akg[c] + 4tmeabutn[c] -> co2[c] + crn[c] + succ[c]	11669.1 or 212647.1 or 212647.2 or 72535.1
beta-Carotene dioxygenase	BCDO	o2[c] + caro[c] -> 2 retinal[c]	170442
(R)-3-Hydroxybutanoate:NAD+ oxidoreductase	BDHm	nad[m] + bhb[m] <=> h[m] + nadh[m] + acac[m]	63857.1
GDPmannose:chitobiosyldiphosphodolichol beta-D-mannosyltransferase (liver)	BDMT_L	0.1 chito2pdol_L[c] + gdpmann[c] -> h[c] + gdp[c] + 0.1 mpdol_L[c]	71911.1 or 71911.2 or 71911.3
GDPmannose:chitobiosyldiphosphodolichol beta-D-mannosyltransferase (uterus)	BDMT_U	gdpmann[c] + 0.1 chito2pdol_U[c] -> h[c] + gdp[c] + 0.1 mpdol_U[c]	208211
betaine-aldehyde dehydrogenase	BETALDHx	h2o[c] + nad[c] + betald[c] -> 2 h[c] + nadh[c] + glyb[c]	208211
betaine-aldehyde dehydrogenase mitochondrial	BETALDHxm	h2o[m] + nad[m] + betald[m] -> 2 h[m] + nadh[m] + glyb[m]	56752.1
beta-glucan transport	BGLCt	h[e] + bglc[e] <=> h[c] + bglc[c]
binding of betaglucans with glycocholate in the intestinal lumen reducing serum cholsterol levels.	BGLUGCHe	bglc[u] + gchola[u] -> glgchlo[u]
binding of betaglucans with glycocholate transport	BGLUGCHt	h[e] + glgchlo[e] <=> h[c] + glgchlo[c]
binding of betaglucans with taurocholate in the intestinal lumen reducing serum cholsterol levels.	BGLUTCHLe	bglc[u] + tchola[u] -> gltcho[u]
binding of betaglucans with taurocholate transport	BGLUTCHLt	h[e] + gltcho[e] <=> h[c] + gltcho[c]
binding of betaglucans with taurodeoxycholate in the intestinal lumen reducing serum cholsterol levels.	BGLUTDECHOe	bglc[u] + tdechola[u] -> gltdechol[u]
binding of betaglucans with taurodeoxycholate transport	BGLUTDECHOt	h[e] + gltdechol[e] <=> h[c] + gltdechol[c]
(R)-3-Hydroxybutanoate transport via H+ symport	BHBt	h[e] + bhb[e] <=> h[c] + bhb[c]
(R)-3-Hydroxybutanoate mitochondrial transport via H+ symport	BHBtm	h[c] + bhb[c] <=> h[m] + bhb[m]
betaine-homocysteine S-methyltransferase	BHMT	hcys_L[c] + glyb[c] -> dmgly[c] + met_L[c]
bilirubin beta-diglucuronide transport MDR	BILDGLCURte	h2o[c] + atp[c] + bildglcur[c] <=> adp[c] + h[c] + pi[c] + bildglcur[e]	12116.1 or 64918.1
glucuronidated compound transport	BILDGLCURtr	bildglcur[c] <=> bildglcur[r]	17250.1
bilirubin monoglucuronide transport MDR	BILGLCURte	h2o[c] + atp[c] + bilglcur[c] <=> adp[c] + h[c] + pi[c] + bilglcur[e]
glucuronidated compound transport	BILGLCURtr	bilglcur[c] <=> bilglcur[r]	17250.1
Nad(p)h biliverdin reductase	BILIRED	h[c] + nadph[c] + biliverd[c] -> nadp[c] + bilirub[c]
bilirubin transport via bicarbonate countertransport	BILIRUBt2	hco3[c] + bilirub[e] <=> hco3[e] + bilirub[c]	233016.1 or 109778.1
lipid flip-flop intracellular transport	BILIRUBtr	bilirub[c] <=> bilirub[r]	18669.1
biocytin transport nuclear	BIOCYTtn	biocyt[c] <=> biocyt[n]
B mannosyltransferase endoplasmic reticulum	BMTer_L	0.1 dolmanp_L[r] + memgacpail_hs[r] -> 0.1 dolp_L[r] + h[r] + m2emgacpail_hs[r]
B mannosyltransferase endoplasmic reticulum	BMTer_U	memgacpail_hs[r] + 0.1 dolmanp_U[r] -> h[r] + m2emgacpail_hs[r] + 0.1 dolp_U[r]	55981.1
3'5'-bisphosphate nucleotidase	BPNT	h2o[c] + pap[c] -> pi[c] + amp[c]	55981.1
3'5'-bisphosphate nucleotidase (paps)	BPNT2	h2o[c] + paps[c] -> pi[c] + aps[c]	23827.1
biotinidase (biotin)	BTND1	h2o[c] + biocyt[c] -> lys_L[c] + btn[c]	23827.1
biotinidase (biotin) nuclear	BTND1n	biocyt[n] + h2o[n] -> btn[n] + lys_L[n]	26363.1
biotinidase (biotin) extracellular	BTNDe	h2o[e] + biocyt[e] -> lys_L[e] + btn[e]	26363.1
biotinidase (biotin) mitochondrial	BTNDm	h2o[m] + biocyt[m] -> lys_L[m] + btn[m]	26363.1
holocarboxylase synthestase (biotin protein ligase)	BTNPL	apoC_Lys[c] + btamp[c] -> h[c] + amp[c] + apoC_Lys_btn[c]	26363.1
holocarboxylase synthestase (biotin protein ligase) mitochondrial	BTNPLm	apoC_Lys[m] + btamp[m] -> h[m] + amp[m] + apoC_Lys_btn[m]	110948
release of biotin across the basolatral membrane	BTNTe	btn[c] -> btn[e]	110948
Biotin reversible transport via proton symport	BTNt2	h[e] + btn[e] <=> h[c] + btn[c]
Biotin reversible transport via proton symport mitochondria	BTNt2m	h[c] + btn[c] <=> h[m] + btn[m]	20501.1
Biotin transport via sodium symport	BTNt3i	h2o[c] + atp[c] + 2 na1[e] + btn[e] -> adp[c] + h[c] + pi[c] + 2 na1[c] + btn[c]	20501.1
Biotin uptake (antiport)	BTNt4i	h[c] + btn[e] -> h[e] + btn[c]	330064
Biotin transport nuclear	BTNtn	btn[c] <=> btn[n]	80721.1
beta-ureidopropionase (D-3-amino-isobutanoate forming)	BUP2	h2o[c] + 2 h[c] + 3uib[c] -> nh4[c] + co2[c] + 3aib_D[c]
Butyrate mitochondrial transport via proton symport reversible	BUTt2m	h[c] + but[c] <=> h[m] + but[m]	103149
Butyrate transport via proton symport reversible	BUTt2r	h[e] + but[e] <=> h[c] + but[c]	20501.1
beta-Tocopherol (Vit. E) transport	BVITEt	bvite[e] -> bvite[c]	20501.1
benzoate transport (diffusion)	BZt	bz[e] <=> bz[c]
Benzene transporter endoplasmic reticulum	BZtr	bz[c] <=> bz[r]
beta-mannosidase lysosomal	B_MANNASEly	h2o[l] + mn[l] -> acgam[l] + man[l]
C-14 sterol reductase	C14STRr	h[r] + 44mctr[r] + nadph[r] -> 44mzym[r] + nadp[r]	110173
production of Palmitoylcarnitine	C160CPT1c	crn[c] + pmtcoa[c] <=> coa[c] + pmtcrn[c]	73166.1
C160 transport into the mitochondria	C160CPT2	coa[m] + pmtcrn[m] -> crn[m] + pmtcoa[m]	12895.4 or 12894.1 or 78070.1 or 12895.2 or 12895.3 or 12895.1
C160 transport into the mitochondria	C160CRNt	pmtcrn[c] -> pmtcrn[m]	12896.1
carnitine O-palmitoyltransferase	C161CPT12	crn[c] + hdd2coa[c] -> coa[c] + hdd2crn[c]	57279.1
production of palmitoleoylcarnitine	C161CPT1c	crn[c] + hdcoa[c] <=> coa[c] + hdcecrn[c]	12895.4 or 12894.1 or 78070.1 or 12895.2 or 12895.3 or 12895.1
C161 transport into the mitochondria	C161CPT22	coa[m] + hdd2crn[m] -> crn[m] + hdd2coa[m]	12895.4 or 12894.1 or 78070.1 or 12895.2 or 12895.3 or 12895.1
transport of Hexadecenoyl-CoA into mitochondrial matrix	C161CPT2m	coa[m] + hdcecrn[m] <=> crn[m] + hdcoa[m]	12896.1
C161 transport into the mitochondria	C161CRN2t	hdd2crn[c] -> hdd2crn[m]	12896.1
C161 transport into the mitochondria	C161CRNt	hdcecrn[c] -> hdcecrn[m]	57279.1
carnitine O-stearoyl transferase	C180CPT1	crn[c] + stcoa[c] -> coa[c] + stcrn[c]	57279.1
carnitine O-stearoyl transferase	C180CPT2	coa[m] + stcrn[m] -> crn[m] + stcoa[m]	12895.4 or 12894.1 or 78070.1 or 12895.2 or 12895.3 or 12895.1
C180 transport into the mitochondria	C180CRNt	stcrn[c] -> stcrn[m]	12896.1
transport of Octadecenoyl-CoA into mitochondrial matrix	C181CPT1c	crn[c] + odecoa[c] <=> coa[c] + odecrn[c]	57279.1
transport of Octadecenoyl-CoA into mitochondrial matrix	C181CPT2m	coa[m] + odecrn[m] <=> crn[m] + odecoa[m]	12895.4 or 12894.1 or 78070.1 or 12895.2 or 12895.3 or 12895.1
C181 transport into the mitochondria	C181CRNt	odecrn[c] -> odecrn[m]	12896.1
carnitine C20:4 transferase	C204CPT1	crn[c] + arachdcoa[c] -> coa[c] + arachdcrn[c]	57279.1
arachidonic acid transport into the mitochondria	C204CPT2	coa[m] + arachdcrn[m] -> crn[m] + arachdcoa[m]	12895.4 or 12894.1 or 78070.1 or 12895.2 or 12895.3 or 12895.1
arachidonic acid transport into the mitochondria	C204CRNt	arachdcrn[c] -> arachdcrn[m]	12896.1
fatty acid intracellular transport	C226COAtx	c226coa[c] <=> c226coa[x]
carnitine C22:6 transferase	C226CPT1	crn[c] + c226coa[c] -> coa[c] + c226crn[c]
C226 transport into the mitochondria	C226CPT2	coa[m] + c226crn[m] -> crn[m] + c226coa[m]	12895.4 or 12894.1 or 78070.1 or 12895.2 or 12895.3 or 12895.1
C226 transport into the mitochondria	C226CRNt	c226crn[c] -> c226crn[m]	12896.1
cis-2-Methyl-5-isopropylhexa-25-dienoyl-CoA hydro-lyase (m)	C2M26DCOAHLm	h2o[m] + c2m26dcoa[m] <=> 3h26dm5coa[m]
cis-2-Methyl-5-isopropylhexa-25-dienoyl-CoA hydro-lyase (x)	C2M26DCOAHLx	h2o[x] + c2m26dcoa[x] <=> 3h26dm5coa[x]	11992.1 or 231086.1 or 97212.1
C-3 sterol dehydrogenase (4-methylzymosterol)	C3STDH1Pr	nadp[r] + 4mzym_int1[r] -> h[r] + nadph[r] + 4mzym_int2[r] + co2[r]	74147.1 or 51798.1
C-3 sterol dehydrogenase (4-methylzymosterol)	C3STDH1r	4mzym_int1[r] + nad[r] -> h[r] + 4mzym_int2[r] + co2[r] + nadh[r]	18194.1
C-3 sterol keto reductase (zymosterol)	C3STKR2r	h[r] + nadph[r] + zym_int2[r] -> nadp[r] + zymst[r]	18194.1
C-4 sterol methyl oxidase (44-dimethylzymosterol)	C4STMO1r	3 o2[r] + 3 h[r] + 3 nadph[r] + 44mzym[r] -> 4 h2o[r] + 3 nadp[r] + 4mzym_int1[r]	15488.1
C-4 methyl sterol oxidase	C4STMO2Pr	o2[r] + nadp[r] + 4mzym_int2[r] -> h[r] + nadph[r] + co2[r] + zym_int2[r]	66234.1
C-4 methyl sterol oxidase	C4STMO2r	o2[r] + 4mzym_int2[r] + nad[r] -> h[r] + co2[r] + nadh[r] + zym_int2[r]	18194.1
Ca ATPase	CAATPS	h2o[c] + atp[c] + 2 ca2[c] -> adp[c] + pi[c] + h[e] + 2 ca2[e]	66234.1 or 18194.1
cAMP transport (ATP-dependent)	CAMPt	h2o[c] + atp[c] + camp[c] -> adp[c] + h[c] + pi[c] + camp[e]	11941.1 or 67972.1 or 381290.1 or 320707.1
hydrolysis of L-Carnosine for uptake	CARNCNc	h2o[c] + carn[c] <=> ala_B[c] + his_L[c]	27416.1 or 27416.2 or 239273.1
beta-carotene transport via diffusion	CAROtr	caro[e] <=> caro[c]	338403.1 or 66054.1
transport of L-Carnosine by the apical PEPT1 amino acid transporters across the brush border cells of the enterocytes of the intestine and renal cells	CARPEPT1tc	h[u] + carn[u] -> h[c] + carn[c]
xenobiotic transport	CARVEOLte	carveol[e] <=> carveol[c]	215335
transport of L-Carnosine by hPT3 or hPT4 peptide transporter.	CARhPTtc	h[l] + carn[l] -> h[c] + carn[c]
catalase A peroxisomal (ethanol)	CAT2p	h2o2[x] + etoh[x] -> acald[x] + 2 h2o[x]	65221.1 or 100561.1
catalase	CATm	2 h2o2[m] -> o2[m] + 2 h2o[m]	12359.1
catalase A peroxisomal	CATp	2 h2o2[x] -> o2[x] + 2 h2o[x]	12359.1
calcium / sodium antiporter (1:3) reversible	CAt7r	3 na1[e] + ca2[c] <=> 3 na1[c] + ca2[e]	12359.1
NADH:cob(III)alamine oxidoreductase	CBL2OR	h[c] + nadh[c] + 2 aqcobal[c] -> 2 h2o[c] + nad[c] + 2 cbl2[c]	110893.1 or 110893.2 or 110891.1 or 20541.1 or 110893.3 or 110893.4 or 110893.5 or 110893.6
Cob(II)alamine transport mitochondrial	CBL2tm	cbl2[c] -> cbl2[m]
cob(I)alamin adenosyltransferase mitochondrial	CBLATm	h[m] + atp[m] + cbl1[m] <=> adocbl[m] + pppi[m]	109136
release of B12 by simple diffusion reversible	CBLTDe_r	adocbl[c] <=> adocbl[e]	109136
transport of Adenosylcobalamin into the intestine	CBLtlu	adocbl[u] -> adocbl[c]
Carbamoyl phosphate phosphotransferase endoplasmic reticulum	CBPPer	h[r] + cbp[r] + glc_D[r] -> co2[r] + g6p[r] + nh4[r]	14603.1 or 65969.1 or 93835.1
carbamoyl-phosphate synthase (glutamine-hydrolysing)	CBPS	h2o[c] + 2 atp[c] + hco3[c] + gln_L[c] -> 2 adp[c] + 2 h[c] + pi[c] + glu_L[c] + cbp[c]	14378.1 or 14377.1 or 68401.1
carbamoyl-phosphate synthase (ammonia) (mitochondria	CBPSam	2 atp[m] + hco3[m] + nh4[m] -> 2 h[m] + 2 adp[m] + pi[m] + cbp[m]	69719.1
carbamoyl phosphate transport endoplasmic reticulum	CBPter	pi[c] + ppi[c] + cbp[c] <=> cbp[r] + pi[r] + ppi[r]	227231.1 or 227231.2
Carbonyl reductase [NADPH] 1	CBR1	h[c] + nadph[c] + prostg1[c] -> nadp[c] + prostge1[c]
Carbonyl reductase [NADPH] 1	CBR2	h[c] + nadph[c] + prostge2[c] -> nadp[c] + prostgf2[c]	12408.1
Calcitroic acid transport from cytosol	CCA_D3t	cca_d3[c] -> cca_d3[e]	12408.1
Calcitroic acid transport from mitochondria	CCA_D3tm	cca_d3[m] -> cca_d3[c]
phosphatidylinositol synthase (Homo sapiens)	CDIPTr	cdpdag_hs[c] + inost[c] <=> h[c] + cmp[c] + pail_hs[c]
intracellular transport	CDPDAGtm	cdpdag_hs[c] <=> cdpdag_hs[m]	52858.1 or 52858.2
phosphatidate cytidylyltransferase	CDS	h[c] + pa_hs[c] + ctp[c] -> ppi[c] + cdpdag_hs[c]
phosphatidate cytidylyltransferase	CDSm	h[m] + ctp[m] + pa_hs[m] -> ppi[m] + cdpdag_hs[m]	74596.1
choline phosphotransferase	CEPTC	cdpchol[c] + dag_hs[c] -> h[c] + cmp[c] + pchol_hs[c]	110911
ethanolamine phosphotransferase	CEPTE	cdpea[c] + dag_hs[c] -> h[c] + cmp[c] + pe_hs[c]	212862.1 or 99712.1
Ceramide kinase	CERK	atp[c] + crm_hs[c] -> adp[c] + h[c] + crmp_hs[c]	99712.1
ceramide transport protein	CERT1gt	crm_hs[c] <=> crm_hs[g]	223753.1 or 223753.2
ceramide transport protein	CERT1rt	crm_hs[c] <=> crm_hs[r]	68018.1
ceramide transport protein	CERT2gt	gluside_hs[c] <=> gluside_hs[g]	68018.1
ceramide transport protein	CERT2rt	gluside_hs[c] <=> gluside_hs[r]	68018.1
Cys-Gly transport in via proton symport	CGLYt3_2_	2 h[e] + cgly[e] -> 2 h[c] + cgly[c]	68018.1
cGMP transport (ATP-dependent)	CGMPt	h2o[c] + atp[c] + 35cgmp[c] -> adp[c] + h[c] + pi[c] + 35cgmp[e]	57738.1
cholesterol 25-hydroxylase	CH25H	o2[r] + h[r] + nadph[r] + chsterol[r] -> h2o[r] + nadp[r] + xol25oh[r]	27416.1 or 27416.2 or 239273.1
Choline O-acetyltransferase	CHAT	accoa[c] + chol[c] <=> coa[c] + ach[c]	12642.1
Choline O-acetyltransferase	CHATn	accoa[n] + chol[n] <=> ach[n] + coa[n]	12647.1 or 12647.2 or 12647.3 or 12647.4
choline phosphate phosphatase	CHLP	h2o[c] + cholp[c] -> pi[c] + chol[c]	12647.1 or 12647.2 or 12647.3 or 12647.4
choline phosphate cytididyltransferase	CHLPCTD	h[c] + ctp[c] + cholp[c] -> ppi[c] + cdpchol[c]	237928
choline transport via diffusion (cytosol to mitochondria)	CHLtm	chol[c] <=> chol[m]	13026.1 or 236899.1
efflux of Cholesterol into the lymph	CHOLABCAet	h2o[c] + atp[c] + chsterol[c] -> adp[c] + h[c] + pi[c] + chsterol[e]
efflux of Cholesterol from the enterocytes into lumen	CHOLABetc	h2o[c] + atp[c] + chsterol[c] -> adp[c] + h[c] + pi[c] + chsterol[u]	11303.1
cholate transport via sodium cotransport	CHOLATEt2	2 na1[e] + cholate[e] -> 2 na1[c] + cholate[c]	27409.1 and 67470.1
ABC bile acid transporter	CHOLATEt3	h2o[c] + atp[c] + cholate[c] -> adp[c] + h[c] + pi[c] + cholate[e]	20494.1 or 20493.1
choline dehydrogenase (FAD acceptor) mitochondrial	CHOLD2m	fad[m] + chol[m] -> fadh2[m] + betald[m]	27413.1 or 76408.2 or 76408.3 or 76408.1
Transport extracellular	CHOLESTTDe	chsterol[c] -> chsterol[e]	218865
difussion of cholesterol accross the brush border membrane	CHOLETDlu	chsterol[u] <=> chsterol[c]
Choline kinase	CHOLK	atp[c] + chol[c] -> adp[c] + h[c] + cholp[c]
uptake of Cholesterol from the lumen	CHOLNPtc	chsterol[u] -> chsterol[c]	12651.1 or 12660.1 or 12651.2 or 12660.2
choline phosphate intracellular transport	CHOLPtg	cholp[c] <=> cholp[g]	237636
choline phosphate intracellular transport	CHOLPtl	cholp[c] <=> cholp[l]
choline sodium cotransport	CHOLt4	na1[e] + chol[e] <=> na1[c] + chol[c]
choline intracellular transport	CHOLtg	chol[g] <=> chol[c]	63993.1
Choline transport nuclear through pores	CHOLtn	chol[c] <=> chol[n]
choline intracellular transport	CHOLtr	chol[r] <=> chol[c]
Choline uniport	CHOLtu	chol[e] <=> chol[c]
steroid sulfotransferase	CHSTEROLSULT	paps[c] + chsterol[c] -> h[c] + pap[c] + chsterols[c]	20518.1 or 20520.1 or 20518.2
cholesterol intracellular transport	CHSTEROLt1	chsterol[l] <=> chsterol[m]	54200.1
cholesterol intracellular transport	CHSTEROLt2	chsterol[r] <=> chsterol[m]	59045.1
cholesterol intracellular transport	CHSTEROLt3	chsterol[c] <=> chsterol[m]
cholesterol efflux (ATP depedent) golgi	CHSTEROLtg	h2o[c] + atp[c] + chsterol[g] -> adp[c] + h[c] + pi[c] + chsterol[c]
chitinase	CHTNASE	2 h2o[c] + chtn[c] -> 3 acgam[c]	11303.1
chitinase extracellular	CHTNASEe	2 h2o[e] + chtn[e] -> 3 acgam[e]	81600.1 or 71884.1 or 67729.1
Citrate lyase	CITL	cit[c] -> ac[c] + oaa[c]	81600.2
L-Citramalyl-CoA hydro-lyase mitochondrial	CITMCOAHm	h2o[m] + itaccoa[m] <=> citmcoa_L[m]	69634.1 or 69634.2
L-Citramalyl-CoA pyruvate-lyase	CITMCOALm	citmcoa_L[m] -> pyr[m] + accoa[m]
citrulline mitochondrial transport via proton antiport	CITRtm	citr_L[m] <=> citr_L[c]
citrate transport via sodium symport	CITt4_2	2 na1[e] + cit[e] <=> 2 na1[c] + cit[c]	18408.1 or 83885.1
citrate transport via sodium symport	CITt4_4	4 na1[e] + cit[e] <=> 4 na1[c] + cit[c]	20500.1
citrate transport mitochondrial	CITtam	cit[c] + mal_L[m] <=> cit[m] + mal_L[c]	237831
citrate transport mitochondrial	CITtbm	cit[c] + pep[m] <=> pep[c] + cit[m]	13358.1
ATP Creatine kinase	CK	atp[m] + creat[m] <=> adp[m] + pcreat[m]	13358.1
ATP Creatine kinase (c)	CKc	atp[c] + creat[c] <=> adp[c] + pcreat[c]	76722.1
chloride transport via formate countertransport	CLFORtex	2 for[c] + cl[e] -> cl[c] + 2 for[e]	12709.1 or 12715.1
chloride transport via formate countertransport (2:1)	CLFORtex2	for[c] + 2 cl[e] -> 2 cl[c] + for[e]	23985.1
chloride transport via bicarbonate countertransport (2:1)	CLHCO3tex2	hco3[c] + 2 cl[e] -> hco3[e] + 2 cl[c]	171429.1 or 171429.2 or 171429.3
chloride transport via bicarbonate countertransport	CLHCOtex	2 hco3[c] + cl[e] -> 2 hco3[e] + cl[c]	171429.1 or 171429.2 or 171429.3
chloride transport via iodide countertransport	CLI2tex	cl[e] + 2 i[c] -> cl[c] + 2 i[e]	13487.1 or 224661.1 or 208890.1 or 224661.2 or 320718.1 or 13521.1 or 23985.1 or 208890.2 or 320718.2
chloride transport via hydroxide countertransport (2:1)	CLOHtex2	oh1[c] + 2 cl[e] -> 2 cl[c] + oh1[e]	23985.1
chloride transport via oxalate countertransport (2:1)	CLOXAtex2	2 cl[e] + oxa[c] -> 2 cl[c] + oxa[e]	171429.1 or 171429.2 or 171429.3
fatty acid intracellular transport	CLPNDCOAtx	clpndcoa[c] <=> clpndcoa[x]	171429.1 or 171429.2 or 171429.3
carnitine O-palmitoyltransferase	CLPNDCPT1	crn[c] + clpndcoa[c] -> coa[c] + clpndcrn[c]
carnitine transferase	CLPNDCPT2	coa[m] + clpndcrn[m] -> crn[m] + clpndcoa[m]	12895.4 or 12894.1 or 78070.1 or 12895.2 or 12895.3 or 12895.1
transport into the mitochondria (carnitine)	CLPNDCRNt	clpndcrn[c] -> clpndcrn[m]	12896.1
fatty acid transport via diffusion	CLPNDt	clpnd[e] <=> clpnd[c]	57279.1
cardiolipin synthase (homo sapiens)	CLS_hs	cdpdag_hs[c] + pglyc_hs[c] -> h[c] + cmp[c] + clpn_hs[c]
CMP-Sia Golgi transport via CMP antiport	CMPACNAtg	cmpacna[c] + cmp[g] <=> cmp[c] + cmpacna[g]	66586.1
CMP-Sia nuclear export	CMPACNAtn	cmpacna[n] -> cmpacna[c]	24060.1
CMP sialic acid synthase	CMPSAS	acnam[c] + ctp[c] -> ppi[c] + cmpacna[c]
CMP sialic acid synthase nuclear	CMPSASn	acnam[n] + ctp[n] -> cmpacna[n] + ppi[n]	12764.1
CO2 transporter via diffusion	CO2t	co2[e] <=> co2[c]	12764.1
CO2 endoplasmic reticular transport via diffusion	CO2ter	co2[c] <=> co2[r]
CO2 Golgi transport	CO2tg	co2[c] <=> co2[g]
CO2 transport (diffusion) mitochondrial	CO2tm	co2[c] <=> co2[m]
CO2 nuclear transport via diffusion	CO2tn	co2[n] <=> co2[c]
CO2 peroxisomal transport	CO2tp	co2[c] <=> co2[x]
CoA transport in golgi via diffusion	COAtg	coa[c] <=> coa[g]
CoA transport in lysosome via diffusion	COAtl	coa[c] <=> coa[l]
CoA transporter	COAtm	coa[c] <=> coa[m]
coenzyme A transport nuclear	COAtn	coa[c] <=> coa[n]	73132.1
coenzyme A transport peroxisomal	COAtp	coa[c] <=> coa[x]
COA transporter endoplasmic reticulum	COAtr	coa[c] <=> coa[r]
Carboxylesterase (cocaine) (er)	COKECBESr	h2o[r] + coke[r] -> h[r] + bz[r] + egme[r]
methyltransferase COQ3	COQ3m	amet[m] + 2dpmhobq[m] -> h[m] + ahcys[m] + q10[m]	436059
Ubiquinone biosynthesis methyltransferase COQ5	COQ5m	amet[m] + 2dp6mobq[m] -> h[m] + ahcys[m] + 2dp6mobq_me[m]	230027
Ubiquinone biosynthesis monooxgenase COQ6	COQ6m	o2[m] + 2dp6mep[m] -> h2o[m] + 2dp6mobq[m]
Ubiquinone biosynthesis COQ7	COQ7m	h[m] + nadph[m] + o2[m] + 2dp6mobq_me[m] -> h2o[m] + nadp[m] + 2dpmhobq[m]	217707.1 or 217707.2
Core 3 beta-GlcNAc-transferase Golgi apparatus	CORE3GTg	uacgam[g] + Tn_antigen[g] -> h[g] + udp[g] + core3[g]	12850.1
Core 4 beta6-GalNAc-transferase Golgi apparatus	CORE4GTg	uacgam[g] + core3[g] -> h[g] + udp[g] + core4[g]	272411
Core4 (mucin O-glycan) export	CORE4t	core4[g] -> core4[e]	72077.1
Core 5 alpha-GalNAc-transferase Golgi apparatus	CORE5GTg	udpacgal[g] + Tn_antigen[g] -> h[g] + udp[g] + core5[g]
Core5 (mucin O-glycan) export	CORE5t	core5[g] -> core5[e]
Core 6 beta-GlcNAc-transferase A Golgi apparatus	CORE6GTg	uacgam[g] + Tn_antigen[g] -> h[g] + udp[g] + core6[g]
Core 7 alpha-GalNAc-transferase Golgi apparatus	CORE7GTg	udpacgal[g] + Tn_antigen[g] -> h[g] + udp[g] + core7[g]	14537.1
Core7 (mucin O-glycan) export	CORE7t	core7[g] -> core7[e]
N-acetylgalactosamine 3-alpha-galactosyltransferase Golgi apparatus	CORE8GTg	udpgal[g] + Tn_antigen[g] -> h[g] + udp[g] + core8[g]
Core8 (mucin O-glycan) export	CORE8t	core8[g] -> core8[e]
p-coumaroyl-CoA formation	COUCOAFm	coa[m] + atp[m] + T4hcinnm[m] -> coucoa[m] + amp[m] + ppi[m]
xenobiotic transport	COUMARINte	coumarin[e] <=> coumarin[c]
CO transporter via diffusion	COt	co[c] <=> co[e]
choline-phosphate cytidylyltransferase	CPCTDTX	h[c] + ctp[c] + ntm2amep[c] -> ppi[c] + cmpntm2amep[c]
coproporphyrinogen oxidase (O2 required)	CPPPGO	o2[c] + 2 h[c] + cpppg3[c] -> 2 h2o[c] + 2 co2[c] + pppg9[c]	13026.1 or 236899.1
Creatine transport (sodium symport) (2:1)	CREATt4_2_r	2 na1[e] + creat[e] <=> 2 na1[c] + creat[c]	12892.1
Creatine transport to/from mitochondria via diffusion	CREATtmdiffir	creat[c] -> creat[m]	102857
crmp_hs transport	CRMPte	crmp_hs[c] <=> crmp_hs[e]
carnitine-propcarnitine carrier peroxisomal	CRNCAR3tp	crn[c] + pcrn[x] -> pcrn[c] + crn[x]
carnitine-acetylcarnitine carrier peroxisomal	CRNCARtp	crn[c] + acrn[x] -> acrn[c] + crn[x]
L-carnitine reversible transport	CRNt	crn[e] <=> crn[c]
L-carnitine outward transport (H+ antiport)	CRNtHa	h[e] + crn[c] -> h[c] + crn[e]	20520.1
L-carnitine transport out of mitochondria via diffusion	CRNtim	crn[m] -> crn[c]	30805.1
L-carnitine inward uniport	CRNtuIR	crn[e] -> crn[c]	57279.1
L-carnitine inward transport by Na+ symport	CRNtuNa	na1[e] + crn[e] -> na1[c] + crn[c]	30805.1
carnitine transport peroxisome to mitochondria	CRNtx	dmnoncrn[x] <=> dmnoncrn[m]	20520.1
Creatinine synthase	CRTNsyn	pcreat[c] -> h[c] + pi[c] + crtn[c]
cortisol transmembrane (homo sapiens) transport	CRTSLt	crtsl[e] <=> crtsl[c]
cortisol intracellular transport	CRTSLtm	crtsl[c] <=> crtsl[m]
cortisol intracellular transport	CRTSLtr	crtsl[c] <=> crtsl[r]
corticosterone transmembrane (homo sapiens) transport	CRTSTRNt	crtstrn[e] <=> crtstrn[c]
corticosterone intracellular transport	CRTSTRNtm	crtstrn[c] <=> crtstrn[m]
corticosterone intracellular transport	CRTSTRNtr	crtstrn[c] <=> crtstrn[r]
fatty acid transport via diffusion	CRVNCtr	crvnc[e] <=> crvnc[c]
chondroitin sulfate A proteoglycan protease lysosome (endosome)	CSAPASEly	h2o[l] + cspg_a[l] -> Ser_Gly_Ala_X_Gly[l] + cs_a[l]
chondroitin sulfate B proteoglycan protease lysosome (endosome)	CSBPASEly	h2o[l] + cspg_b[l] -> Ser_Gly_Ala_X_Gly[l] + cs_b[l]
chondroitin sulfate C proteoglycan protease lysosome (endosome)	CSCPASEly	h2o[l] + cspg_c[l] -> Ser_Gly_Ala_X_Gly[l] + cs_c[l]
chondroitin sulfate D proteoglycan protease lysosome (endosome)	CSDPASEly	h2o[l] + cspg_d[l] -> Ser_Gly_Ala_X_Gly[l] + cs_d[l]
chondroitin sulfate E proteoglycan protease lysosome (endosome)	CSEPASEly	h2o[l] + cspg_e[l] -> Ser_Gly_Ala_X_Gly[l] + cs_e[l]
carnitine O-aceyltransferase mitochondrial	CSNAT2m	coa[m] + pcrn[m] <=> ppcoa[m] + crn[m]
carnitine dimethyl nonanoyl transferase revsible peroxisomal	CSNAT2x	crn[x] + dmnoncoa[x] <=> coa[x] + dmnoncrn[x]	12908.1
carnitine O-aceyltransferase peroxisomal	CSNAT3x	crn[x] + ppcoa[x] <=> coa[x] + pcrn[x]	12908.2 or 74114.1
carnitine O-acetyltransferase endolasmic reticulum	CSNATer	accoa[r] + crn[r] <=> coa[r] + acrn[r]	12908.2
carnitine O-aceyltransferase mitochondrial	CSNATm	coa[m] + acrn[m] <=> accoa[m] + crn[m]	12908.3
carnitine O-acetyltransferase reverse direction peroxisomal	CSNATp	accoa[x] + crn[x] <=> coa[x] + acrn[x]	12908.1
carnitine O-acetyltransferase	CSNATr	accoa[c] + crn[c] <=> coa[c] + acrn[c]	12908.2
Cytosine deaminase	CSND	h2o[c] + h[c] + csn[c] -> nh4[c] + ura[c]
cytosine transport via facilated diffusion	CSNt	csn[e] <=> csn[c]
chondroitin sulfate A transport golgi to extracellular	CSPG_At	cspg_a[g] -> cspg_a[e]	13340.1
chondroitin sulfate A transport extracellular to lysosome	CSPG_Atly	cspg_a[e] -> cspg_a[l]
chondroitin sulfate B transport golgi to extracellular	CSPG_Bt	cspg_b[g] -> cspg_b[e]
chondroitin sulfate B transport extracellular to lysosome	CSPG_Btly	cspg_b[e] -> cspg_b[l]
chondroitin sulfate C transport golgi to extracellular	CSPG_Ct	cspg_c[g] -> cspg_c[e]
chondroitin sulfate C transport extracellular to lysosome	CSPG_Ctly	cspg_c[e] -> cspg_c[l]
chondroitin sulfate D transport golgi to extracellular	CSPG_Dt	cspg_d[g] -> cspg_d[e]
chondroitin sulfate D transport extracellular to lysosome	CSPG_Dtly	cspg_d[e] -> cspg_d[l]
chondroitin sulfate E transport golgi to extracellular	CSPG_Et	cspg_e[g] -> cspg_e[e]
chondroitin sulfate E transport extracellular to lysosome	CSPG_Etly	cspg_e[e] -> cspg_e[l]
citrate synthase	CSm	h2o[m] + accoa[m] + oaa[m] -> h[m] + coa[m] + cit[m]
CTP synthase (NH3)	CTPS1	nh4[c] + atp[c] + utp[c] -> adp[c] + 2 h[c] + pi[c] + ctp[c]	12974.1 or 12974.2
CTP synthase (glutamine)	CTPS2	h2o[c] + atp[c] + gln_L[c] + utp[c] -> adp[c] + 2 h[c] + pi[c] + glu_L[c] + ctp[c]	51797.1
CTP diffusion in nucleus	CTPtn	ctp[c] <=> ctp[n]	55936.1 or 55936.2
Cyanide sulfurtransferase mitochondrial	CYANSTm	cyan[m] + tsul[m] -> h[m] + so3[m] + tcynt[m]
Cyanide transport via diffusion (extracellular to cytosol)	CYANt	cyan[e] <=> cyan[c]	22117.1
Cyanide transport via diffusion (mitochondrial)	CYANtm	cyan[c] <=> cyan[m]
CYOOm2	CYOOm2	4 h[m] + o2[m] + 4 focytC[m] -> 2 h2o[m] + 4 ficytC[m]
cytochrome c oxidase mitochondrial Complex IV	CYOOm3	8 h[m] + o2[m] + 4 focytC[m] -> 4 h[c] + 2 h2o[m] + 4 ficytC[m]	66576.1
ubiquinol-6 cytochrome c reductase Complex III	CYOR_u10m	2 h[m] + 2 ficytC[m] + q10h2[m] -> 4 h[c] + q10[m] + 2 focytC[m]	78174.1 or 12864.1 or 11532.1 or 75483.1 or 629383.1 or 333182.1 or 84682.1 or 12647.1 or 110323.1 or 12857.1 or 12865.1 or 12859.1 or 17708.1 or 12868.1 or 12866.1 or 66142.1 or 12858.1 or 12861.1 or 12862.1 or 20463.1 or 12867.1 or 17709.1 or 17710.1
L-alanine/L-cysteine Na-dependent exchange (Cys-L in)	CYSALANaEx	na1[e] + ala_L[c] + cys_L[e] -> na1[c] + ala_L[e] + cys_L[c]	22273.1 and 100042918.1 and 66152.1 and 66594.1 and 17711.1 and 67003.1 and 66694.1 and 66445.1 and 22272.1 and 67530.1 or 22273.1 and 100042918.1 and 17711.1 and 66594.1 and 66152.2 and 67003.1 and 66445.1 and 66694.1 and 22272.1 and 67530.1 or 22361.1
Cysteamine oxygenase	CYSAMO	o2[c] + cysam[c] -> h[c] + hyptaur[c]	20514.1 or 55963.1
L-cysteine/L-asparagine Na-dependent exchange (Cys-L in)	CYSASNNaEx	na1[e] + asn_L[c] + cys_L[e] -> na1[c] + asn_L[e] + cys_L[c]
transport of L-Cysteine into the intestinal cells by ATB0 transporter	CYSATB0tc	2 na1[u] + cl[u] + cys_L[u] -> 2 na1[c] + cl[c] + cys_L[c]	20514.1
transport of L-Cysteine by the apical neutral amino acid transporters in kidney and intestine	CYSB0AT1Atc	na1[u] + cys_L[u] -> na1[c] + cys_L[c]	56774.1
L-cysteine/L-glutamine Na-dependent exchange (Cys-L in)	CYSGLNNaEx	na1[e] + cys_L[e] + gln_L[c] -> na1[c] + cys_L[c] + gln_L[e]	70008.1 or 74338.1 and 57394.1
Glutathione:cystine oxidoreductase	CYSGLTH	Lcystin[c] + 2 gthrd[c] <=> 2 cys_L[c] + gthox[c]	20514.1
L-cysteine/L-glutamine reversible exchanger	CYSGLUexR	cys_L[e] + gln_L[c] <=> cys_L[c] + gln_L[e]
L-cysteine/glycine exchanger	CYSGLYex	cys_L[c] + gly[e] -> cys_L[e] + gly[c]	53896.1 or 17254.1
L-cysteine/glycine reversible exchanger	CYSGLYexR	cys_L[c] + gly[e] <=> cys_L[e] + gly[c]	50934.1 or 17254.1 or 50934.2
transport of L-Cysteine into the cell and efflux of L-Isoleucine out of the cell by LAT2 on the basolateral surfaces of kidney and intestine.	CYSILELAT2tc	cys_L[e] + ile_L[c] -> cys_L[c] + ile_L[e]	53896.1 or 17254.1
L-Cystine Lysteine-lyase (deaminating)	CYSLYSL	h2o[c] + Lcystin[c] -> nh4[c] + pyr[c] + thcys[c]	20539.1 and 17254.1
cysteine oxidase	CYSO	o2[c] + cys_L[c] -> h[c] + 3sala[c]
transport of L-Cysteine into the cell and efflux of L-Phenylalanine out of the cell by LAT2 on the basolateral surfaces of kidney and intestine.	CYSPHELAT2tc	cys_L[e] + phe_L[c] -> cys_L[c] + phe_L[e]	12583.1
L-serine/L-cysteine Na-dependent exchange (Cys-L in)	CYSSERNaEx	na1[e] + cys_L[e] + ser_L[c] -> na1[c] + cys_L[c] + ser_L[e]	20539.1 and 17254.1
transport of L-Cysteine into the cell coupled with co-transport with Sodium and counter transport with proton by SNAT5 transporter.	CYSSNAT5tc	h[c] + na1[u] + cys_L[u] <=> na1[c] + h[u] + cys_L[c]	20514.1 or 55963.1
cysteine transaminase	CYSTA	akg[c] + cys_L[c] <=> glu_L[c] + mercppyr[c]	209837
transport of L-Cystine into the cell in exchange for L-Alanine by b0+AT transporter at the apical surfaces of the membranes of small intestine and renal cells.	CYSTALArBATtc	ala_L[c] + Lcystin[u] -> ala_L[u] + Lcystin[c]	14718.1
cysteine transaminase (mitochondrial)	CYSTAm	akg[m] + cys_L[m] <=> glu_L[m] + mercppyr[m]	30962.1 and 20532.1
cystathionine g-lyase	CYSTGL	h2o[c] + cyst_L[c] -> nh4[c] + cys_L[c] + 2obut[c]	14719.1
L-cystine/L-glutamate exchanger	CYSTGLUex	glu_L[c] + Lcystin[e] -> Lcystin[c] + glu_L[e]	107869.1 or 107869.2
L-cysteine/L-threonine Na-dependent exchange (Cys-L in)	CYSTHRNaEx	na1[e] + cys_L[e] + thr_L[c] -> na1[c] + cys_L[c] + thr_L[e]	17254.1 and 26570.1
transport of L-Cystine into the cell in exchange for L-Leucine by b0+AT transporter at the apical surfaces of the membranes of small intestine and renal cells.	CYSTLEUrBATtc	leu_L[c] + Lcystin[u] -> leu_L[u] + Lcystin[c]	20514.1 or 55963.1
cystathionine beta-synthase	CYSTS	hcys_L[c] + ser_L[c] -> h2o[c] + cyst_L[c]	30962.1 and 20532.1
L-cystine/glycine exchanger (cystine in)	CYSTSERex	ser_L[c] + Lcystin[e] -> ser_L[e] + Lcystin[c]	12411.1
L-cysteine reversible transport via sodium symport	CYSt4	na1[e] + cys_L[e] -> na1[c] + cys_L[c]	20532.1 and 30962.1
L-cysteine transport via diffusion (extracellular to cytosol)	CYStec	cys_L[e] <=> cys_L[c]	56774.1
cytidine deaminase	CYTD	h2o[c] + h[c] + cytd[c] -> nh4[c] + uri[c]	215113
cytidine kinase (ATP)	CYTDK1	atp[c] + cytd[c] -> adp[c] + h[c] + cmp[c]	72269.1 or 11628.1
cytidine kinase (ATP) mitochondrial	CYTDK2m	atp[m] + cytd[m] -> h[m] + adp[m] + cmp[m]	22245.1 or 80914.1
cytidine deaminase nuclear	CYTDn	h2o[n] + cytd[n] + h[n] -> nh4[n] + uri[n]
cytidine facilated transport in cytosol	CYTDt	cytd[e] <=> cytd[c]	11628.1
cytidine transport in via sodium symport	CYTDt4	na1[e] + cytd[e] -> na1[c] + cytd[c]	13340.1 or 63959.1
cytidine transport (1:2 Na/cytd cotransport)	CYTDt5	2 na1[e] + cytd[e] -> 2 na1[c] + cytd[c]	114304.1 or 434203.1 or 434203.2
Cytidine facilated transport from lysosome	CYTDtl	cytd[l] <=> cytd[c]	114304
cytidine facilated transport in mitochondria	CYTDtm	cytd[c] <=> cytd[m]	71279.1
cytidine transport in nucleus	CYTDtn	cytd[c] <=> cytd[n]	63959.1
cytidylate kinase (CMP)	CYTK1	atp[c] + cmp[c] <=> adp[c] + cdp[c]
cytidylate kinase (CMPdGTP)	CYTK10	cmp[c] + dgtp[c] <=> cdp[c] + dgdp[c]	66588.1
cytidylate kinase (CMPdGTP)nuclear	CYTK10n	cmp[n] + dgtp[n] <=> cdp[n] + dgdp[n]	66588.1
cytidylate kinase (dCMPdGTP)	CYTK11	dgtp[c] + dcmp[c] <=> dgdp[c] + dcdp[c]	66588.1
cytidylate kinase (dCMPdGTP)nuclear	CYTK11n	dgtp[n] + dcmp[n] <=> dgdp[n] + dcdp[n]	66588.1
cytidylate kinase (dCMPdCTP)	CYTK12	dcmp[c] + dctp[c] <=> 2 dcdp[c]	66588.1
cytidylate kinase (dCMPdCTP)nuclear	CYTK12n	dcmp[n] + dctp[n] <=> 2 dcdp[n]	66588.1
cytidylate kinase (dCMPdATP)	CYTK13	datp[c] + dcmp[c] <=> dadp[c] + dcdp[c]	66588.1
cytidylate kinase (dCMPdATP)nuclear	CYTK13n	dcmp[n] + datp[n] <=> dcdp[n] + dadp[n]	66588.1
cytidylate kinase (dCMPUTP)	CYTK14	utp[c] + dcmp[c] <=> udp[c] + dcdp[c]	66588.1
cytidylate kinase (dCMPCTP)nuclear	CYTK14n	dcmp[n] + utp[n] <=> dcdp[n] + udp[n]	66588.1
cytidylate kinase (CMP)mitochondrial	CYTK1m	atp[m] + cmp[m] <=> adp[m] + cdp[m]	66588.1
cytidylate kinase (CMP)nuclear	CYTK1n	atp[n] + cmp[n] <=> cdp[n] + adp[n]
cytidylate kinase (dCMP)	CYTK2	atp[c] + dcmp[c] <=> adp[c] + dcdp[c]	66588.1
cytidylate kinase (dCMP)nuclear	CYTK2n	atp[n] + dcmp[n] <=> dcdp[n] + adp[n]	66588.1
cytidylate kinase (CMP)(GTP)	CYTK3	gtp[c] + cmp[c] <=> gdp[c] + cdp[c]	66588.1
cytidylate kinase (dCMPCTP)nuclear	CYTK3n	ctp[n] + dcmp[n] <=> cdp[n] + dcdp[n]	229949.1 or 229949.2
cytidylate kinase (dCMP)(GTP)	CYTK4	gtp[c] + dcmp[c] <=> gdp[c] + dcdp[c]	66588.1
cytidylate kinase (dCMPGTP)nuclear	CYTK4n	dcmp[n] + gtp[n] <=> dcdp[n] + gdp[n]	229949.1 or 229949.2
cytidylate kinase (dCMP)	CYTK5	ctp[c] + dcmp[c] <=> cdp[c] + dcdp[c]	66588.1
cytidylate kinase (CMP)nuclear	CYTK5n	cmp[n] + gtp[n] <=> cdp[n] + gdp[n]	66588.1
cytidylate kinase (CMPCTP)	CYTK6	cmp[c] + ctp[c] <=> 2 cdp[c]	66588.1
cytidylate kinase (CMPCTP)nuclear	CYTK6n	ctp[n] + cmp[n] <=> 2 cdp[n]	66588.1
cytidylate kinase (CMPUTP)	CYTK7	cmp[c] + utp[c] <=> udp[c] + cdp[c]	66588.1
cytidylate kinase (CMPUTP)nuclear	CYTK7n	cmp[n] + utp[n] <=> cdp[n] + udp[n]	66588.1
cytidylate kinase (CMPdATP)	CYTK8	datp[c] + cmp[c] <=> dadp[c] + cdp[c]	66588.1
cytidylate kinase (CMPdATP)nuclear	CYTK8n	cmp[n] + datp[n] <=> cdp[n] + dadp[n]	66588.1
cytidylate kinase (CMPdCTP)	CYTK9	cmp[c] + dctp[c] <=> cdp[c] + dcdp[c]	66588.1
cytidylate kinase (CMPdCTP)nuclear	CYTK9n	cmp[n] + dctp[n] <=> cdp[n] + dcdp[n]	66588.1
D-3-Amino-isobutanoate:pyruvate aminotransferase mitochondrial	D3AIBTm	pyr[m] + 3aib_D[m] <=> 2mop[m] + ala_L[m]	66588.1
Deoxyadenosine deaminase	DADA	h2o[c] + h[c] + dad_2[c] -> nh4[c] + din[c]
Deoxyadenosine deaminase extracellular	DADAe	h[e] + h2o[e] + dad_2[e] -> nh4[e] + din[e]	11486.1
deoxyadenosine kinase	DADNK	atp[c] + dad_2[c] -> adp[c] + h[c] + damp[c]	11486.1
deoxyadenosine transport via diffusion	DADNt4	dad_2[e] <=> dad_2[c]
difussion of di-acyl glycerol accross the brush border membrane	DAGHSTDlu	dag_hs[u] <=> dag_hs[c]
Diacylglycerol phosphate kinase (homo sapiens)	DAGKn_hs	atp[n] + dag_hs[n] <=> h[n] + adp[n] + pa_hs[n]
diacylglycerol ER export	DAG_HSter	dag_hs[r] -> dag_hs[c]	104418.1 or 320127.1
diacylglycerol 2 (homo sapiens) transport	DAGt	dag_hs[e] <=> dag_hs[c]
D-Alanine Oxidase (x)	DALAOXx	o2[x] + h2o[x] + ala_D[x] -> h2o2[x] + pyr[x] + nh4[x]
D-alanine transport via proton symport	DALAt2r	h[e] + ala_D[e] <=> h[c] + ala_D[c]	13142.1
D-alanine transport via proton symport (lysosome)	DALAt2rL	h[l] + ala_D[l] <=> h[c] + ala_D[c]	215335
D-Alanine transport to perixosome	DALAxt	ala_D[c] -> ala_D[x]	215335
D-arginine oxidase perixosomal	DARGOp	o2[x] + h2o[x] + arg_D[x] -> h2o2[x] + nh4[x] + 5g2oxpt[x]
L-Dehydroascorbate lactonohydrolase	DASCBH	h2o[c] + dhdascb[c] -> 23doguln[c]	13142.1
dehydroascorbate reductase	DASCBR	h[c] + nadph[c] + dhdascb[c] -> nadp[c] + ascb_L[c]
D-aspartate oxidase peroxisomal	DASPO1p	o2[x] + h2o[x] + asp_D[x] -> h2o2[x] + nh4[x] + oaa[x]	93692.1 or 69367.1 or 69367.2
dATP diffusion in nucleus	DATPtn	datp[c] <=> datp[n]	70503.1 or 70503.2
dodecenoyl-Coenzyme A delta isomerase	DCIm	dd2coa[m] <=> dd3coa[m]
Deoxycytidine kinase mitochondrial (ATP)	DCK1m	atp[m] + dcyt[m] <=> h[m] + adp[m] + dcmp[m]	13177.1
Deoxycytidine kinase nuclear (ATP)	DCK1n	atp[n] + dcyt[n] <=> h[n] + dcmp[n] + adp[n]
Deoxycytidine kinase nuclear (UTP)	DCK2n	utp[n] + dcyt[n] <=> h[n] + dcmp[n] + udp[n]	13178.1
dCMP deaminase	DCMPDA	h2o[c] + h[c] + dcmp[c] <=> nh4[c] + dump[c]	13178.1
fatty acid intracellular transport	DCSPTN1COAtx	dcsptn1coa[c] <=> dcsptn1coa[x]	320685
carnitine O-palmitoyltransferase	DCSPTN1CPT1	crn[c] + dcsptn1coa[c] -> coa[c] + dcsptn1crn[c]
carnitine transferase	DCSPTN1CPT2	coa[m] + dcsptn1crn[m] -> crn[m] + dcsptn1coa[m]	12895.4 or 12894.1 or 78070.1 or 12895.2 or 12895.3 or 12895.1
transport into the mitochondria (carnitine)	DCSPTN1CRNt	dcsptn1crn[c] -> dcsptn1crn[m]	12896.1
fatty acid transport via diffusion	DCSPTN1t	dcsptn1[e] <=> dcsptn1[c]	57279.1
Dopachrome tautomerase	DCT	L_dpchrm[c] <=> 56dihindlcrbxlt[c]
dCTP diffusion in nucleus	DCTPtn	dctp[c] <=> dctp[n]	13190.1
deoxycytidine deaminase	DCYTD	h2o[c] + h[c] + dcyt[c] -> nh4[c] + duri[c]
deoxycytidine deaminase nuclear	DCYTDn	h2o[n] + h[n] + dcyt[n] -> nh4[n] + duri[n]	72269.1 or 11628.1
deoxycytidine transport via diffusion	DCYTt	dcyt[e] <=> dcyt[c]	11628.1
2-dehydro-3-deoxy-phosphogluconate aldolase mitochondrial	DDPGAm	4h2oglt[m] <=> pyr[m] + glx[m]
debrisoquine uniport	DEBRISOQUINEt	debrisoquine[e] <=> debrisoquine[c]
lipid flip-flop intracellular transport	DECDPtm	decdp[c] <=> decdp[m]	20518.1 or 20518.2
dehydrodolichol diphosphate phosphatase (liver)	DEDOLP1_L	h2o[c] + 0.1 dedoldp_L[c] -> h[c] + pi[c] + 0.1 dedolp_L[c]
dehydrodolichol diphosphate phosphatase (uterus)	DEDOLP1_U	h2o[c] + 0.1 dedoldp_U[c] -> h[c] + pi[c] + 0.1 dedolp_U[c]
dehydrodolichol phosphate phosphatase (liver)	DEDOLP2_L	h2o[c] + 0.1 dedolp_L[c] -> pi[c] + 0.1 dedol_L[c]
dehydrodolichol phosphate phosphatase (uterus)	DEDOLP2_U	h2o[c] + 0.1 dedolp_U[c] -> pi[c] + 0.1 dedol_U[c]
dehydrodolichol reductase (liver)	DEDOLR_L	h[c] + nadph[c] + 0.1 dedol_L[c] -> nadp[c] + 0.1 dolichol_L[c]
dehydrodolichol reductase (uterus)	DEDOLR_U	h[c] + nadph[c] + 0.1 dedol_U[c] -> nadp[c] + 0.1 dolichol_U[c]
palmitoyl-CoA desaturase (n-C16:0CoA -> n-C16:1CoA)	DESAT16_2	o2[c] + h[c] + nadh[c] + pmtcoa[c] -> 2 h2o[c] + nad[c] + hdcoa[c]
fatty acyl-CoA desaturase (n-C18:2CoA -> n-C18:3CoA)	DESAT18_10	o2[c] + h[c] + nadh[c] + lnlncacoa[c] -> 2 h2o[c] + nad[c] + strdnccoa[c]	20249.1
stearoyl-CoA desaturase (n-C18:0CoA -> n-C18:1CoA)	DESAT18_3	o2[c] + h[c] + nadh[c] + stcoa[c] -> 2 h2o[c] + nad[c] + odecoa[c]	56473.1
stearoyl-CoA desaturase (n-C18:0CoA -> n-C18:1CoA)	DESAT18_4	o2[c] + h[c] + nadh[c] + stcoa[c] -> 2 h2o[c] + nad[c] + vacccoa[c]	20249.1
stearoyl-CoA desaturase (n-C18:0CoA -> n-C18:1CoA)	DESAT18_5	o2[c] + h[c] + nadh[c] + stcoa[c] -> 2 h2o[c] + nad[c] + od2coa[c]	20249.1
fatty acyl-CoA desaturase (n-C18:1CoA -> n-C18:2CoA)	DESAT18_6	o2[c] + h[c] + nadh[c] + odecoa[c] -> 2 h2o[c] + nad[c] + lneldccoa[c]	20249.1
fatty acyl-CoA desaturase (n-C18:1CoA -> n-C18:2CoA)	DESAT18_7	o2[c] + h[c] + nadh[c] + vacccoa[c] -> 2 h2o[c] + nad[c] + lneldccoa[c]	56473.1
fatty acyl-CoA desaturase (n-C18:1CoA -> n-C18:2CoA)	DESAT18_8	o2[c] + h[c] + nadh[c] + od2coa[c] -> 2 h2o[c] + nad[c] + lneldccoa[c]	56473.1
fatty acyl-CoA desaturase (n-C18:2CoA -> n-C18:3CoA)	DESAT18_9	o2[c] + h[c] + nadh[c] + lnlccoa[c] -> 2 h2o[c] + nad[c] + lnlncgcoa[c]	56473.1
fatty acyl-CoA desaturase (n-C20:3CoA -> n-C20:4CoA)	DESAT20_1	o2[c] + h[c] + nadh[c] + dlnlcgcoa[c] -> 2 h2o[c] + nad[c] + arachdcoa[c]	56473.1
fatty acyl-CoA desaturase (n-C20:4CoA -> n-C20:5CoA)	DESAT20_2	o2[c] + h[c] + nadh[c] + eicostetcoa[c] -> 2 h2o[c] + nad[c] + tmndnccoa[c]	76267.1
fatty acyl-CoA desaturase (n-C22:4CoA -> n-C22:5CoA)	DESAT22_1p	h[x] + nadh[x] + o2[x] + adrncoa[x] -> nad[x] + 2 h2o[x] + dcsptn1coa[x]	76267.1
fatty acyl-CoA desaturase (n-C22:5CoA -> n-C22:6CoA)	DESAT22_2p	h[x] + nadh[x] + o2[x] + clpndcoa[x] -> nad[x] + 2 h2o[x] + c226coa[x]
fatty acyl-CoA desaturase (n-C24:5CoA -> n-C24:6CoA)	DESAT24_1	o2[c] + h[c] + nadh[c] + tetpent3coa[c] -> 2 h2o[c] + nad[c] + tethex3coa[c]
diacylglycerol acyltransferase	DGAT	Rtotal3coa[c] + dag_hs[c] -> coa[c] + tag_hs[c]	56473.1
bile acid intracellular transport	DGCHOLte	dgchol[e] <=> dgchol[c]	13350.1 or 67800.1
bile acid intracellular transport	DGCHOLtx	dgchol[x] <=> dgchol[c]
deoxyguanylate kinase (dGMP:ATP)	DGK1	atp[c] + dgmp[c] <=> adp[c] + dgdp[c]
deoxyguanylate kinase (dGMP:dATP) (mitochondrial)	DGK2m	datp[m] + dgmp[m] <=> dadp[m] + dgdp[m]	14923.1
deoxyguanosine kinase	DGNSKm	atp[m] + dgsn[m] -> h[m] + adp[m] + dgmp[m]
deoyguanosine transport via diffusion	DGSNt	dgsn[e] <=> dgsn[c]	27369.1 or 27369.2 or 27369.3 or 27369.4 or 27369.5
deoyguanosine transport in mitochondria	DGSNtm	dgsn[c] <=> dgsn[m]
dGTP diffusion in nucleus	DGTPtn	dgtp[c] <=> dgtp[n]
dehydro-L-gulonate decarboxylase	DGULND	h[c] + 3dhguln[c] <=> co2[c] + xylu_L[c]
dehydroascorbate transport (uniport)	DHAAt1r	dhdascb[e] <=> dhdascb[c]
dihydroxyacetone phosphate acyltransferase	DHAPA	dhap[c] + Rtotalcoa[c] -> coa[c] + adhap_hs[c]	20528.1 or 20527.1 or 20525.1
dihydroxyacetone phosphate acyltransferase	DHAPAx	Rtotalcoa[x] + dhap[x] -> coa[x] + adhap_hs[x]	14712.1
lipid flip-flop intracellular transport	DHCHOLESTANATEtm	dhcholestanate[m] <=> dhcholestanate[x]	14712.1
24-dehydrocholesterol reductase [Precursor]	DHCR241r	zymst[r] + fadh2[r] -> fad[r] + zymstnl[r]
24-dehydrocholesterol reductase [Precursor]	DHCR242r	fadh2[r] + chlstol[r] -> fad[r] + lthstrl[r]	74754.1
24-dehydrocholesterol reductase [Precursor]	DHCR243r	fadh2[r] + dsmsterol[r] -> chsterol[r] + fad[r]	74754.1
7-dehydrocholesterol reductase	DHCR71r	h[r] + nadph[r] + ddsmsterol[r] -> nadp[r] + dsmsterol[r]	74754.1
7-dehydrocholesterol reductase	DHCR72r	7dhchsterol[r] + h[r] + nadph[r] -> nadp[r] + chsterol[r]	13360.1
dihydroceramide desaturase	DHCRD1	nadp[c] + dhcrm_hs[c] -> h[c] + nadph[c] + crm_hs[c]	13360.1
dihydroceramide desaturase	DHCRD2	dhcrm_hs[c] + fad[c] -> crm_hs[c] + fadh2[c]	13244.2 or 13244.1
dihydroxydecaprenylbenzoate methyltransferase	DHDPBMTm	3dpdhb[m] + amet[m] -> h[m] + ahcys[m] + 3dpdhb_me[m]	13244.2 or 13244.1
Dehydroepiandrosterone sulfotransferase	DHEASULT	paps[c] + dhea[c] -> h[c] + pap[c] + dheas[c]	230027
dheas intracellular transport	DHEAStr	dheas[r] <=> dheas[c]	20859.1 or 20860.1
dhea intracellular transport	DHEAtr	dhea[r] <=> dhea[c]
dihydrofolate reductase	DHFR	h[c] + nadph[c] + dhf[c] <=> nadp[c] + thf[c]
dihydrofolate reversible lysosomal transport	DHFtl	dhf[c] <=> dhf[l]	13361.1
dihydrofolate reversible mitochondrial transport	DHFtm	dhf[c] <=> dhf[m]
dihydoorotic acid dehydrogenase (quinone10)	DHORD9	q10[m] + dhor_S[c] -> q10h2[m] + orot[c]
dihydroorotase	DHORTS	h2o[c] + dhor_S[c] <=> h[c] + cbasp[c]	56749.1
dihydropyrimidinase (56-dihydrouracil)	DHPM1	h2o[c] + 56dura[c] -> h[c] + cala[c]	69719.1
dihydropyrimidinase (dihydrothymine)	DHPM2	h2o[c] + 56dthm[c] -> h[c] + 3uib[c]	22240.1 or 64705.1 or 12934.1
67-dihydropteridine reductase	DHPR	h[c] + nadh[c] + dhbpt[c] -> nad[c] + thbpt[c]
67-dihydropteridine reduction	DHPR2	5mthf[c] + dhbpt[c] -> h[c] + thbpt[c] + mlthf[c]	110391
dIDP nuclear transport	DIDPtn	didp[c] <=> didp[n]
digalsgalside_hs transport	DIGALSGALSIDEte	digalsgalside_hs[c] <=> digalsgalside_hs[e]
digalsgalside_hs intracellular transport	DIGALSGALSIDEtg	digalsgalside_hs[c] <=> digalsgalside_hs[g]
digalside_hs intracellular transport	DIGALSIDEtg	digalside_hs[c] <=> digalside_hs[g]
digalside_hs intracellular transport	DIGALSIDEtl	digalside_hs[c] <=> digalside_hs[l]
deoxyinosine transport via diffusion	DINt	din[e] <=> din[c]
dITP nuclear transport	DITPtn	ditp[c] <=> ditp[n]
23-diketo-5-methylthio-1-phosphopentane degradation reaction	DKMPPD	h2o[c] + o2[c] + dkmpp[c] -> 2 h[c] + pi[c] + for[c] + 2kmb[c]
carnitine O-palmitoyltransferase	DLNLCGCPT1	crn[c] + dlnlcgcoa[c] -> coa[c] + dlnlcgcrn[c]
carnitine transferase	DLNLCGCPT2	coa[m] + dlnlcgcrn[m] -> crn[m] + dlnlcgcoa[m]	12895.4 or 12894.1 or 78070.1 or 12895.2 or 12895.3 or 12895.1
transport into the mitochondria (carnitine)	DLNLCGCRNt	dlnlcgcrn[c] -> dlnlcgcrn[m]	12896.1
fatty acid transport via diffusion	DLNLCGt	dlnlcg[e] <=> dlnlcg[c]	57279.1
xenobiotic transport	DMANTIPYRINEte	dmantipyrine[e] <=> dmantipyrine[c]
dimethylallyltranstransferase	DMATT	dmpp[c] + ipdp[c] -> ppi[c] + grdp[c]
dimethylallyltranstransferase	DMATTx	dmpp[x] + ipdp[x] -> grdp[x] + ppi[x]	14593.1
dimethylglycine dehydrogenase mitochondrial	DMGDHm	h2o[m] + fad[m] + dmgly[m] -> fadh2[m] + fald[m] + sarcs[m]	110196
dimethylglycine transport via diffusion (cytosol to mitochondria)	DMGtm	dmgly[c] <=> dmgly[m]	74129.1
carnitine fatty-acyl transferase	DMHPTCRNCPT1	crn[c] + dmhptcoa[c] <=> coa[c] + dmhptcrn[c]
26 dimethylheptanoly CoA carnitine transferase	DMHPTCRNCPT2	coa[m] + dmhptcrn[m] <=> crn[m] + dmhptcoa[m]
26 dimethylheptanoyl crn transport	DMHPTCRNt	dmhptcrn[c] <=> dmhptcrn[m]
26 dimethylheptanoyl carnitine transport	DMHPTCRNte	dmhptcrn[c] <=> dmhptcrn[e]
carnitine fatty-acyl transferase	DMNONCOACRNCPT1	crn[c] + dmnoncoa[c] <=> coa[c] + dmnoncrn[c]
DMNON carnitine transferase	DMNONCRNCPT2	coa[m] + dmnoncrn[m] <=> crn[m] + dmnoncoa[m]
48 dimethylnonanoyl crn transport	DMNONCRNt	dmnoncrn[c] <=> dmnoncrn[m]
DM_13_cis_oretn_n_	DM_13_cis_oretn_n_	13_cis_oretn[n] ->
DM_13_cis_retn_n_	DM_13_cis_retn_n_	13_cis_retn[n] ->
DM_Asn_X_Ser_Thr_ly_	DM_Asn_X_Ser_Thr_ly_	Asn_X_Ser_Thr[l] ->
DM_Ser_Gly_Ala_X_Gly_ly_	DM_Ser_Gly_Ala_X_Gly_ly_	Ser_Gly_Ala_X_Gly[l] ->
DM_Ser_Thr_ly_	DM_Ser_Thr_ly_	Ser_Thr[l] ->
DM_T_antigen(g)	DM_T_antigen(g)	T_antigen[g] <=>
DM_avite1_c_	DM_avite1_c_	avite1[c] ->
DM_avite2_c_	DM_avite2_c_	avite2[c] ->
DM_bvite_c_	DM_bvite_c_	bvite[c] ->
DM_core5_g_	DM_core5_g_	core5[g] ->
DM_core7_g_	DM_core7_g_	core7[g] ->
DM_core8_g_	DM_core8_g_	core8[g] ->
DM_datp_m_	DM_datp_m_	datp[m] ->
DM_datp_n_	DM_datp_n_	datp[n] ->
DM_dctp(m)	DM_dctp(m)	dctp[m] ->
DM_dctp(n)	DM_dctp(n)	dctp[n] ->
DM_dem2emgacpail_prot_hs(r)	DM_dem2emgacpail_prot_hs(r)	dem2emgacpail_prot_hs[r] ->
DM_dgpi_prot_hs(r)	DM_dgpi_prot_hs(r)	dgpi_prot_hs[r] ->
DM_dgtp(m)	DM_dgtp(m)	dgtp[m] ->
DM_dgtp(n)	DM_dgtp(n)	dgtp[n] ->
DM_dsT_antigen(g)	DM_dsT_antigen(g)	dsT_antigen[g] ->
DM_dttp(m)	DM_dttp(m)	dttp[m] ->
DM_dttp(n)	DM_dttp(n)	dttp[n] ->
DM_ethamp(r)	DM_ethamp(r)	ethamp[r] ->
DM_gncore2(g)	DM_gncore2(g)	gncore2[g] ->
DM_gpi_sig(er)	DM_gpi_sig(er)	gpi_sig[r] ->
DM_hretn(n)	DM_hretn(n)	hretn[n] ->
DM_kdn(c)	DM_kdn(c)	kdn[c] ->
DM_m(em)3gacpail_prot_hs(r)	DM_m(em)3gacpail_prot_hs(r)	m_em_3gacpail_prot_hs[r] ->
DM_melanin(c)	DM_melanin(c)	melanin[c] ->
DM_mem2emgacpail_prot_hs(r)	DM_mem2emgacpail_prot_hs(r)	mem2emgacpail_prot_hs[r] ->
DM_n5m2masn(g)	DM_n5m2masn(g)	n5m2masn[g] ->
DM_oretn(n)	DM_oretn(n)	oretn[n] ->
DM_sTn_antigen(g)	DM_sTn_antigen(g)	sTn_antigen[g] ->
DM_sprm(c)	DM_sprm(c)	sprm[c] ->
DM_yvite(c)	DM_yvite(c)	yvite[c] ->
Deaminido NAD diphosphatase	DNADDP	h2o[c] + dnad[c] -> 2 h[c] + amp[c] + nicrnt[c]
dNAD transport nuclear trhough pore	DNADtn	dnad[c] <=> dnad[n]	18605.1 or 18606.1 or 209558.1
DNA (cytosine-5-)-methyltransferase nucleus	DNAMTSEn	dna[n] + seasmet[n] -> h[n] + dna5mtc[n] + seahcys[n]
DNA (cytosine-5-)-methyltransferase nucleus	DNAMTn	amet[n] + dna[n] -> ahcys[n] + h[n] + dna5mtc[n]	13434.1 or 13434.2 or 13434.3 or 13434.4 or 13433.1 or 13434.5 or 13436.1 or 13435.1 or 13435.2 or 13436.2 or 13436.4 or 13434.6... <Preview truncated at 128 characters>
dADP transport via dCDP antiport	DNDPt10m	dadp[c] + dcdp[m] -> dcdp[c] + dadp[m]	13434.1 or 13434.2 or 13434.3 or 13434.4 or 13433.1 or 13434.5 or 13436.1 or 13435.1 or 13435.2 or 13436.2 or 13436.4 or 13434.6... <Preview truncated at 128 characters>
dADP transport via dGDP antiport	DNDPt11m	dadp[c] + dgdp[m] -> dgdp[c] + dadp[m]	67283.1
dADP transport via ADP antiport	DNDPt12m	adp[m] + dadp[c] -> adp[c] + dadp[m]	67283.1
dADP transport via ATP antiport	DNDPt13m	atp[m] + dadp[c] -> atp[c] + dadp[m]	67283.1
dUDP transport via dTDP antiport	DNDPt14m	dudp[c] + dtdp[m] -> dtdp[c] + dudp[m]	67283.1
dUDP transport via dGDP antiport	DNDPt15m	dgdp[m] + dudp[c] -> dgdp[c] + dudp[m]	67283.1
dUDP transport via dADP antiport	DNDPt16m	dadp[m] + dudp[c] -> dadp[c] + dudp[m]	67283.1
dUDP transport via dCDP antiport	DNDPt17m	dcdp[m] + dudp[c] -> dcdp[c] + dudp[m]	67283.1
dUDP transport via ADP antiport	DNDPt18m	adp[m] + dudp[c] -> adp[c] + dudp[m]	67283.1
dUDP transport via ATP antiport	DNDPt19m	atp[m] + dudp[c] -> atp[c] + dudp[m]	67283.1
dATP transport via ADP antiport	DNDPt1m	adp[m] + datp[c] -> adp[c] + datp[m]	67283.1
dTDP transport via ATP antiport	DNDPt20m	atp[m] + dtdp[c] -> atp[c] + dtdp[m]	67283.1
dTDP transport via ADP antiport	DNDPt21m	adp[m] + dtdp[c] -> adp[c] + dtdp[m]	67283.1
dTDP transport via dUDP antiport	DNDPt22m	dtdp[c] + dudp[m] -> dudp[c] + dtdp[m]	67283.1
dTDP transport via dGTP antiport	DNDPt23m	dgdp[m] + dtdp[c] -> dgdp[c] + dtdp[m]	67283.1
dTDP transport via dADP antiport	DNDPt24m	dadp[m] + dtdp[c] -> dadp[c] + dtdp[m]	67283.1
dTDP transport via dCDP antiport	DNDPt25m	dcdp[m] + dtdp[c] -> dcdp[c] + dtdp[m]	67283.1
dCDP transport via dUDP antiport	DNDPt26m	dcdp[c] + dudp[m] -> dcdp[m] + dudp[c]	67283.1
dCDP transport via dTDP antiport	DNDPt27m	dcdp[c] + dtdp[m] -> dcdp[m] + dtdp[c]	67283.1
dCDP transport via dGDP antiport	DNDPt28m	dcdp[c] + dgdp[m] -> dgdp[c] + dcdp[m]	67283.1
dCDP transport via dADP antiport	DNDPt29m	dcdp[c] + dadp[m] -> dadp[c] + dcdp[m]	67283.1
dATP transport via ATP antiport	DNDPt2m	atp[m] + datp[c] -> atp[c] + datp[m]	67283.1
dCDP transport via ADP antiport	DNDPt30m	adp[m] + dcdp[c] -> adp[c] + dcdp[m]	67283.1
dCDP transport via ATP antiport	DNDPt31m	atp[m] + dcdp[c] -> atp[c] + dcdp[m]	67283.1
dGDP transport via ATP antiport	DNDPt32m	atp[m] + dgdp[c] -> atp[c] + dgdp[m]	67283.1
dGDP transport via dUDP antiport	DNDPt33m	dgdp[c] + dudp[m] -> dgdp[m] + dudp[c]	67283.1
dGDP transport via dTDP antiport	DNDPt34m	dgdp[c] + dtdp[m] -> dgdp[m] + dtdp[c]	67283.1
dGDP transport via dADP antiport	DNDPt35m	dgdp[c] + dadp[m] -> dadp[c] + dgdp[m]	67283.1
dGDP transport via dCDP antiport	DNDPt36m	dgdp[c] + dcdp[m] -> dcdp[c] + dgdp[m]	67283.1
dUTP transport via dTDP antiport	DNDPt37m	dtdp[m] + dutp[c] -> dtdp[c] + dutp[m]	67283.1
dUTP transport via dUDP antiport	DNDPt38m	dudp[m] + dutp[c] -> dudp[c] + dutp[m]	67283.1
dUTP transport via dGDP antiport	DNDPt39m	dgdp[m] + dutp[c] -> dgdp[c] + dutp[m]	67283.1
dATP transport via dCDP antiport	DNDPt3m	datp[c] + dcdp[m] -> dcdp[c] + datp[m]	67283.1
dUTP transport via dADP antiport	DNDPt40m	dadp[m] + dutp[c] -> dadp[c] + dutp[m]	67283.1
dUTP transport via dCDP antiport	DNDPt41m	dcdp[m] + dutp[c] -> dcdp[c] + dutp[m]	67283.1
dUTP transport via ADP antiport	DNDPt42m	adp[m] + dutp[c] -> adp[c] + dutp[m]	67283.1
dUTP transport via ATP antiport	DNDPt43m	atp[m] + dutp[c] -> atp[c] + dutp[m]	67283.1
dTTP transport via ATP antiport	DNDPt44m	atp[m] + dttp[c] -> atp[c] + dttp[m]	67283.1
dTTP transport via ADP antiport	DNDPt45m	adp[m] + dttp[c] -> adp[c] + dttp[m]	67283.1
dTTP transport via dUDP antiport	DNDPt46m	dudp[m] + dttp[c] -> dttp[m] + dudp[c]	67283.1
dTTP transport via dTDP antiport	DNDPt47m	dtdp[m] + dttp[c] -> dttp[m] + dtdp[c]	67283.1
dTTP transport via dGDP antiport	DNDPt48m	dgdp[m] + dttp[c] -> dgdp[c] + dttp[m]	67283.1
dTTP transport via dADP antiport	DNDPt49m	dadp[m] + dttp[c] -> dadp[c] + dttp[m]	67283.1
dATP transport via dUDP antiport	DNDPt4m	datp[c] + dudp[m] -> datp[m] + dudp[c]	67283.1
dTTP transport via dCDP antiport	DNDPt50m	dcdp[m] + dttp[c] -> dcdp[c] + dttp[m]	67283.1
dCTP transport via dCDP antiport	DNDPt51m	dctp[c] + dcdp[m] -> dcdp[c] + dctp[m]	67283.1
dCTP transport via dUDP antiport	DNDPt52m	dctp[c] + dudp[m] -> dctp[m] + dudp[c]	67283.1
dCTP transport via dGDP antiport	DNDPt53m	dctp[c] + dgdp[m] -> dgdp[c] + dctp[m]	67283.1
dCTP transport via dADP antiport	DNDPt54m	dctp[c] + dadp[m] -> dadp[c] + dctp[m]	67283.1
dCTP transport via ADP antiport	DNDPt55m	adp[m] + dctp[c] -> adp[c] + dctp[m]	67283.1
dCTP transport via ATP antiport	DNDPt56m	atp[m] + dctp[c] -> atp[c] + dctp[m]	67283.1
dGTP transport via ATP antiport	DNDPt57m	atp[m] + dgtp[c] -> atp[c] + dgtp[m]	67283.1
dGTP transport via ADP antiport	DNDPt58m	adp[m] + dgtp[c] -> adp[c] + dgtp[m]	67283.1
dGTP transport via dADP antiport	DNDPt59m	dgtp[c] + dadp[m] -> dadp[c] + dgtp[m]	67283.1
dATP transport via dTDP antiport	DNDPt5m	datp[c] + dtdp[m] -> datp[m] + dtdp[c]	67283.1
dGTP transport via dUDP antiport	DNDPt60m	dgtp[c] + dudp[m] -> dgtp[m] + dudp[c]	67283.1
dGTP transport via dTDP antiport	DNDPt61m	dgtp[c] + dtdp[m] -> dgtp[m] + dtdp[c]	67283.1
dGTP transport via dGDP antiport	DNDPt62m	dgtp[c] + dgdp[m] -> dgdp[c] + dgtp[m]	67283.1
dGTP transport via dCDP antiport	DNDPt63m	dgtp[c] + dcdp[m] -> dcdp[c] + dgtp[m]	67283.1
dATP transport via dGDP antiport	DNDPt6m	datp[c] + dgdp[m] -> dgdp[c] + datp[m]	67283.1
dATP transport via dADP antiport	DNDPt7m	datp[c] + dadp[m] -> dadp[c] + datp[m]	67283.1
dADP transport via dUDP antiport	DNDPt8m	dadp[c] + dudp[m] -> dadp[m] + dudp[c]	67283.1
dADP transport via dTDP antiport	DNDPt9m	dadp[c] + dtdp[m] -> dadp[m] + dtdp[c]	67283.1
23-dioxo-L-gulonate decarboxylase (L-lyxonate-forming)	DOGULND1	h2o[c] + 23doguln[c] -> co2[c] + lyxnt[c]	67283.1
23-dioxo-L-gulonate decarboxylase (L-xylonate-forming)	DOGULND2	h2o[c] + 23doguln[c] -> co2[c] + xylnt[c]
23-dioxo-L-gulonate:hydrogen peroxide oxireductase	DOGULNO1	h2o2[c] + 23doguln[c] -> 2 h[c] + oxa[c] + thrnt[c]
23-dioxo-L-gulonate:hydrogen peroxide oxireductase	DOGULNO2	h2o[c] + 23doguln[c] -> h[c] + oxa[c] + eryth[c]
Dolichyl-diphosphooligosaccharide:protein-L-asparagine oligopolysaccharidotransferase (liver)	DOLASNT_Ler	Asn_X_Ser_Thr[r] + 0.1 g3m8mpdol_L[r] -> h[r] + 0.1 doldp_L[r] + g3m8masn[r]
Dolichyl-diphosphooligosaccharide:protein-L-asparagine oligopolysaccharidotransferase (uterus)	DOLASNT_Uer	Asn_X_Ser_Thr[r] + 0.1 g3m8mpdol_U[r] -> h[r] + g3m8masn[r] + 0.1 doldp_U[r]	20014.1 and 13200.1 and 103963.1 and 13135.1
Dolichyl-diphosphate phosphohydrolase human (liver)	DOLDPP_Ler	h2o[r] + 0.1 doldp_L[r] -> 0.1 dolp_L[r] + h[r] + pi[r]	20014.1 and 13200.1 and 103963.1 and 13135.1
Dolichyl-diphosphate phosphohydrolase human (uterus)	DOLDPP_Uer	h2o[r] + 0.1 doldp_U[r] -> h[r] + 0.1 dolp_U[r] + pi[r]	57170.1
Dolichyl beta-D-glucosyl phosphate flippase (liver)	DOLGLCP_Lter	0.1 dolglcp_L[c] -> 0.1 dolglcp_L[r]	57170.1
Dolichyl beta-D-glucosyl phosphate flippase (uterus)	DOLGLCP_Uter	0.1 dolglcp_U[c] -> 0.1 dolglcp_U[r]
Dolichyl-beta-D-glucosyl-phosphate dolichylphosphohydrolase (liver)	DOLGPP_Ler	h2o[r] + 0.1 dolglcp_L[r] -> 0.1 dolp_L[r] + h[r] + glc_D[r]
Dolichyl-beta-D-glucosyl-phosphate dolichylphosphohydrolase (uterus)	DOLGPP_Uer	h2o[r] + 0.1 dolglcp_U[r] -> h[r] + 0.1 dolp_U[r] + glc_D[r]
dolichol diffusion human (liver)	DOLICHOL_Lter	0.1 dolichol_L[r] <=> 0.1 dolichol_L[c]
dolichol diffusion human (uterus)	DOLICHOL_Uter	0.1 dolichol_U[r] <=> 0.1 dolichol_U[c]
Dolichol kinase human (liver)	DOLK_L	ctp[c] + 0.1 dolichol_L[c] -> h[c] + cdp[c] + 0.1 dolp_L[c]
Dolichol kinase human (uterus)	DOLK_U	ctp[c] + 0.1 dolichol_U[c] -> h[c] + cdp[c] + 0.1 dolp_U[c]
dolichol-phosphate mannose flippase (liver)	DOLMANP_Lter	0.1 dolmanp_L[c] -> 0.1 dolmanp_L[r]
dolichol-phosphate mannose flippase (uterus)	DOLMANP_Uter	0.1 dolmanp_U[c] -> 0.1 dolmanp_U[r]
dolichyl-phosphate-glucose-glycolipid alpha-glucosyltransferase (liver)	DOLPGT1_Ler	0.1 dolglcp_L[r] + 0.1 m8mpdol_L[r] -> 0.1 dolp_L[r] + h[r] + 0.1 g1m8mpdol_L[r]
dolichyl-phosphate-glucose-glycolipid alpha-glucosyltransferase (uterus)	DOLPGT1_Uer	0.1 dolglcp_U[r] + 0.1 m8mpdol_U[r] -> h[r] + 0.1 dolp_U[r] + 0.1 g1m8mpdol_U[r]	320438
dolichyl-phosphate-glucose-glycolipid alpha-glucosyltransferase (liver)	DOLPGT2_Ler	0.1 dolglcp_L[r] + 0.1 g1m8mpdol_L[r] -> 0.1 dolp_L[r] + h[r] + 0.1 g2m8mpdol_L[r]	320438
dolichyl-phosphate-glucose-glycolipid alpha-glucosyltransferase (uterus)	DOLPGT2_Uer	0.1 dolglcp_U[r] + 0.1 g1m8mpdol_U[r] -> h[r] + 0.1 dolp_U[r] + 0.1 g2m8mpdol_U[r]	381903.1 or 381903.2 or 381903.3
dolichyl-phosphate-glucose-glycolipid alpha-glucosyltransferase (liver)	DOLPGT3_Ler	0.1 dolglcp_L[r] + 0.1 g2m8mpdol_L[r] -> 0.1 dolp_L[r] + h[r] + 0.1 g3m8mpdol_L[r]	381903.1 or 381903.2 or 381903.3
dolichyl-phosphate-glucose-glycolipid alpha-glucosyltransferase (uterus)	DOLPGT3_Uer	0.1 dolglcp_U[r] + 0.1 g2m8mpdol_U[r] -> h[r] + 0.1 dolp_U[r] + 0.1 g3m8mpdol_U[r]	380959
Dolichol-phosphate phosphohydrolase human (liver)	DOLPH_Ler	h2o[r] + 0.1 dolp_L[r] -> pi[r] + 0.1 dolichol_L[r]	380959
Dolichol-phosphate phosphohydrolase human (uterus)	DOLPH_Uer	h2o[r] + 0.1 dolp_U[r] -> pi[r] + 0.1 dolichol_U[r]
dolichyl-phosphate-mannose-glycolipid alpha-mannosyltransferase (liver)	DOLPMT1_Ler	0.1 dolmanp_L[r] + 0.1 m4mpdol_L[r] -> 0.1 dolp_L[r] + h[r] + 0.1 m5mpdol_L[r]
dolichyl-phosphate-mannose-glycolipid alpha-mannosyltransferase (uterus)	DOLPMT1_Uer	0.1 dolmanp_U[r] + 0.1 m4mpdol_U[r] -> h[r] + 0.1 dolp_U[r] + 0.1 m5mpdol_U[r]	208624.1 or 208624.2 or 208624.3 or 208624.4
dolichyl-phosphate-mannose-glycolipid alpha-mannosyltransferase (liver)	DOLPMT2_Ler	0.1 dolmanp_L[r] + 0.1 m5mpdol_L[r] -> 0.1 dolp_L[r] + h[r] + 0.1 m6mpdol_L[r]	208624.1 or 208624.2 or 208624.3 or 208624.4
dolichyl-phosphate-mannose-glycolipid alpha-mannosyltransferase (uterus)	DOLPMT2_Uer	0.1 dolmanp_U[r] + 0.1 m5mpdol_U[r] -> h[r] + 0.1 dolp_U[r] + 0.1 m6mpdol_U[r]
dolichyl-phosphate-mannose-glycolipid alpha-mannosyltransferase (liver)	DOLPMT3_Ler	0.1 dolmanp_L[r] + 0.1 m6mpdol_L[r] -> 0.1 dolp_L[r] + h[r] + 0.1 m7mpdol_L[r]
dolichyl-phosphate-mannose-glycolipid alpha-mannosyltransferase (uterus)	DOLPMT3_Uer	0.1 dolmanp_U[r] + 0.1 m6mpdol_U[r] -> h[r] + 0.1 dolp_U[r] + 0.1 m7mpdol_U[r]	223774
dolichyl-phosphate-mannose-glycolipid alpha-mannosyltransferase (liver)	DOLPMT4_Ler	0.1 dolmanp_L[r] + 0.1 m7mpdol_L[r] -> 0.1 dolp_L[r] + h[r] + 0.1 m8mpdol_L[r]	223774
dolichyl-phosphate-mannose-glycolipid alpha-mannosyltransferase (uterus)	DOLPMT4_Uer	0.1 dolmanp_U[r] + 0.1 m7mpdol_U[r] -> h[r] + 0.1 dolp_U[r] + 0.1 m8mpdol_U[r]
Dolichyl-phosphate D-mannosyltransferase (liver)	DOLPMT_L	gdpmann[c] + 0.1 dolp_L[c] -> gdp[c] + 0.1 dolmanp_L[c]
Dolichyl-phosphate D-mannosyltransferase (uterus)	DOLPMT_U	gdpmann[c] + 0.1 dolp_U[c] -> gdp[c] + 0.1 dolmanp_U[c]	68563.1 and 13481.1 and 13480.1 or 68563.2 and 13481.1 and 13480.1 or 13481.2 and 68563.1 and 13480.1 or 13481.2 and 68563.2 and... <Preview truncated at 128 characters>
dolichol phosphate flippase (liver)	DOLP_Lter	0.1 dolp_L[r] -> 0.1 dolp_L[c]	68563.1 and 13481.1 and 13480.1 or 68563.2 and 13481.1 and 13480.1 or 13481.2 and 68563.1 and 13480.1 or 13481.2 and 68563.2 and... <Preview truncated at 128 characters>
dolichol phosphate flippase (uterus)	DOLP_Uter	0.1 dolp_U[r] -> 0.1 dolp_U[c]
dopamine beta-monooxygenase	DOPABMO	o2[c] + dopa[c] + ascb_L[c] -> h2o[c] + nrpphr[c] + dhdascb[c]
L-dopachrome isomerase 1	DOPACHRMISO	o2[c] + 2 2c23dh56dhoxin[c] -> 2 h2o[c] + 2 L_dpchrm[c]	59012.1 or 13166.1
Dopamine:amet O-methyltransferase	DOPAMT	amet[c] + dopa[c] -> h[c] + ahcys[c] + 3moxtyr[c]	22173.1
Dopaquinone isomerase 1	DOPAQNISO1	dopaqn[c] <=> h[c] + 2c23dh56dhoxin[c]	12846.1 or 12846.2
Dopamine 3-0-sulfate transport (diffusion)	DOPASFt	dopasf[c] -> dopasf[e]
Dopamine secretion via secretory vesicle (ATP driven)	DOPAVESSEC	2 h2o[c] + 2 atp[c] + 3 dopa[c] -> 2 adp[c] + 2 h[c] + 2 pi[c] + 3 dopa[e]
Dopamine reversible transport in via sodium symport (1:2)	DOPAt4_2_r	2 na1[e] + dopa[e] <=> 2 na1[c] + dopa[c]	214084.1 or 110877.1
Dopamine uniport	DOPAtu	dopa[e] <=> dopa[c]	20538.1 or 13162.1
D-ornithine oxidase perixosomal	DORNOp	o2[x] + h2o[x] + orn_D[x] -> h2o2[x] + nh4[x] + 5a2opntn[x]	20518.1 or 20519.1 or 20518.2
dephospho-CoA kinase	DPCOAK	atp[c] + dpcoa[c] -> adp[c] + h[c] + coa[c]	13142.1
pyrophasphatase (dephospho-CoA)	DPCOAPP	h2o[c] + dpcoa[c] -> 2 h[c] + amp[c] + pan4p[c]	71743.1
dephospho-CoA transport from lysosome via diffusion	DPCOAtl	dpcoa[l] <=> dpcoa[c]
Diphosphoglyceromutase	DPGM	13dpg[c] <=> h[c] + 23dpg[c]
Diphosphoglycerate phosphatase	DPGase	h2o[c] + 23dpg[c] -> pi[c] + 3pg[c]	12183.1 or 56012.1 or 18648.1 or 12183.2 or 56012.2
3-Decaprenyl-4-hydroxy-5-methoxybenzoate decarboxylation	DPHMBDCm	h[m] + 3dpdhb_me[m] -> co2[m] + 2dp6mep[m]	12183.1 or 56012.1 or 18648.1 or 12183.2 or 56012.2
diphosphomevalonate decarboxylase	DPMVDx	atp[x] + 5dpmev[x] -> adp[x] + co2[x] + ipdp[x] + pi[x]
decaprenyl synthase	DPPS	7 ipdp[c] + frdp[c] -> 7 ppi[c] + decdp[c]	192156
D-proline oxidase perixosomal	DPROOp	o2[x] + pro_D[x] -> h[x] + h2o2[x] + 1p2cbxl[x]
Deoxyribokinase	DRBK	atp[c] + drib[c] -> adp[c] + h[c] + 2dr5p[c]	13142.1
deoxyribose transport via diffusion	DRIBt	drib[e] <=> drib[c]	71336.1
deoxyribose-phosphate aldolase	DRPA	2dr5p[c] -> acald[c] + g3p[c]
dihydrosphingosine N-acyltransferase	DSAT	sphgn[c] + Rtotalcoa[c] -> h[c] + coa[c] + dhcrm_hs[c]
dsT_antigen (mucin O-glycan) export	DST_ANTIGENt	dsT_antigen[g] -> dsT_antigen[e]
dTDP nuclear transport	DTDPtn	dtdp[c] <=> dtdp[n]
dTMP kinase	DTMPK	atp[c] + dtmp[c] <=> adp[c] + dtdp[c]
dTTP diffusion in nucleus	DTTPtn	dttp[c] <=> dttp[n]	21915.1
dUDP nuclear transport	DUDPtn	dudp[c] <=> dudp[n]
dUMP nuclear transport	DUMPtn	dump[c] <=> dump[n]
dihydrouracil dehydrogenase (NADP)	DURAD	nadp[c] + 56dura[c] <=> h[c] + nadph[c] + ura[c]
dihydrothymin dehydrogenase (NADP)	DURAD2	nadp[c] + 56dthm[c] <=> h[c] + nadph[c] + thym[c]	99586.1
deoxyuridine kinase (ATP:Deoxyuridine)	DURIK1	atp[c] + duri[c] -> adp[c] + h[c] + dump[c]	99586.1
deoxyuridine kinase (ATP:Deoxyuridine) mitochondrial	DURIK1m	atp[m] + duri[m] -> h[m] + adp[m] + dump[m]	57813.1 or 619653.1 or 21877.1
deoxyuridine phosphorylase	DURIPP	pi[c] + duri[c] <=> 2dr1p[c] + ura[c]	57813.1
deoxyuridine transport via diffusion	DURIt	duri[e] <=> duri[c]	667034.1 or 76654.1
deoxyuridine transport in nucleus	DURItn	duri[c] <=> duri[n]
dUTP diphosphatase	DUTPDPm	h2o[m] + dutp[m] -> h[m] + ppi[m] + dump[m]
dUTP diphosphatase nuclear	DUTPDPn	h2o[n] + dutp[n] -> ppi[n] + h[n] + dump[n]	110074
D-3-amino-isobutyrate transport	D_3AIBt	3aib_D[c] -> 3aib_D[e]	110074
D-lactate transport via proton symport	D_LACt2	h[e] + lac_D[e] <=> h[c] + lac_D[c]
D-lactate transport mitochondrial	D_LACtm	h[c] + lac_D[c] <=> h[m] + lac_D[m]	20503.1 or 80879.1 or 20501.1 or 57274.1
xenobiotic transport	EAFLATOXINte	eaflatoxin[e] <=> eaflatoxin[c]	20501.1
xenobiotic transport	EBASTINEOHte	ebastineoh[e] <=> ebastineoh[c]
xenobiotic transport	EBASTINEOHtr	ebastineoh[r] <=> ebastineoh[c]
xenobiotic transport	EBASTINEte	ebastine[e] <=> ebastine[c]
xenobiotic transport	EBASTINEtr	ebastine[r] <=> ebastine[c]
3-beta-hydroxysteroid-delta(8)delta(7)-isomerase	EBP1r	zymst[r] -> chlstol[r]
3-beta-hydroxysteroid-delta(8)delta(7)-isomerase	EBP2r	zymstnl[r] -> lthstrl[r]	13595.1
Ecgonine isomerase (ER)	ECGISOr	ecgon[r] <=> pecgon[r]	13595.1
3-hydroxyacyl-CoA dehydratase (3-hydroxyisobutyryl-CoA) (mitochondria)	ECOAH12m	h2o[m] + 2mp2coa[m] <=> 3hibutcoa[m]
3-hydroxyacyl-CoA dehydratase (3-hydroxybutanoyl-CoA) (mitochondria)	ECOAH1m	3hbcoa[m] <=> h2o[m] + b2coa[m]	231086.1 or 97212.1 or 93747.1
3-hydroxyacyl-CoA dehydratase (3-hydroxybutanoyl-CoA) (perioxisome)	ECOAH1x	3hbcoa[x] <=> h2o[x] + b2coa[x]	11992.1 or 231086.1 or 97212.1 or 93747.1
2-Methylprop-2-enoyl-CoA (2-Methylbut-2-enoyl-CoA) mitochondrial	ECOAH9m	h2o[m] + 2mb2coa[m] <=> 3hmbcoa[m]	74147.1 or 51798.1
ecgonine methyl esterase (ER)	EGMESTr	h2o[r] + egme[r] -> h[r] + ecgon[r] + meoh[r]	231086.1 or 97212.1 or 93747.1
L-erythro-4-Hydroxyglutamate:2-oxoglutarate aminotransferase	EHGLAT	akg[c] + e4hglu[c] -> glu_L[c] + 4h2oglt[c]	67758.1
L-erythro-4-Hydroxyglutamate:2-oxoglutarate aminotransferase 2 mitochondrial	EHGLAT2m	e4hglu[m] + oaa[m] -> asp_L[m] + 4h2oglt[m]	14718.1
L-erythro-4-Hydroxyglutamate:2-oxoglutarate aminotransferase mitochondrial	EHGLATm	akg[m] + e4hglu[m] -> glu_L[m] + 4h2oglt[m]	14719.1
carnitine O-palmitoyltransferase	EICOSTETCPT1	crn[c] + eicostetcoa[c] -> coa[c] + eicostetcrn[c]	14719.1
carnitine transferase	EICOSTETCPT2	coa[m] + eicostetcrn[m] -> crn[m] + eicostetcoa[m]	12895.4 or 12894.1 or 78070.1 or 12895.2 or 12895.3 or 12895.1
transport into the mitochondria (carnitine)	EICOSTETCRNt	eicostetcrn[c] -> eicostetcrn[m]	12896.1
fatty acid transport via diffusion	EICOSTETt	eicostet[e] <=> eicostet[c]	57279.1
production of Elaidic carnitine	ELAIDCPT1c	crn[c] + od2coa[c] <=> coa[c] + elaidcrn[c]
carnitine transferase	ELAIDCPT2	coa[m] + elaidcrn[m] -> crn[m] + od2coa[m]	12895.4 or 12894.1 or 78070.1 or 12895.2 or 12895.3 or 12895.1
transport into the mitochondria (carnitine)	ELAIDCRNt	elaidcrn[c] -> elaidcrn[m]	12896.1
fatty acid transport via diffusion	ELAIDt	elaid[e] <=> elaid[c]	57279.1
endo-beta-N-acetylglucosaminidase	ENGASE	h2o[c] + s2l2n2m2m[c] -> acgam[c] + s2l2n2m2mn[c]
endo-beta-N-acetylglucosaminidase	ENGASE2	h2o[c] + n2m2nm[c] -> acgam[c] + n2m2nmn[c]	217364
endo-beta-N-acetylglucosaminidase lysosomal	ENGASE2ly	h2o[l] + n2m2nm[l] -> acgam[l] + n2m2nmn[l]	217364
endo-beta-N-acetylglucosaminidase lysosomal	ENGASE3ly	h2o[l] + ksi_deg2[l] -> acgam[l] + ksi_deg3[l]
endo-beta-N-acetylglucosaminidase lysosomal	ENGASEly	h2o[l] + s2l2n2m2m[l] -> acgam[l] + s2l2n2m2mn[l]
Endomannosidase (glc1man-producing) Golgi apparatus	ENMAN1g	h2o[g] + g1m8masn[g] -> glc1man[g] + m7masnA[g]
Endomannosidase (glc2man-producing) Golgi apparatus	ENMAN2g	h2o[g] + g2m8masn[g] -> m7masnA[g] + glc2man[g]
Endomannosidase (glc3man-producing) Golgi apparatus	ENMAN3g	h2o[g] + g3m8masn[g] -> m7masnA[g] + glc3man[g]
Endomannosidase (m6masnC-producing) Golgi apparatus	ENMAN4g	h2o[g] + g1m7masnC[g] -> glc1man[g] + m6masnC[g]
Endomannosidase (m6masnB2-producing) Golgi apparatus	ENMAN5g	h2o[g] + g1m7masnB[g] -> glc1man[g] + m6masnB2[g]
Endomannosidase (m5masnB1-producing) Golgi apparatus	ENMAN6g	h2o[g] + g1m6masnB1[g] -> glc1man[g] + m5masnB1[g]
enolase	ENO	2pg[c] <=> h2o[c] + pep[c]
uptake of Eicosapentaenoic acid by the enterocytes	EPAFABPpmtc	tmndnc[u] -> tmndnc[c]	13807.1 or 13808.1 or 13808.2 or 13806.1 or 433182.1
ethanolamine-phosphate cytidylyltransferase	EPCTX	h[c] + ctp[c] + 2ameph[c] -> ppi[c] + cmp2amep[c]	14719.1 or 12491.1
17-beta-D-glucuronide transport (ATP-dependent)	ESTRADIOLGLCt2	h2o[c] + atp[c] + estradiolglc[c] -> adp[c] + h[c] + pi[c] + estradiolglc[e]	68671.1
glucuronidated compound transport	ESTRADIOLGLCtr	estradiolglc[c] <=> estradiolglc[r]	239273
estradiol transmembrane (homo sapiens) transport	ESTRADIOLt	estradiol[e] <=> estradiol[c]
estradiol intracellular transport	ESTRADIOLtr	estradiol[r] <=> estradiol[c]
glucuronidated compound transport	ESTRIOLGLCte	h2o[c] + atp[c] + estriolglc[c] -> adp[c] + h[c] + pi[c] + estriolglc[e]
glucuronidated compound transport	ESTRIOLGLCtr	estriolglc[c] <=> estriolglc[r]	17250.1
estriol intracellular transport	ESTRIOLtr	estriol[r] <=> estriol[c]
ABC transporter	ESTRONEGLCt	h2o[c] + atp[c] + estroneglc[c] -> adp[c] + h[c] + pi[c] + estroneglc[e]
glucuronidated compound transport	ESTRONEGLCtr	estroneglc[c] <=> estroneglc[r]	76408.1 or 76408.2 or 76408.3
estrone-3-sulfate transport via sodium cotransport	ESTRONESt2	2 na1[e] + estrones[e] -> 2 na1[c] + estrones[c]
estrone intracellular transport	ESTRONEtr	estrone[r] <=> estrone[c]	20493.1
Estrogen sulfotransferase	ESTSULT	paps[c] + estrone[c] -> h[c] + pap[c] + estrones[c]
electron transfer flavoprotein	ETF	fadh2[m] + etfox[m] -> fad[m] + etfrd[m]	20887.1 or 20887.2 or 20887.3 or 20887.4 or 20860.1 or 20887.5
Electron transfer flavoprotein-ubiquinone oxidoreductase	ETFQO	q10[m] + etfrd[m] -> q10h2[m] + etfox[m]	110826.1 or 110826.2 or 110842.1
Ethanolamine kinase	ETHAK	atp[c] + etha[c] -> adp[c] + h[c] + ethamp[c]	66841.1
Ethanolamine export	ETHAtr	etha[c] -> etha[e]	214253.1 or 12660.1 or 75320.1 or 12660.2
ethanolamine phosphate phosphatase	ETHP	h2o[c] + ethamp[c] -> pi[c] + etha[c]
ethanol monooxygenase	ETOHMO	o2[c] + h[c] + nadph[c] + etoh[c] -> 2 h2o[c] + nadp[c] + acald[c]	237928
ethanol reversible transport	ETOHt	etoh[e] <=> etoh[c]	13106.1
ethanol reversible peroxisomal transport	ETOHtx	etoh[c] <=> etoh[x]
EX_10fthf(e)	EX_10fthf(e)	10fthf[e] <=>
EX_10fthf5glu(e)	EX_10fthf5glu(e)	10fthf5glu[e] <=>
EX_10fthf6glu(e)	EX_10fthf6glu(e)	10fthf6glu[e] <=>
EX_10fthf7glu(e)	EX_10fthf7glu(e)	10fthf7glu[e] <=>
EX_11_cis_retfa(e)	EX_11_cis_retfa(e)	11_cis_retfa[e] <=>
EX_13_cis_retnglc(e)	EX_13_cis_retnglc(e)	13_cis_retnglc[e] <=>
EX_1glyc_hs(e)	EX_1glyc_hs(e)	1glyc_hs[e] <=>
EX_1mncam(e)	EX_1mncam(e)	1mncam[e] <=>
EX_2425dhvitd2(e)	EX_2425dhvitd2(e)	2425dhvitd2[e] <=>
EX_2425dhvitd3(e)	EX_2425dhvitd3(e)	2425dhvitd3[e] <=>
EX_24nph(e)	EX_24nph(e)	24nph[e] <=>
EX_25HVITD3(u)	EX_25HVITD3(u)	25hvitd3[u] <=>
EX_25hvitd2(e)	EX_25hvitd2(e)	25hvitd2[e] <=>
EX_25hvitd3(e)	EX_25hvitd3(e)	25hvitd3[e] <=>
EX_2hb(e)	EX_2hb(e)	2hb[e] <=>
EX_2mcit(e)	EX_2mcit(e)	2mcit[e] <=>
exchange reaction for 34-Dihydroxy-L-phenylalanine	EX_34DHPHE(u)	34dhphe[u] <=>
EX_34dhoxpeg(e)	EX_34dhoxpeg(e)	34dhoxpeg[e] <=>
EX_34dhphe(e)	EX_34dhphe(e)	34dhphe[e] <=>
EX_35cgmp(e)	EX_35cgmp(e)	35cgmp[e] <=>
EX_3aib(e)	EX_3aib(e)	3aib[e] <=>
EX_3aib_D(e)	EX_3aib_D(e)	3aib_D[e] <=>
EX_3mlda(e)	EX_3mlda(e)	3mlda[e] <=>
exchange reaction for GABA	EX_4ABUT(u)	4abut[u] <=>
exchange reaction for 4-hydroxy proline	EX_4HPRO(e)	4hpro_LT[e] <=>
EX_4abut(e)	EX_4abut(e)	4abut[e] <=>
EX_4hdebrisoquine(e)	EX_4hdebrisoquine(e)	4hdebrisoquine[e] <=>
EX_4hphac(e)	EX_4hphac(e)	4hphac[e] <=>
EX_4mptnl(e)	EX_4mptnl(e)	4mptnl[e] <=>
EX_4mtolbutamide(e)	EX_4mtolbutamide(e)	4mtolbutamide[e] <=>
EX_4nph(e)	EX_4nph(e)	4nph[e] <=>
EX_4nphsf(e)	EX_4nphsf(e)	4nphsf[e] <=>
EX_4pyrdx(e)	EX_4pyrdx(e)	4pyrdx[e] <=>
EX_5adtststerone(e)	EX_5adtststerone(e)	5adtststerone[e] <=>
EX_5adtststeroneglc(e)	EX_5adtststeroneglc(e)	5adtststeroneglc[e] <=>
EX_5adtststerones(e)	EX_5adtststerones(e)	5adtststerones[e] <=>
EX_5dhf(e)	EX_5dhf(e)	5dhf[e] <=>
EX_5fthf(e)	EX_5fthf(e)	5fthf[e] <=>
EX_5homeprazole(e)	EX_5homeprazole(e)	5homeprazole[e] <=>
EX_5htrp(e)	EX_5htrp(e)	5htrp[e] <=>
EX_5mthf(e)	EX_5mthf(e)	5mthf[e] <=>
exchange reaction for 5-Methyltetrahydrofolate	EX_5mthf(u)	5mthf[u] <=>
EX_5thf(e)	EX_5thf(e)	5thf[e] <=>
EX_6dhf(e)	EX_6dhf(e)	6dhf[e] <=>
EX_6htststerone(e)	EX_6htststerone(e)	6htststerone[e] <=>
EX_6thf(e)	EX_6thf(e)	6thf[e] <=>
EX_7dhf(e)	EX_7dhf(e)	7dhf[e] <=>
EX_7thf(e)	EX_7thf(e)	7thf[e] <=>
EX_9_cis_retfa(e)	EX_9_cis_retfa(e)	9_cis_retfa[e] <=>
exchange reaction for Adenosylcobalamin	EX_ADPCBL(u)	adocbl[u] <=>
exchange reaction for alanylalanine	EX_ALAALA(u)	alaala[u] <=>
exchange reaction for arachidonic acid	EX_ARACHD(u)	arachd[u] <=>
exchange reaction for L-arginine	EX_ARG-L(u)	arg_L[u] <=>
exchnage reaction for L-ascorbate	EX_ASCB-L(u)	ascb_L[u] <=>
exchange reaction for alpha-Tocopherol	EX_AVITE1(u)	avite1[u] <=>
exchange reaction for beta glucans	EX_BGLC(u)	bglc[u] <=>
exchange reaction for carnosine	EX_CARN(u)	carn[u] <=>
EX_CLPND(e)	EX_CLPND(e)	clpnd[e] <=>
exchange reaction for glycocholate	EX_GCHOLA(u)	gchola[u] <=>
exchange reaction for beta glucan-glycocholate complex	EX_GLGCHLO(u)	glgchlo[u] <=>
exchange reaction for beta glucan-taurocholic acid complex	EX_GLTCHO(u)	gltcho[u] <=>
exchange reaction for beta glucan-taurodeoxycholic acid complex	EX_GLTDECHOL(u)	gltdechol[u] <=>
exchange reaction for glycylglycine	EX_GLYGLY(u)	glygly[u] <=>
exchange reaction for glycylleucine	EX_GLYLEU(u)	glyleu[u] <=>
exchange reaction for glycylphenylalaine	EX_GLYPHE(u)	glyphe[u] <=>
exchange reaction for glycylproline	EX_GLYPRO(u)	glypro[u] <=>
exchange reaction for glycylsarcosine	EX_GLYSAR(u)	glysar[u] <=>
exchange reaction for guar gums	EX_GUM(u)	gum[u] <=>
exchange reaction for guar gum-deoxyxholic acid complex	EX_GUMDCHAC(u)	gumdchac[u] <=>
exchange reaction for guar gum-glycocholate complex	EX_GUMGCHOL(u)	gumgchol[u] <=>
exchange reaction for guar gum-taurocholic acid complex	EX_GUMTCHOL(u)	gumtchol[u] <=>
exchange reaction for Hexadecanoate (n-C16:0)	EX_HDCA(u)	hdca[u] <=>
exchange reaction for L-isoleucine	EX_ILE-L(u)	ile_L[u] <=>
exchange reaction for cystine	EX_LCYSTIN(u)	Lcystin[u] <=>
exchange reaction for leucylglycine	EX_LEUGLY(u)	leugly[u] <=>
exchange reaction for leucylleucine	EX_LEULEU(u)	leuleu[u] <=>
exchange reaction for linoleic acid (all cis C18:2) n-6	EX_LNLC(u)	lnlc[u] <=>
exchange reaction for alpha-Linolenic acid C18:3 n-3	EX_LNLNCA(u)	lnlnca[u] <=>
exchange reaction for gamma-linolenic acid	EX_LNLNCG(u)	lnlncg[u] <=>
exchange reaction for lysine	EX_LYS(u)	lys_L[u] <=>
EX_Lcystin(e)	EX_Lcystin(e)	Lcystin[e] <=>
exchange reaction for methionine	EX_MET-L(u)	met_L[u] <=>
exchange reaction for nicotinate	EX_NAC(u)	nac[u] <=>
exchange reaction for octadecenoate (n-C18:1)	EX_OCDCEA(u)	ocdcea[u] <=>
exchange reaction for ornithine	EX_ORN(U)	orn[u] <=>
exchange reaction for pectins	EX_PECT(u)	pect[u] <=>
exchange reaction for pectin-deoxycholic acid complex	EX_PECTINDCHAC(u)	pectindchac[u] <=>
exchange reaction for pectin-glycocholate complex	EX_PECTINGCHOL(u)	pectingchol[u] <=>
exchange reaction for pectin-taurocholic acid complex	EX_PECTINTCHOL(u)	pectintchol[u] <=>
exchange reaction for D-proline	EX_PRO-D(u)	pro_D[u] <=>
exchange reaction for L-Proline	EX_PRO-L(u)	pro_L[u] <=>
exchange reaction for prolyl-glycine	EX_PROGLY(u)	progly[u] <=>
exchange reaction for psyllium	EX_PSYL(u)	psyl[u] <=>
exchange reaction for psyllium-glycocholic acid complex	EX_PSYLCHOL(u)	psylchol[u] <=>
exchange reaction for psyllium-taurocholic acid complex	EX_PSYLTCHOL(u)	psyltchol[u] <=>
exchange reaction for psyllium-taurodeoxycholic acid complex	EX_PSYLTDECHOL(u)	psyltdechol[u] <=>
exchange reaction for retinol	EX_RETINOL(u)	retinol[u] <=>
exchange reaction for Rtotal	EX_RTOTAL(u)	Rtotal[u] <=>
exchange reaction for Rtotal2	EX_RTOTAL2(u)	Rtotal2[u] <=>
exchange reaction for Rtotal3	EX_RTOTAL3(u)	Rtotal3[u] <=>
EX_Rtotal(e)	EX_Rtotal(e)	Rtotal[e] <=>
EX_Rtotal2(e)	EX_Rtotal2(e)	Rtotal2[e] <=>
EX_Rtotal3(e)	EX_Rtotal3(e)	Rtotal3[e] <=>
exchange reaction for D-Sorbitol	EX_SBT-D(u)	sbt_D[u] <=>
exchange reaction for Taurine	EX_TAUR(u)	taur[u] <=>
exchange reaction for taurocholic acid	EX_TCHOLA(u)	tchola[u] <=>
exchange reaction for Taurodeoxycholic acid	EX_TDECHOLA(u)	tdechola[u] <=>
exchange reaction for timnodonic acid C20:5 n-3	EX_TMNDNC(u)	tmndnc[u] <=>
exchange reaction for L-tryptophan	EX_TRP-L(u)	trp_L[u] <=>
exchange reaction for L-tyrosine	EX_TYR-L(u)	tyr_L[u] <=>
EX_Tyr_ggn(e)	EX_Tyr_ggn(e)	Tyr_ggn[e] <=>
exchange reaction for L-valine	EX_VAL-L(u)	val_L[u] <=>
EX_abt(e)	EX_abt(e)	abt[e] <=>
EX_ac(e)	EX_ac(e)	ac[e] <=>
EX_acac(e)	EX_acac(e)	acac[e] <=>
EX_acald(e)	EX_acald(e)	acald[e] <=>
EX_acetone(e)	EX_acetone(e)	acetone[e] <=>
N-Acetyl-D-galactosamine exchange	EX_acgal(e)	acgal[e] <=>
EX_acgalfucgalacgalfuc12gal14acglcgalgluside_hs(e)	EX_acgalfucgalacgalfuc12gal14acglcgalgluside_hs(e)	acgalfucgalacgalfuc12gal14acglcgalgluside_hs[e] <=>
EX_acgalfucgalacgalfucgalacglcgal14acglcgalgluside_hs(e)	EX_acgalfucgalacgalfucgalacglcgal14acglcgalgluside_hs(e)	acgalfucgalacgalfucgalacglcgal14acglcgalgluside_hs[e] <=>
EX_acgam(e)	EX_acgam(e)	acgam[e] <=>
EX_ach(e)	EX_ach(e)	ach[e] <=>
EX_acn13acngalgbside_hs(e)	EX_acn13acngalgbside_hs(e)	acn13acngalgbside_hs[e] <=>
EX_acn23acngalgbside_hs(e)	EX_acn23acngalgbside_hs(e)	acn23acngalgbside_hs[e] <=>
EX_acnacngal14acglcgalgluside_hs(e)	EX_acnacngal14acglcgalgluside_hs(e)	acnacngal14acglcgalgluside_hs[e] <=>
EX_acnacngalgbside_hs(e)	EX_acnacngalgbside_hs(e)	acnacngalgbside_hs[e] <=>
N-Acetylneuraminate exchange	EX_acnam(e)	acnam[e] <=>
EX_acngalacglcgal14acglcgalgluside_hs(e)	EX_acngalacglcgal14acglcgalgluside_hs(e)	acngalacglcgal14acglcgalgluside_hs[e] <=>
EX_ade(e)	EX_ade(e)	ade[e] <=>
EX_adn(e)	EX_adn(e)	adn[e] <=>
EX_adocbl(e)	EX_adocbl(e)	adocbl[e] <=>
EX_adp	EX_adp	adp[e] <=>
EX_adprbp(e)	EX_adprbp(e)	adprbp[e] <=>
EX_adprib(e)	EX_adprib(e)	adprib[e] <=>
EX_adrn(e)	EX_adrn(e)	adrn[e] <=>
EX_adrnl(e)	EX_adrnl(e)	adrnl[e] <=>
EX_aflatoxin(e)	EX_aflatoxin(e)	aflatoxin[e] <=>
EX_ahandrostanglc(e)	EX_ahandrostanglc(e)	ahandrostanglc[e] <=>
EX_ak2lgchol_hs(e)	EX_ak2lgchol_hs(e)	ak2lgchol_hs[e] <=>
EX_akg(e)	EX_akg(e)	akg[e] <=>
exchange reaction for beta alanine	EX_ala-B(u)	ala_B[u] <=>
EX_ala_B(e)	EX_ala_B(e)	ala_B[e] <=>
EX_ala_D(e)	EX_ala_D(e)	ala_D[e] <=>
EX_ala_L(e)	EX_ala_L(e)	ala_L[e] <=>
exchange reaction for L-alanine	EX_ala_L(u)	ala_L[u] <=>
EX_alaala(e)	EX_alaala(e)	alaala[e] <=>
EX_aldstrn(e)	EX_aldstrn(e)	aldstrn[e] <=>
EX_amp(e)	EX_amp(e)	amp[e] <=>
EX_andrstrn(e)	EX_andrstrn(e)	andrstrn[e] <=>
EX_andrstrnglc(e)	EX_andrstrnglc(e)	andrstrnglc[e] <=>
EX_antipyrene(e)	EX_antipyrene(e)	antipyrene[e] <=>
EX_apnnox(e)	EX_apnnox(e)	apnnox[e] <=>
EX_appnn(e)	EX_appnn(e)	appnn[e] <=>
EX_aprgstrn(e)	EX_aprgstrn(e)	aprgstrn[e] <=>
EX_aqcobal(e)	EX_aqcobal(e)	aqcobal[e] <=>
EX_arab_L(e)	EX_arab_L(e)	arab_L[e] <=>
EX_arach(e)	EX_arach(e)	arach[e] <=>
EX_arachd(e)	EX_arachd(e)	arachd[e] <=>
EX_arg_L(e)	EX_arg_L(e)	arg_L[e] <=>
EX_ascb_L(e)	EX_ascb_L(e)	ascb_L[e] <=>
EX_asn_L(e)	EX_asn_L(e)	asn_L[e] <=>
exchange reaction for L-asparagine	EX_asn_L(u)	asn_L[u] <=>
EX_asp_D(e)	EX_asp_D(e)	asp_D[e] <=>
EX_asp_L(e)	EX_asp_L(e)	asp_L[e] <=>
EX_atp(e)	EX_atp(e)	atp[e] <=>
EX_avite1(e)	EX_avite1(e)	avite1[e] <=>
EX_avite2(e)	EX_avite2(e)	avite2[e] <=>
exchange reaction for beta glucans	EX_bglc(e)	bglc[e] <=>
EX_bhb(e)	EX_bhb(e)	bhb[e] <=>
EX_bildglcur(e)	EX_bildglcur(e)	bildglcur[e] <=>
EX_bilglcur(e)	EX_bilglcur(e)	bilglcur[e] <=>
EX_bilirub(e)	EX_bilirub(e)	bilirub[e] <=>
EX_biocyt(e)	EX_biocyt(e)	biocyt[e] <=>
EX_btn(e)	EX_btn(e)	btn[e] <=>
EX_but(e)	EX_but(e)	but[e] <=>
EX_bvite(e)	EX_bvite(e)	bvite[e] <=>
EX_bz(e)	EX_bz(e)	bz[e] <=>
EX_ca2(e)	EX_ca2(e)	ca2[e] <=>
EX_camp(e)	EX_camp(e)	camp[e] <=>
EX_carn(e)	EX_carn(e)	carn[e] <=>
EX_caro(e)	EX_caro(e)	caro[e] <=>
EX_carveol(e)	EX_carveol(e)	carveol[e] <=>
EX_cca_d3(e)	EX_cca_d3(e)	cca_d3[e] <=>
EX_cgly(e)	EX_cgly(e)	cgly[e] <=>
EX_chol(e)	EX_chol(e)	chol[e] <=>
EX_cholate(e)	EX_cholate(e)	cholate[e] <=>
EX_chsterol(e)	EX_chsterol(e)	chsterol[e] <=>
exchange reaction for cholesterol	EX_chsterol(u)	chsterol[u] <=>
EX_chtn(e)	EX_chtn(e)	chtn[e] <=>
EX_cit(e)	EX_cit(e)	cit[e] <=>
EX_cl(e)	EX_cl(e)	cl[e] <=>
exchange reaction for Chloride	EX_cl(u)	cl[u] <=>
EX_cmp(e)	EX_cmp(e)	cmp[e] <=>
EX_co(e)	EX_co(e)	co[e] <=>
EX_co2(e)	EX_co2(e)	co2[e] <=>
Core4 (mucin O-glycan) exchange	EX_core4(e)	core4[e] <=>
Core 5 exchange	EX_core5(e)	core5[e] <=>
Core 7 exchange	EX_core7(e)	core7[e] <=>
Core 8 exchange	EX_core8(e)	core8[e] <=>
EX_coumarin(e)	EX_coumarin(e)	coumarin[e] <=>
EX_creat(e)	EX_creat(e)	creat[e] <=>
EX_crmp_hs(e)	EX_crmp_hs(e)	crmp_hs[e] <=>
EX_crn(e)	EX_crn(e)	crn[e] <=>
EX_crtsl(e)	EX_crtsl(e)	crtsl[e] <=>
EX_crtstrn(e)	EX_crtstrn(e)	crtstrn[e] <=>
EX_crvnc(e)	EX_crvnc(e)	crvnc[e] <=>
EX_csn(e)	EX_csn(e)	csn[e] <=>
EX_cspg_a(e)	EX_cspg_a(e)	cspg_a[e] <=>
EX_cspg_b(e)	EX_cspg_b(e)	cspg_b[e] <=>
EX_cspg_c(e)	EX_cspg_c(e)	cspg_c[e] <=>
EX_cspg_d(e)	EX_cspg_d(e)	cspg_d[e] <=>
EX_cspg_e(e)	EX_cspg_e(e)	cspg_e[e] <=>
EX_cyan(e)	EX_cyan(e)	cyan[e] <=>
EX_cys_L(e)	EX_cys_L(e)	cys_L[e] <=>
exchange reaction for L-cysteine	EX_cys_L(u)	cys_L[u] <=>
EX_cytd(e)	EX_cytd(e)	cytd[e] <=>
EX_dad-5(e)	EX_dad-5(e)	dad_5[e] <=>
EX_dad_2(e)	EX_dad_2(e)	dad_2[e] <=>
EX_dag_hs(e)	EX_dag_hs(e)	dag_hs[e] <=>
exchange reaction for diglyceride	EX_dag_hs(u)	dag_hs[u] <=>
EX_dcsptn1(e)	EX_dcsptn1(e)	dcsptn1[e] <=>
EX_dcyt(e)	EX_dcyt(e)	dcyt[e] <=>
EX_debrisoquine(e)	EX_debrisoquine(e)	debrisoquine[e] <=>
EX_dgchol(e)	EX_dgchol(e)	dgchol[e] <=>
EX_dgsn(e)	EX_dgsn(e)	dgsn[e] <=>
EX_dhdascb(e)	EX_dhdascb(e)	dhdascb[e] <=>
EX_dheas(e)	EX_dheas(e)	dheas[e] <=>
EX_dhf(e)	EX_dhf(e)	dhf[e] <=>
EX_digalsgalside_hs(e)	EX_digalsgalside_hs(e)	digalsgalside_hs[e] <=>
EX_din(e)	EX_din(e)	din[e] <=>
EX_dlnlcg(e)	EX_dlnlcg(e)	dlnlcg[e] <=>
EX_dmantipyrine(e)	EX_dmantipyrine(e)	dmantipyrine[e] <=>
EX_dmhptcrn(e)	EX_dmhptcrn(e)	dmhptcrn[e] <=>
EX_dopa(e)	EX_dopa(e)	dopa[e] <=>
EX_dopasf(e)	EX_dopasf(e)	dopasf[e] <=>
EX_drib(e)	EX_drib(e)	drib[e] <=>
disialyl-T antigen exchange	EX_dsT_antigen(e)	dsT_antigen[e] <=>
EX_duri(e)	EX_duri(e)	duri[e] <=>
EX_eaflatoxin(e)	EX_eaflatoxin(e)	eaflatoxin[e] <=>
EX_ebastine(e)	EX_ebastine(e)	ebastine[e] <=>
EX_ebastineoh(e)	EX_ebastineoh(e)	ebastineoh[e] <=>
EX_eicostet(e)	EX_eicostet(e)	eicostet[e] <=>
EX_elaid(e)	EX_elaid(e)	elaid[e] <=>
EX_estradiol(e)	EX_estradiol(e)	estradiol[e] <=>
EX_estradiolglc(e)	EX_estradiolglc(e)	estradiolglc[e] <=>
EX_estriolglc(e)	EX_estriolglc(e)	estriolglc[e] <=>
EX_estroneglc(e)	EX_estroneglc(e)	estroneglc[e] <=>
EX_estrones(e)	EX_estrones(e)	estrones[e] <=>
Ethanolamine exchange	EX_etha(e)	etha[e] <=>
EX_etoh(e)	EX_etoh(e)	etoh[e] <=>
F1alpha (mucin O-glycan) exchange	EX_f1a(e)	f1a[e] <=>
EX_fe2(e)	EX_fe2(e)	fe2[e] <=>
EX_fe3(e)	EX_fe3(e)	fe3[e] <=>
EX_fol(e)	EX_fol(e)	fol[e] <=>
exchange reaction for Folate	EX_fol(u)	fol[u] <=>
EX_for(e)	EX_for(e)	for[e] <=>
EX_fru(e)	EX_fru(e)	fru[e] <=>
EX_fuc13galacglcgal14acglcgalgluside_hs(e)	EX_fuc13galacglcgal14acglcgalgluside_hs(e)	fuc13galacglcgal14acglcgalgluside_hs[e] <=>
EX_fuc14galacglcgalgluside_hs(e)	EX_fuc14galacglcgalgluside_hs(e)	fuc14galacglcgalgluside_hs[e] <=>
EX_fuc_L(e)	EX_fuc_L(e)	fuc_L[e] <=>
EX_fucacgalfucgalacglcgalgluside_hs(e)	EX_fucacgalfucgalacglcgalgluside_hs(e)	fucacgalfucgalacglcgalgluside_hs[e] <=>
EX_fucacngal14acglcgalgluside_hs(e)	EX_fucacngal14acglcgalgluside_hs(e)	fucacngal14acglcgalgluside_hs[e] <=>
EX_fucacngalacglcgalgluside_hs(e)	EX_fucacngalacglcgalgluside_hs(e)	fucacngalacglcgalgluside_hs[e] <=>
EX_fucfuc12gal14acglcgalgluside_hs(e)	EX_fucfuc12gal14acglcgalgluside_hs(e)	fucfuc12gal14acglcgalgluside_hs[e] <=>
EX_fucfuc132galacglcgal14acglcgalgluside_hs(e)	EX_fucfuc132galacglcgal14acglcgalgluside_hs(e)	fucfuc132galacglcgal14acglcgalgluside_hs[e] <=>
EX_fucfucfucgalacglc13galacglcgal14acglcgalgluside_hs(e)	EX_fucfucfucgalacglc13galacglcgal14acglcgalgluside_hs(e)	fucfucfucgalacglc13galacglcgal14acglcgalgluside_hs[e] <=>
EX_fucfucfucgalacglcgal14acglcgalgluside_hs(e)	EX_fucfucfucgalacglcgal14acglcgalgluside_hs(e)	fucfucfucgalacglcgal14acglcgalgluside_hs[e] <=>
EX_fucfucgalacglcgalgluside_hs(e)	EX_fucfucgalacglcgalgluside_hs(e)	fucfucgalacglcgalgluside_hs[e] <=>
EX_fucgal14acglcgalgluside_hs(e)	EX_fucgal14acglcgalgluside_hs(e)	fucgal14acglcgalgluside_hs[e] <=>
EX_fucgalfucgalacglcgalgluside_hs(e)	EX_fucgalfucgalacglcgalgluside_hs(e)	fucgalfucgalacglcgalgluside_hs[e] <=>
EX_fucgalgbside_hs(e)	EX_fucgalgbside_hs(e)	fucgalgbside_hs[e] <=>
EX_gal(e)	EX_gal(e)	gal[e] <=>
exchange reaction for D-Galactose	EX_gal(u)	gal[u] <=>
EX_galacglcgalgbside_hs(e)	EX_galacglcgalgbside_hs(e)	galacglcgalgbside_hs[e] <=>
Galactosamine exchange	EX_galam(e)	galam[e] <=>
EX_galfuc12gal14acglcgalgluside_hs(e)	EX_galfuc12gal14acglcgalgluside_hs(e)	galfuc12gal14acglcgalgluside_hs[e] <=>
EX_galfucgalacglcgal14acglcgalgluside_hs(e)	EX_galfucgalacglcgal14acglcgalgluside_hs(e)	galfucgalacglcgal14acglcgalgluside_hs[e] <=>
EX_galgalfucfucgalacglcgalacglcgal14acglcgalgluside_hs(e)	EX_galgalfucfucgalacglcgalacglcgal14acglcgalgluside_hs(e)	galgalfucfucgalacglcgalacglcgal14acglcgalgluside_hs[e] <=>
EX_galgalgalthcrm_hs(e)	EX_galgalgalthcrm_hs(e)	galgalgalthcrm_hs[e] <=>
EX_gam(e)	EX_gam(e)	gam[e] <=>
EX_gbside_hs(e)	EX_gbside_hs(e)	gbside_hs[e] <=>
EX_gchola(e)	EX_gchola(e)	gchola[e] <=>
EX_gd1b2_hs(e)	EX_gd1b2_hs(e)	gd1b2_hs[e] <=>
EX_gd1c_hs(e)	EX_gd1c_hs(e)	gd1c_hs[e] <=>
EX_gdchola(e)	EX_gdchola(e)	gdchola[e] <=>
EX_gdp(e)	EX_gdp(e)	gdp[e] <=>
EX_glc(e)	EX_glc(e)	glc_D[e] <=>
exchange reaction for D-glucose	EX_glc_D(u)	glc_D[u] <=>
D-Glucuronate exchange	EX_glcur(e)	glcur[e] <=>
exchange reaction for beta glucan-glycocholate complex	EX_glgchlo(e)	glgchlo[e] <=>
EX_gln_L(e)	EX_gln_L(e)	gln_L[e] <=>
exchange reaction for L-glutamine	EX_gln_L(u)	gln_L[u] <=>
exchange reaction for beta glucan-taurocholic acid complex	EX_gltcho(e)	gltcho[e] <=>
exchange reaction for beta glucan-taurodeoxycholic acid complex	EX_gltdechol(e)	gltdechol[e] <=>
EX_glu_L(e)	EX_glu_L(e)	glu_L[e] <=>
EX_gluala(e)	EX_gluala(e)	gluala[e] <=>
EX_gly(e)	EX_gly(e)	gly[e] <=>
exchange reaction for Glycine	EX_gly(u)	gly[u] <=>
EX_glyb(e)	EX_glyb(e)	glyb[e] <=>
EX_glyc(e)	EX_glyc(e)	glyc[e] <=>
EX_glyc_S(e)	EX_glyc_S(e)	glyc_S[e] <=>
exchange reaction for glycylglycine	EX_glygly(e)	glygly[e] <=>
EX_glygn2(e)	EX_glygn2(e)	glygn2[e] <=>
EX_glygn4(e)	EX_glygn4(e)	glygn4[e] <=>
EX_glygn5(e)	EX_glygn5(e)	glygn5[e] <=>
EX_glyleu(e)	EX_glyleu(e)	glyleu[e] <=>
exchange reaction for glycylphenylalaine	EX_glyphe(e)	glyphe[e] <=>
EX_glypro(e)	EX_glypro(e)	glypro[e] <=>
exchange reaction for glycylsarcosine	EX_glysar(e)	glysar[e] <=>
EX_gmp(e)	EX_gmp(e)	gmp[e] <=>
gncore1 (mucin O-glycan) exchange	EX_gncore1(e)	gncore1[e] <=>
GlcNAc-alpha-14-Core 2 exchange	EX_gncore2(e)	gncore2[e] <=>
EX_gp1c_hs(e)	EX_gp1c_hs(e)	gp1c_hs[e] <=>
EX_gp1calpha_hs(e)	EX_gp1calpha_hs(e)	gp1calpha_hs[e] <=>
EX_gq1b_hs(e)	EX_gq1b_hs(e)	gq1b_hs[e] <=>
EX_gq1balpha_hs(e)	EX_gq1balpha_hs(e)	gq1balpha_hs[e] <=>
EX_gsn(e)	EX_gsn(e)	gsn[e] <=>
EX_gt1a_hs(e)	EX_gt1a_hs(e)	gt1a_hs[e] <=>
EX_gthox(e)	EX_gthox(e)	gthox[e] <=>
EX_gthrd(e)	EX_gthrd(e)	gthrd[e] <=>
EX_gtp(e)	EX_gtp(e)	gtp[e] <=>
EX_gua(e)	EX_gua(e)	gua[e] <=>
exchange reaction for guar gums	EX_gum(e)	gum[e] <=>
exchange reaction for guar gum-deoxyxholic acid complex	EX_gumdchac(e)	gumdchac[e] <=>
exchange reaction for guar gum-glycocholate complex	EX_gumgchol(e)	gumgchol[e] <=>
exchange reaction for guar gum-taurocholic acid complex	EX_gumtchol(e)	gumtchol[e] <=>
EX_h(e)	EX_h(e)	h[e] <=>
exchange reaction for proton	EX_h(u)	h[u] <=>
EX_h2o(e)	EX_h2o(e)	h2o[e] <=>
EX_h2o2(e)	EX_h2o2(e)	h2o2[e] <=>
EX_ha(e)	EX_ha(e)	ha[e] <=>
EX_ha_pre1(e)	EX_ha_pre1(e)	ha_pre1[e] <=>
EX_hco3(e)	EX_hco3(e)	hco3[e] <=>
EX_hcoumarin(e)	EX_hcoumarin(e)	hcoumarin[e] <=>
EX_hdca(e)	EX_hdca(e)	hdca[e] <=>
EX_hdcea(e)	EX_hdcea(e)	hdcea[e] <=>
EX_hestratriol(e)	EX_hestratriol(e)	hestratriol[e] <=>
EX_hexc(e)	EX_hexc(e)	hexc[e] <=>
EX_his_L(e)	EX_his_L(e)	his_L[e] <=>
exchange reaction for L-histidine	EX_his_L(u)	his_L[u] <=>
EX_hista(e)	EX_hista(e)	hista[e] <=>
EX_hom_L(e)	EX_hom_L(e)	hom_L[e] <=>
EX_hpdca(e)	EX_hpdca(e)	hpdca[e] <=>
EX_hspg(e)	EX_hspg(e)	hspg[e] <=>
EX_htaxol(e)	EX_htaxol(e)	htaxol[e] <=>
EX_hxan(e)	EX_hxan(e)	hxan[e] <=>
EX_i(e)	EX_i(e)	i[e] <=>
EX_idp(e)	EX_idp(e)	idp[e] <=>
EX_ile_L(e)	EX_ile_L(e)	ile_L[e] <=>
EX_imp(e)	EX_imp(e)	imp[e] <=>
EX_inost(e)	EX_inost(e)	inost[e] <=>
EX_ins(e)	EX_ins(e)	ins[e] <=>
EX_k(e)	EX_k(e)	k[e] <=>
EX_ksi(e)	EX_ksi(e)	ksi[e] <=>
EX_ksi_deg1(e)	EX_ksi_deg1(e)	ksi_deg1[e] <=>
EX_ksii_core2(e)	EX_ksii_core2(e)	ksii_core2[e] <=>
EX_ksii_core4(e)	EX_ksii_core4(e)	ksii_core4[e] <=>
EX_lac_D(e)	EX_lac_D(e)	lac_D[e] <=>
EX_lac_L(e)	EX_lac_L(e)	lac_L[e] <=>
EX_lcts(e)	EX_lcts(e)	lcts[e] <=>
EX_leu_L(e)	EX_leu_L(e)	leu_L[e] <=>
exchange reaction for L-leucine	EX_leu_L(u)	leu_L[u] <=>
exchange reaction for leucylglycine	EX_leugly(e)	leugly[e] <=>
EX_leuktrA4(e)	EX_leuktrA4(e)	leuktrA4[e] <=>
EX_leuktrB4(e)	EX_leuktrB4(e)	leuktrB4[e] <=>
EX_leuktrC4(e)	EX_leuktrC4(e)	leuktrC4[e] <=>
EX_leuktrD4(e)	EX_leuktrD4(e)	leuktrD4[e] <=>
EX_leuktrE4(e)	EX_leuktrE4(e)	leuktrE4[e] <=>
EX_leuktrF4(e)	EX_leuktrF4(e)	leuktrF4[e] <=>
EX_leuleu(e)	EX_leuleu(e)	leuleu[e] <=>
EX_lgnc(e)	EX_lgnc(e)	lgnc[e] <=>
EX_limnen(e)	EX_limnen(e)	limnen[e] <=>
EX_lipoate(e)	EX_lipoate(e)	lipoate[e] <=>
EX_lneldc(e)	EX_lneldc(e)	lneldc[e] <=>
EX_lnlc(e)	EX_lnlc(e)	lnlc[e] <=>
EX_lnlnca(e)	EX_lnlnca(e)	lnlnca[e] <=>
EX_lnlncg(e)	EX_lnlncg(e)	lnlncg[e] <=>
EX_lpchol_hs(e)	EX_lpchol_hs(e)	lpchol_hs[e] <=>
exchange reaction for lysophosphatidylcholine	EX_lpchol_hs(u)	lpchol_hs[u] <=>
EX_lys_L(e)	EX_lys_L(e)	lys_L[e] <=>
EX_mag_hs(e)	EX_mag_hs(e)	mag_hs[e] <=>
exchange reaction for monoacylglycerol 2	EX_mag_hs(u)	mag_hs[u] <=>
EX_malt(e)	EX_malt(e)	malt[e] <=>
EX_malttr(e)	EX_malttr(e)	malttr[e] <=>
EX_man(e)	EX_man(e)	man[e] <=>
EX_meoh(e)	EX_meoh(e)	meoh[e] <=>
EX_mepi(e)	EX_mepi(e)	mepi[e] <=>
EX_mercplaccys(e)	EX_mercplaccys(e)	mercplaccys[e] <=>
EX_met_L(e)	EX_met_L(e)	met_L[e] <=>
Menaquinone 10 exchange	EX_mqn10(e)	mqn10[e] <=>
Menaquinone 11 exchange	EX_mqn11(e)	mqn11[e] <=>
Menaquinone 7 exchange	EX_mqn7(e)	mqn7[e] <=>
Menaquinone 8 exchange	EX_mqn8(e)	mqn8[e] <=>
Menaquinone 9 exchange	EX_mqn9(e)	mqn9[e] <=>
EX_mthgxl(e)	EX_mthgxl(e)	mthgxl[e] <=>
EX_n2m2nmasn(e)	EX_n2m2nmasn(e)	n2m2nmasn[e] <=>
EX_na1(e)	EX_na1(e)	na1[e] <=>
exchange reaction for Sodium	EX_na1(u)	na1[u] <=>
EX_nac(e)	EX_nac(e)	nac[e] <=>
EX_nad(e)	EX_nad(e)	nad[e] <=>
EX_nadp(e)	EX_nadp(e)	nadp[e] <=>
EX_ncam(e)	EX_ncam(e)	ncam[e] <=>
EX_nh4(e)	EX_nh4(e)	nh4[e] <=>
EX_nifedipine(e)	EX_nifedipine(e)	nifedipine[e] <=>
EX_no(e)	EX_no(e)	no[e] <=>
EX_npthl(e)	EX_npthl(e)	npthl[e] <=>
EX_nrpphr(e)	EX_nrpphr(e)	nrpphr[e] <=>
EX_nrpphrsf(e)	EX_nrpphrsf(e)	nrpphrsf[e] <=>
EX_nrvnc(e)	EX_nrvnc(e)	nrvnc[e] <=>
EX_o2(e)	EX_o2(e)	o2[e] <=>
EX_o2s(e)	EX_o2s(e)	o2s[e] <=>
EX_oagd3_hs(e)	EX_oagd3_hs(e)	oagd3_hs[e] <=>
EX_oagt3_hs(e)	EX_oagt3_hs(e)	oagt3_hs[e] <=>
EX_ocdca(e)	EX_ocdca(e)	ocdca[e] <=>
EX_ocdcea(e)	EX_ocdcea(e)	ocdcea[e] <=>
EX_octa(e)	EX_octa(e)	octa[e] <=>
EX_oh1	EX_oh1(e)	oh1[e] <=>
EX_omeprazole(e)	EX_omeprazole(e)	omeprazole[e] <=>
EX_onpthl(e)	EX_onpthl(e)	onpthl[e] <=>
EX_orn(e)	EX_orn(e)	orn[e] <=>
EX_oxa(e)	EX_oxa(e)	oxa[e] <=>
EX_paf_hs(e)	EX_paf_hs(e)	paf_hs[e] <=>
EX_pchol_hs(e)	EX_pchol_hs(e)	pchol_hs[e] <=>
EX_pe_hs(e)	EX_pe_hs(e)	pe_hs[e] <=>
exchange reaction for pectins	EX_pect(e)	pect[e] <=>
exchange reaction for pectin-deoxycholic acid complex	EX_pectindchac(e)	pectindchac[e] <=>
exchange reaction for pectin-glycocholate complex	EX_pectingchol(e)	pectingchol[e] <=>
exchange reaction for pectin-taurocholic acid complex	EX_pectintchol(e)	pectintchol[e] <=>
EX_peplys(e)	EX_peplys(e)	peplys[e] <=>
EX_perillyl(e)	EX_perillyl(e)	perillyl[e] <=>
EX_pglyc_hs(e)	EX_pglyc_hs(e)	pglyc_hs[e] <=>
EX_phe_L(e)	EX_phe_L(e)	phe_L[e] <=>
exchange reaction for L-phenylalanine	EX_phe_L(u)	phe_L[u] <=>
EX_pheacgln(e)	EX_pheacgln(e)	pheacgln[e] <=>
EX_pheme(e)	EX_pheme(e)	pheme[e] <=>
EX_phyQ(e)	EX_phyQ(e)	phyQ[e] <=>
EX_phyt(e)	EX_phyt(e)	phyt[e] <=>
EX_pi(e)	EX_pi(e)	pi[e] <=>
EX_pnto_R(e)	EX_pnto_R(e)	pnto_R[e] <=>
EX_ppa(e)	EX_ppa(e)	ppa[e] <=>
EX_prgstrn(e)	EX_prgstrn(e)	prgstrn[e] <=>
EX_pro_D(e)	EX_pro_D(e)	pro_D[e] <=>
EX_pro_L(e)	EX_pro_L(e)	pro_L[e] <=>
EX_progly(e)	EX_progly(e)	progly[e] <=>
EX_prostgd2(e)	EX_prostgd2(e)	prostgd2[e] <=>
EX_prostge1(e)	EX_prostge1(e)	prostge1[e] <=>
EX_prostge2(e)	EX_prostge2(e)	prostge2[e] <=>
EX_prostgf2(e)	EX_prostgf2(e)	prostgf2[e] <=>
EX_ps_hs(e)	EX_ps_hs(e)	ps_hs[e] <=>
exchange reaction for psyllium	EX_psyl(e)	psyl[e] <=>
exchange reaction for psyllium-glycocholic acid complex	EX_psylchol(e)	psylchol[e] <=>
exchange reaction for psyllium-taurocholic acid complex	EX_psyltchol(e)	psyltchol[e] <=>
exchange reaction for psyllium-taurodeoxycholic acid complex	EX_psyltdechol(e)	psyltdechol[e] <=>
EX_ptdca(e)	EX_ptdca(e)	ptdca[e] <=>
EX_pydam(e)	EX_pydam(e)	pydam[e] <=>
EX_pydx(e)	EX_pydx(e)	pydx[e] <=>
EX_pydxn(e)	EX_pydxn(e)	pydxn[e] <=>
EX_pyr(e)	EX_pyr(e)	pyr[e] <=>
EX_rbt(e)	EX_rbt(e)	rbt[e] <=>
EX_retfa(e)	EX_retfa(e)	retfa[e] <=>
EX_retinol(e)	EX_retinol(e)	retinol[e] <=>
EX_retinol_9_cis(e)	EX_retinol_9_cis(e)	retinol_9_cis[e] <=>
EX_retinol_cis_11(e)	EX_retinol_cis_11(e)	retinol_cis_11[e] <=>
EX_retn(e)	EX_retn(e)	retn[e] <=>
EX_retnglc(e)	EX_retnglc(e)	retnglc[e] <=>
EX_rib_D(e)	EX_rib_D(e)	rib_D[e] <=>
EX_ribflv(e)	EX_ribflv(e)	ribflv[e] <=>
exchange reaction for Riboflavin	EX_ribflv(u)	ribflv[u] <=>
EX_s2l2fn2m2masn(e)	EX_s2l2fn2m2masn(e)	s2l2fn2m2masn[e] <=>
de-Fuc form of PA6 (w/o peptide linkage) exchange	EX_s2l2n2m2m(e)	s2l2n2m2m[e] <=>
EX_s2l2n2m2masn(e)	EX_s2l2n2m2masn(e)	s2l2n2m2masn[e] <=>
sialyl-Tn antigen exchange	EX_sTn_antigen(e)	sTn_antigen[e] <=>
EX_sarcs(e)	EX_sarcs(e)	sarcs[e] <=>
EX_sbt_D(e)	EX_sbt_D(e)	sbt_D[e] <=>
EX_sel(e)	EX_sel(e)	sel[e] <=>
EX_ser_D(e)	EX_ser_D(e)	ser_D[e] <=>
EX_ser_L(e)	EX_ser_L(e)	ser_L[e] <=>
exchange reaction for L-serine	EX_ser_L(u)	ser_L[u] <=>
EX_sl_L(e)	EX_sl_L(e)	sl_L[e] <=>
EX_so4(e)	EX_so4(e)	so4[e] <=>
EX_spc_hs(e)	EX_spc_hs(e)	spc_hs[e] <=>
EX_sph1p(e)	EX_sph1p(e)	sph1p[e] <=>
EX_sphs1p(e)	EX_sphs1p(e)	sphs1p[e] <=>
EX_srtn(e)	EX_srtn(e)	srtn[e] <=>
EX_strch1(e)	EX_strch1(e)	strch1[e] <=>
EX_strch2(e)	EX_strch2(e)	strch2[e] <=>
EX_strdnc(e)	EX_strdnc(e)	strdnc[e] <=>
EX_succ(e)	EX_succ(e)	succ[e] <=>
EX_sucr(e)	EX_sucr(e)	sucr[e] <=>
EX_tag_hs(e)	EX_tag_hs(e)	tag_hs[e] <=>
EX_tagat_D(e)	EX_tagat_D(e)	tagat_D[e] <=>
EX_taur(e)	EX_taur(e)	taur[e] <=>
EX_taxol(e)	EX_taxol(e)	taxol[e] <=>
EX_tchola(e)	EX_tchola(e)	tchola[e] <=>
EX_tcynt(e)	EX_tcynt(e)	tcynt[e] <=>
EX_tdchola(e)	EX_tdchola(e)	tdchola[e] <=>
exchange reaction for Taurodeoxycholic acid	EX_tdechola(e)	tdechola[e] <=>
EX_tethex3(e)	EX_tethex3(e)	tethex3[e] <=>
EX_tetpent3(e)	EX_tetpent3(e)	tetpent3[e] <=>
EX_tetpent6(e)	EX_tetpent6(e)	tetpent6[e] <=>
EX_tettet6(e)	EX_tettet6(e)	tettet6[e] <=>
EX_thf(e)	EX_thf(e)	thf[e] <=>
EX_thm(e)	EX_thm(e)	thm[e] <=>
EX_thmmp(e)	EX_thmmp(e)	thmmp[e] <=>
EX_thmtp(e)	EX_thmtp(e)	thmtp[e] <=>
EX_thr_L(e)	EX_thr_L(e)	thr_L[e] <=>
exchange reaction for L-threonine	EX_thr_L(u)	thr_L[u] <=>
EX_thym(e)	EX_thym(e)	thym[e] <=>
EX_thymd(e)	EX_thymd(e)	thymd[e] <=>
EX_thyox_L(e)	EX_thyox_L(e)	thyox_L[e] <=>
EX_tmndnc(e)	EX_tmndnc(e)	tmndnc[e] <=>
EX_tolbutamide(e)	EX_tolbutamide(e)	tolbutamide[e] <=>
EX_tre(e)	EX_tre(e)	tre[e] <=>
EX_triodthy(e)	EX_triodthy(e)	triodthy[e] <=>
EX_triodthysuf(e)	EX_triodthysuf(e)	triodthysuf[e] <=>
EX_trp_L(e)	EX_trp_L(e)	trp_L[e] <=>
EX_tststerone(e)	EX_tststerone(e)	tststerone[e] <=>
EX_tststeroneglc(e)	EX_tststeroneglc(e)	tststeroneglc[e] <=>
EX_tststerones(e)	EX_tststerones(e)	tststerones[e] <=>
EX_tsul(e)	EX_tsul(e)	tsul[e] <=>
EX_ttdca(e)	EX_ttdca(e)	ttdca[e] <=>
EX_txa2(e)	EX_txa2(e)	txa2[e] <=>
EX_tymsf(e)	EX_tymsf(e)	tymsf[e] <=>
EX_tyr_L(e)	EX_tyr_L(e)	tyr_L[e] <=>
EX_udp(e)	EX_udp(e)	udp[e] <=>
EX_ump(e)	EX_ump(e)	ump[e] <=>
EX_ura(e)	EX_ura(e)	ura[e] <=>
EX_urate(e)	EX_urate(e)	urate[e] <=>
EX_urea(e)	EX_urea(e)	urea[e] <=>
EX_uri(e)	EX_uri(e)	uri[e] <=>
EX_utp(e)	EX_utp(e)	utp[e] <=>
EX_vacc(e)	EX_vacc(e)	vacc[e] <=>
EX_val_L(e)	EX_val_L(e)	val_L[e] <=>
EX_vitd2(e)	EX_vitd2(e)	vitd2[e] <=>
EX_vitd3(e)	EX_vitd3(e)	vitd3[e] <=>
exchange reaction for calctriol	EX_vitd3(u)	vitd3[u] <=>
EX_whddca(e)	EX_whddca(e)	whddca[e] <=>
EX_whhdca(e)	EX_whhdca(e)	whhdca[e] <=>
EX_whtststerone(e)	EX_whtststerone(e)	whtststerone[e] <=>
EX_whttdca(e)	EX_whttdca(e)	whttdca[e] <=>
EX_xolest2_hs(e)	EX_xolest2_hs(e)	xolest2_hs[e] <=>
EX_xolest_hs(e)	EX_xolest_hs(e)	xolest_hs[e] <=>
EX_xoltri24(e)	EX_xoltri24(e)	xoltri24[e] <=>
EX_xoltri25(e)	EX_xoltri25(e)	xoltri25[e] <=>
EX_xoltri27(e)	EX_xoltri27(e)	xoltri27[e] <=>
EX_xyl_D(e)	EX_xyl_D(e)	xyl_D[e] <=>
EX_xylt(e)	EX_xylt(e)	xylt[e] <=>
EX_yvite(e)	EX_yvite(e)	yvite[e] <=>
F1alpha (mucin O-glycan) export	F1At	f1a[g] -> f1a[e]
F1A intracellular transport	F1Atg	f1a[g] <=> f1a[l]
fucose-1-phosphate guanylyltransferase	F1PGT	h[c] + gtp[c] + fuc1p_L[c] <=> ppi[c] + gdpfuc[c]
glycoprotein 6-alpha-L-fucosyltransferase	F6Tg	gdpfuc[g] + n2m2masn[g] -> h[g] + fn2m2masn[g] + gdp[g]	75540.1
fatty-acyl-ACP hydrolase	FA120ACPH	h2o[c] + ddcaACP[c] <=> h[c] + ACP[c] + ddca[c]	53618.1 or 53618.2 or 53618.3 or 53618.4 or 53618.5
fatty-acyl-ACP hydrolase	FA140ACPH	h2o[c] + myrsACP[c] <=> h[c] + ACP[c] + ttdca[c]	99035.1
fatty-acyl-ACP hydrolase	FA141ACPH	h2o[c] + tdeACP[c] <=> h[c] + ACP[c] + ttdcea[c]	99035.1
fatty-acyl-ACP hydrolase	FA160ACPH	h2o[c] + palmACP[c] <=> h[c] + ACP[c] + hdca[c]	99035.1
fatty-acyl-ACP hydrolase	FA161ACPH	h2o[c] + hdeACP[c] <=> h[c] + ACP[c] + hdcea[c]	99035.1
fatty-acyl-ACP hydrolase	FA180ACPH	h2o[c] + ocdcaACP[c] <=> h[c] + ACP[c] + ocdca[c]	99035.1
fatty-acyl-ACP hydrolase	FA181ACPH	h2o[c] + octeACP[c] <=> h[c] + ACP[c] + ocdcea[c]	99035.1
fatty-acyl-ACP hydrolase	FA1821ACPH	h2o[c] + lnlcACP[c] <=> h[c] + ACP[c] + lnlc[c]	99035.1
fatty-acyl-ACP hydrolase	FA1822ACPH	h2o[c] + lneldcACP[c] <=> h[c] + ACP[c] + lneldc[c]
fatty-acyl-ACP hydrolase	FA182ACPH	h2o[c] + ocdcyaACP[c] <=> h[c] + ACP[c] + ocdcya[c]
fatty-acid--CoA ligase (tetradecanoate)	FACOAL140i	atp[c] + coa[c] + ttdca[c] -> amp[c] + ppi[c] + tdcoa[c]	99035.1
fatty-acid--CoA ligase	FACOAL150	atp[c] + coa[c] + ptdca[c] <=> amp[c] + ppi[c] + ptdcacoa[c]	74205.1
C160 fatty acid activation	FACOAL160i	atp[c] + coa[c] + hdca[c] -> amp[c] + ppi[c] + pmtcoa[c]	74205.1 or 50790.1 or 14081.1 or 22305.2 or 22305.1 or 74205.2
fatty-acid--CoA ligase (hexadecenoate)	FACOAL161	atp[c] + coa[c] + hdcea[c] <=> amp[c] + ppi[c] + hdcoa[c]	433256.1 or 74205.1 or 14081.1 or 22305.2 or 22305.1 or 74205.2
fatty-acid--CoA ligase	FACOAL170	atp[c] + coa[c] + hpdca[c] <=> amp[c] + ppi[c] + hpdcacoa[c]	14081.1
C180 fatty acid activation	FACOAL180i	atp[c] + coa[c] + ocdca[c] -> amp[c] + ppi[c] + stcoa[c]	74205.1 or 50790.1 or 14081.1 or 22305.2 or 22305.1 or 74205.2
fatty-acid--CoA ligase	FACOAL1812	atp[c] + coa[c] + vacc[c] <=> amp[c] + ppi[c] + vacccoa[c]	433256.1 or 74205.1 or 14081.1 or 22305.2 or 22305.1 or 74205.2
fatty-acid--CoA ligase	FACOAL1813	atp[c] + coa[c] + elaid[c] <=> amp[c] + ppi[c] + od2coa[c]	14081.1
C181 fatty acid activation	FACOAL181i	atp[c] + coa[c] + ocdcea[c] -> amp[c] + ppi[c] + odecoa[c]	14081.1
fatty-acid--CoA ligase	FACOAL1821	atp[c] + coa[c] + lnlc[c] <=> amp[c] + ppi[c] + lnlccoa[c]	74205.1 or 14081.1 or 74205.2
fatty-acid--CoA ligase	FACOAL1822	atp[c] + coa[c] + lneldc[c] <=> amp[c] + ppi[c] + lneldccoa[c]	14081.1
fatty-acid--CoA ligase	FACOAL1831	atp[c] + coa[c] + lnlncg[c] <=> amp[c] + ppi[c] + lnlncgcoa[c]	14081.1
fatty-acid--CoA ligase	FACOAL1832	atp[c] + coa[c] + lnlnca[c] <=> amp[c] + ppi[c] + lnlncacoa[c]	14081.1
fatty-acid--CoA ligase	FACOAL184	atp[c] + coa[c] + strdnc[c] <=> amp[c] + ppi[c] + strdnccoa[c]	14081.1
fatty-acid--CoA ligase	FACOAL191	atp[c] + coa[c] + prist[c] -> amp[c] + ppi[c] + pristcoa[c]	14081.1
fatty-acid--CoA ligase	FACOAL200	atp[c] + coa[c] + arach[c] <=> amp[c] + ppi[c] + arachcoa[c]	26458.1
fatty-acid--CoA ligase	FACOAL203	atp[c] + coa[c] + dlnlcg[c] <=> amp[c] + ppi[c] + dlnlcgcoa[c]	14081.1
fatty-acid--CoA ligase	FACOAL2042	atp[c] + coa[c] + eicostet[c] <=> amp[c] + ppi[c] + eicostetcoa[c]	14081.1
arachidonic acid activation	FACOAL204	atp[c] + coa[c] + arachd[c] <=> amp[c] + ppi[c] + arachdcoa[c]	14081.1
fatty-acid--CoA ligase	FACOAL205	atp[c] + coa[c] + tmndnc[c] <=> amp[c] + ppi[c] + tmndnccoa[c]	50790.1 or 74205.1 or 50790.2 or 14081.1 or 22305.2 or 22305.1 or 74205.2
fatty-acid--CoA ligase	FACOAL206	atp[c] + coa[c] + phyt[c] <=> amp[c] + ppi[c] + phytcoa[c]	14081.1
fatty-acid--CoA ligase	FACOAL224	atp[c] + coa[c] + adrn[c] <=> amp[c] + ppi[c] + adrncoa[c]	26458.1
fatty-acid--CoA ligase	FACOAL2251	atp[c] + coa[c] + dcsptn1[c] <=> amp[c] + ppi[c] + dcsptn1coa[c]	14081.1
fatty-acid--CoA ligase	FACOAL2252	atp[c] + coa[c] + clpnd[c] <=> amp[c] + ppi[c] + clpndcoa[c]	14081.1
fatty-acid--CoA ligase	FACOAL226	atp[c] + coa[c] + crvnc[c] <=> amp[c] + ppi[c] + c226coa[c]	14081.1
fatty-acid--CoA ligase	FACOAL240	atp[c] + coa[c] + lgnc[c] <=> amp[c] + ppi[c] + lgnccoa[c]	14081.1
fatty-acid--CoA ligase	FACOAL241	atp[c] + coa[c] + nrvnc[c] <=> amp[c] + ppi[c] + nrvnccoa[c]	14081.1
fatty-acid--CoA ligase	FACOAL244_1	atp[c] + coa[c] + tettet6[c] <=> amp[c] + ppi[c] + tettet6coa[c]	14081.1
fatty-acid--CoA ligase	FACOAL245_1	atp[c] + coa[c] + tetpent6[c] <=> amp[c] + ppi[c] + tetpent6coa[c]	14081.1
fatty-acid--CoA ligase	FACOAL245_2	atp[c] + coa[c] + tetpent3[c] <=> amp[c] + ppi[c] + tetpent3coa[c]	14081.1
fatty-acid--CoA ligase	FACOAL246_1	atp[c] + coa[c] + tethex3[c] <=> amp[c] + ppi[c] + tethex3coa[c]	14081.1
fatty-acid--CoA ligase (n-C26:0)	FACOAL260	atp[c] + coa[c] + hexc[c] <=> amp[c] + ppi[c] + hexccoa[c]	14081.1
fatty-acid--CoA ligase (butanoate) mitochondrial	FACOAL40im	coa[m] + atp[m] + but[m] -> amp[m] + ppi[m] + btcoa[m]	14081.1
fatty-acid--CoA ligase (octanoate)	FACOAL80i	atp[c] + coa[c] + octa[c] -> amp[c] + ppi[c] + occoa[c]	117147
FAD diphosphatase	FADDP	h2o[c] + fad[c] -> 2 h[c] + amp[c] + fmn[c]	74205.1 or 74205.2
FADH2 transporter endoplasmic reticulum	FADH2tru	fadh2[c] -> fadh2[r]	18605.1
FADH2 transporter peroxisomal	FADH2tx	fadh2[c] <=> fadh2[x]
FAD transporter endoplasmic reticulum	FADtru	fad[r] -> fad[c]
FAD transporter peroxisomal	FADtx	fad[c] <=> fad[x]
fatty-acyl-CoA elongation (n-C18:3CoA)	FAEL183	o2[c] + 5 h[c] + 4 nadph[c] + malcoa[c] + lnlncgcoa[c] -> 3 h2o[c] + 4 nadp[c] + co2[c] + coa[c] + dlnlcgcoa[c]
fatty-acyl-CoA elongation (n-C20:4CoA)	FAEL184	o2[c] + 5 h[c] + 4 nadph[c] + malcoa[c] + strdnccoa[c] -> 3 h2o[c] + 4 nadp[c] + co2[c] + coa[c] + eicostetcoa[c]	83603.1
fatty-acyl-CoA elongation (n-C20:4CoA)	FAEL204	o2[c] + 5 h[c] + 4 nadph[c] + malcoa[c] + arachdcoa[c] -> 3 h2o[c] + 4 nadp[c] + co2[c] + coa[c] + adrncoa[c]	83603.1
fatty-acyl-CoA elongation (n-C20:5CoA)	FAEL205	o2[c] + 5 h[c] + 4 nadph[c] + malcoa[c] + tmndnccoa[c] -> 3 h2o[c] + 4 nadp[c] + co2[c] + coa[c] + clpndcoa[c]	83603.1
Fatty acid omega-hydroxylase	FAH1	o2[c] + h[c] + nadph[c] + ddca[c] -> h2o[c] + nadp[c] + whddca[c]	83603.1
Fatty acid omega-hydroxylase	FAH2	o2[c] + h[c] + nadph[c] + ttdca[c] -> h2o[c] + nadp[c] + whttdca[c]	13117.1
Fatty acid omega-hydroxylase	FAH3	o2[c] + h[c] + nadph[c] + hdca[c] -> h2o[c] + nadp[c] + whhdca[c]	13117.1
formaldehyde dehydrogenase	FALDH	nad[c] + gthrd[c] + fald[c] <=> h[c] + nadh[c] + Sfglutth[c]	13117.1
formaldehyde transport via diffusion (lysosomall)	FALDtly	fald[l] <=> fald[c]	11532.1
formaldehyde transport via diffusion (mitochondrial)	FALDtm	fald[m] <=> fald[c]
Beta oxidation of long chain fatty acid	FAOXC11	h2o[m] + coa[m] + nad[m] + dmnoncoa[m] -> h[m] + nadh[m] + accoa[m] + dmhptcoa[m]
Beta oxidation of long chain fatty acid	FAOXC140	6 h2o[m] + 6 coa[m] + 6 nad[m] + 6 fad[m] + tdcoa[m] -> 6 h[m] + 6 nadh[m] + 7 accoa[m] + 6 fadh2[m]	11364.1
Beta oxidation of long chain fatty acid (odd chain)	FAOXC150m	6 h2o[m] + 6 coa[m] + 6 nad[m] + 6 fad[m] + ptdcacoa[m] -> 6 h[m] + 6 nadh[m] + 6 accoa[m] + ppcoa[m] + 6 fadh2[m]	11364.1 or 11409.1
Beta oxidation of long chain fatty acid	FAOXC160	7 h2o[m] + 7 coa[m] + 7 nad[m] + 7 fad[m] + pmtcoa[m] -> 7 h[m] + 7 nadh[m] + 8 accoa[m] + 7 fadh2[m]	11364.1 or 11409.1
Beta oxidation of long chain fatty acid	FAOXC16080m	4 h2o[m] + 4 coa[m] + 4 nad[m] + 4 fad[m] + pmtcoa[m] -> 4 h[m] + 4 nadh[m] + 4 accoa[m] + 4 fadh2[m] + occoa[m]	11364.1 or 11409.1
Beta oxidation of long chain fatty acid	FAOXC16080x	4 nad[x] + 4 coa[x] + pmtcoa[x] + 4 o2[x] + 4 h2o[x] -> 4 h[x] + 4 nadh[x] + 4 accoa[x] + occoa[x] + 4 h2o2[x]	11364.1 or 11409.1
Beta oxidation fatty acid	FAOXC161802m	4 h2o[m] + 4 coa[m] + 4 nad[m] + 3 fad[m] + hdd2coa[m] -> 4 h[m] + 4 nadh[m] + 4 accoa[m] + 3 fadh2[m] + occoa[m]	74147.1 and 113868.1 and 11430.1 or 113868.1 and 11430.1 and 15488.1 or 74147.1 and 113868.1 and 11430.2 or 113868.1 and 15488.1... <Preview truncated at 128 characters>
Beta oxidation fatty acid	FAOXC16180m	4 h2o[m] + 4 coa[m] + 4 nad[m] + 3 fad[m] + hdcoa[m] -> 4 h[m] + 4 nadh[m] + 4 accoa[m] + 3 fadh2[m] + occoa[m]	11364.1 or 11409.1
Beta oxidation of long chain fatty acid (odd chain)	FAOXC170m	7 h2o[m] + 7 coa[m] + 7 nad[m] + 7 fad[m] + hpdcacoa[m] -> 7 h[m] + 7 nadh[m] + 7 accoa[m] + ppcoa[m] + 7 fadh2[m]	11364.1 or 11409.1
Beta oxidation of long chain fatty acid	FAOXC180	h2o[m] + coa[m] + nad[m] + fad[m] + stcoa[m] -> h[m] + nadh[m] + accoa[m] + fadh2[m] + pmtcoa[m]	11364.1
Beta oxidation of long chain fatty acid	FAOXC180x	nad[x] + coa[x] + o2[x] + h2o[x] + stcoa[x] -> h[x] + nadh[x] + accoa[x] + pmtcoa[x] + h2o2[x]	11364.1 or 11409.1
Beta oxidation fatty acid	FAOXC1811601m	5 h2o[m] + 5 coa[m] + 5 nad[m] + 4 fad[m] + od2coa[m] -> 5 h[m] + 5 nadh[m] + 5 accoa[m] + 4 fadh2[m] + occoa[m]	74147.1 and 113868.1 and 11430.1 or 113868.1 and 11430.1 and 15488.1 or 74147.1 and 113868.1 and 11430.2 or 113868.1 and 15488.1... <Preview truncated at 128 characters>
Beta oxidation fatty acid	FAOXC1811602m	5 h2o[m] + 5 coa[m] + 5 nad[m] + 4 fad[m] + vacccoa[m] -> 5 h[m] + 5 nadh[m] + 5 accoa[m] + 4 fadh2[m] + occoa[m]	11364.1 or 11409.1
Beta oxidation fatty acid	FAOXC1811603m	5 h2o[m] + 5 coa[m] + 5 nad[m] + 4 fad[m] + odecoa[m] -> 5 h[m] + 5 nadh[m] + 5 accoa[m] + 4 fadh2[m] + occoa[m]	11364.1 or 11409.1
Beta oxidation of fatty acid	FAOXC182806m	5 h2o[m] + 5 coa[m] + 5 nad[m] + 3 fad[m] + lnlccoa[m] -> 5 h[m] + 5 nadh[m] + 5 accoa[m] + 3 fadh2[m] + occoa[m]	11364.1 or 11409.1
Beta oxidation of fatty acid	FAOXC18280m	5 h2o[m] + 5 coa[m] + 5 nad[m] + 3 fad[m] + lneldccoa[m] -> 5 h[m] + 5 nadh[m] + 5 accoa[m] + 3 fadh2[m] + occoa[m]	11364.1 or 11409.1
Beta oxidation of fatty acid	FAOXC183803m	5 h2o[m] + 5 coa[m] + 5 nad[m] + 2 fad[m] + lnlncacoa[m] -> 5 h[m] + 5 nadh[m] + 5 accoa[m] + 2 fadh2[m] + occoa[m]	11364.1 or 11409.1
Beta oxidation of fatty acid	FAOXC183806m	2 o2[m] + 5 h2o[m] + 5 coa[m] + 5 nad[m] + lnlncgcoa[m] -> 5 h[m] + 5 nadh[m] + 5 accoa[m] + 2 h2o2[m] + occoa[m]	11364.1 or 11409.1
Beta oxidation of long chain fatty acid	FAOXC183806x	5 nad[x] + 5 coa[x] + 2 o2[x] + 5 h2o[x] + lnlncgcoa[x] -> 5 h[x] + 5 nadh[x] + 5 accoa[x] + occoa[x] + 2 h2o2[x]	11364.1 or 11409.1
Beta oxidation of fatty acid	FAOXC18480m	5 h2o[m] + 5 coa[m] + 5 nad[m] + fad[m] + strdnccoa[m] -> 5 h[m] + 5 nadh[m] + 5 accoa[m] + fadh2[m] + occoa[m]	74147.1 and 113868.1 and 11430.1 or 113868.1 and 11430.1 and 15488.1 or 74147.1 and 113868.1 and 11430.2 or 113868.1 and 15488.1... <Preview truncated at 128 characters>
Beta oxidation of long chain fatty acid	FAOXC18480x	5 nad[x] + 5 coa[x] + o2[x] + 5 h2o[x] + strdnccoa[x] -> 5 h[x] + 5 nadh[x] + 5 accoa[x] + occoa[x] + h2o2[x]	11364.1 or 11409.1
Beta oxidation of long chain fatty acid	FAOXC200180m	h2o[m] + coa[m] + nad[m] + fad[m] + arachcoa[m] -> h[m] + nadh[m] + accoa[m] + fadh2[m] + stcoa[m]	74147.1 and 113868.1 and 11430.1 or 113868.1 and 11430.1 and 15488.1 or 74147.1 and 113868.1 and 11430.2 or 113868.1 and 15488.1... <Preview truncated at 128 characters>
Beta oxidation of long chain fatty acid	FAOXC200180x	nad[x] + coa[x] + o2[x] + h2o[x] + arachcoa[x] -> h[x] + nadh[x] + accoa[x] + h2o2[x] + stcoa[x]	11364.1 or 11409.1
Beta oxidation of fatty acid	FAOXC2031836m	h2o[m] + coa[m] + nad[m] + fad[m] + dlnlcgcoa[m] -> h[m] + nadh[m] + accoa[m] + fadh2[m] + lnlncgcoa[m]	74147.1 and 113868.1 and 11430.1 or 113868.1 and 11430.1 and 15488.1 or 74147.1 and 113868.1 and 11430.2 or 113868.1 and 15488.1... <Preview truncated at 128 characters>
Beta oxidation of long chain fatty acid	FAOXC204	9 h2o[m] + 9 coa[m] + 9 nad[m] + 5 fad[m] + arachdcoa[m] -> 9 h[m] + 9 nadh[m] + 10 accoa[m] + 5 fadh2[m]	11364.1 or 11409.1
Beta oxidation fatty acid	FAOXC204184m	h2o[m] + coa[m] + nad[m] + fad[m] + eicostetcoa[m] -> h[m] + nadh[m] + accoa[m] + fadh2[m] + strdnccoa[m]	11364.1 or 11409.1
Beta oxidation of fatty acid	FAOXC2051843m	h2o[m] + coa[m] + nad[m] + tmndnccoa[m] -> h[m] + nadh[m] + accoa[m] + strdnccoa[m]	11364.1 or 11409.1
Beta oxidation of long chain fatty acid	FAOXC2051843x	nad[x] + coa[x] + h2o[x] + tmndnccoa[x] -> h[x] + nadh[x] + accoa[x] + strdnccoa[x]	11364.1 or 11409.1
Beta oxidation of long chain fatty acid	FAOXC2242046m	h2o[m] + coa[m] + nad[m] + fad[m] + adrncoa[m] -> h[m] + nadh[m] + accoa[m] + fadh2[m] + arachdcoa[m]	74147.1 and 113868.1 and 11430.1 or 113868.1 and 11430.1 and 15488.1 or 74147.1 and 113868.1 and 11430.2 or 113868.1 and 15488.1... <Preview truncated at 128 characters>
Beta oxidation of long chain fatty acid	FAOXC2242046x	nad[x] + coa[x] + o2[x] + h2o[x] + adrncoa[x] -> h[x] + nadh[x] + accoa[x] + h2o2[x] + arachdcoa[x]	11364.1 or 11409.1
Beta oxidation of fatty acid	FAOXC2251836m	2 h2o[m] + 2 coa[m] + 2 nad[m] + dcsptn1coa[m] -> 2 h[m] + 2 nadh[m] + 2 accoa[m] + lnlncgcoa[m]	74147.1 and 113868.1 and 11430.1 or 113868.1 and 11430.1 and 15488.1 or 74147.1 and 113868.1 and 11430.2 or 113868.1 and 15488.1... <Preview truncated at 128 characters>
Beta oxidation of long chain fatty acid	FAOXC2251836x	2 nad[x] + 2 coa[x] + 2 h2o[x] + dcsptn1coa[x] -> 2 h[x] + 2 nadh[x] + 2 accoa[x] + lnlncgcoa[x]	11364.1 or 11409.1
Beta oxidation of long chain fatty acid	FAOXC2252053m	o2[m] + h2o[m] + coa[m] + nad[m] + dcsptn1coa[m] -> h[m] + nadh[m] + accoa[m] + h2o2[m] + tmndnccoa[m]	74147.1 and 113868.1 and 11430.1 or 113868.1 and 11430.1 and 15488.1 or 74147.1 and 113868.1 and 11430.2 or 113868.1 and 15488.1... <Preview truncated at 128 characters>
Beta oxidation of long chain fatty acid	FAOXC2252053x	nad[x] + coa[x] + o2[x] + h2o[x] + dcsptn1coa[x] -> h[x] + nadh[x] + accoa[x] + h2o2[x] + tmndnccoa[x]	11364.1 or 11409.1
Beta oxidation of long chain fatty acid	FAOXC226	10 h2o[m] + 10 coa[m] + 10 nad[m] + 4 fad[m] + c226coa[m] -> 10 h[m] + 10 nadh[m] + 11 accoa[m] + 4 fadh2[m]	74147.1 and 113868.1 and 11430.1 or 113868.1 and 11430.1 and 15488.1 or 74147.1 and 113868.1 and 11430.2 or 113868.1 and 15488.1... <Preview truncated at 128 characters>
Beta oxidation of long chain fatty acid	FAOXC226205m	h2o[m] + coa[m] + nad[m] + c226coa[m] -> h[m] + nadh[m] + accoa[m] + tmndnccoa[m]	11364.1 or 11409.1
Beta oxidation of long chain fatty acid	FAOXC226205x	nad[x] + coa[x] + h2o[x] + c226coa[x] -> h[x] + nadh[x] + accoa[x] + tmndnccoa[x]	11364.1 or 11409.1
Beta oxidation of long chain fatty acid	FAOXC240200x	2 nad[x] + 2 coa[x] + 2 o2[x] + 2 h2o[x] + lgnccoa[x] -> 2 h[x] + 2 nadh[x] + 2 accoa[x] + 2 h2o2[x] + arachcoa[x]	74147.1 and 113868.1 and 11430.1 or 113868.1 and 11430.1 and 15488.1 or 74147.1 and 113868.1 and 11430.2 or 113868.1 and 15488.1... <Preview truncated at 128 characters>
Beta oxidation of long chain fatty acid	FAOXC241181x	3 nad[x] + 3 coa[x] + 3 o2[x] + 3 h2o[x] + nrvnccoa[x] -> 3 h[x] + 3 nadh[x] + 3 accoa[x] + 3 h2o2[x] + odecoa[x]	74147.1 and 113868.1 and 11430.1 or 113868.1 and 11430.1 and 15488.1 or 74147.1 and 113868.1 and 11430.2 or 113868.1 and 15488.1... <Preview truncated at 128 characters>
Beta oxidation of long chain fatty acid	FAOXC2442246x	nad[x] + coa[x] + o2[x] + h2o[x] + tettet6coa[x] -> h[x] + nadh[x] + accoa[x] + h2o2[x] + adrncoa[x]	74147.1 and 113868.1 and 11430.1 or 113868.1 and 11430.1 and 15488.1 or 74147.1 and 113868.1 and 11430.2 or 113868.1 and 15488.1... <Preview truncated at 128 characters>
Beta oxidation of long chain fatty acid	FAOXC2452253x	nad[x] + coa[x] + o2[x] + h2o[x] + tetpent3coa[x] -> h[x] + nadh[x] + accoa[x] + h2o2[x] + clpndcoa[x]	74147.1 and 113868.1 and 11430.1 or 113868.1 and 11430.1 and 15488.1 or 74147.1 and 113868.1 and 11430.2 or 113868.1 and 15488.1... <Preview truncated at 128 characters>
Beta oxidation of long chain fatty acid	FAOXC2452256x	nad[x] + coa[x] + o2[x] + h2o[x] + tetpent6coa[x] -> h[x] + nadh[x] + accoa[x] + h2o2[x] + dcsptn1coa[x]	74147.1 and 113868.1 and 11430.1 or 113868.1 and 11430.1 and 15488.1 or 74147.1 and 113868.1 and 11430.2 or 113868.1 and 15488.1... <Preview truncated at 128 characters>
Beta oxidation of long chain fatty acid	FAOXC246226x	nad[x] + coa[x] + o2[x] + h2o[x] + tethex3coa[x] -> h[x] + nadh[x] + accoa[x] + h2o2[x] + c226coa[x]	74147.1 and 113868.1 and 11430.1 or 113868.1 and 11430.1 and 15488.1 or 74147.1 and 113868.1 and 11430.2 or 113868.1 and 15488.1... <Preview truncated at 128 characters>
Beta oxidation of long chain fatty acid	FAOXC260240x	nad[x] + coa[x] + o2[x] + h2o[x] + hexccoa[x] -> h[x] + nadh[x] + accoa[x] + h2o2[x] + lgnccoa[x]	74147.1 and 113868.1 and 11430.1 or 113868.1 and 11430.1 and 15488.1 or 74147.1 and 113868.1 and 11430.2 or 113868.1 and 15488.1... <Preview truncated at 128 characters>
Beta oxidation of med/long chain fatty acid	FAOXC80	3 h2o[m] + 3 coa[m] + 3 nad[m] + 3 fad[m] + occoa[m] -> 3 h[m] + 3 nadh[m] + 4 accoa[m] + 3 fadh2[m]	74147.1 and 113868.1 and 11430.1 or 113868.1 and 11430.1 and 15488.1 or 74147.1 and 113868.1 and 11430.2 or 113868.1 and 15488.1... <Preview truncated at 128 characters>
fatty acyl-CoA synthase (n-C10:0CoA)	FAS100COA	3 h[c] + 2 nadph[c] + malcoa[c] + occoa[c] -> h2o[c] + 2 nadp[c] + co2[c] + coa[c] + dcacoa[c]	11364.1 or 11409.1
fatty-acyl-CoA synthase (n-C12:0CoA)	FAS120COA	3 h[c] + 2 nadph[c] + malcoa[c] + dcacoa[c] -> h2o[c] + 2 nadp[c] + co2[c] + coa[c] + ddcacoa[c]	14104.1
fatty-acyl-CoA synthase (n-C14:0CoA)	FAS140COA	3 h[c] + 2 nadph[c] + malcoa[c] + ddcacoa[c] -> h2o[c] + 2 nadp[c] + co2[c] + coa[c] + tdcoa[c]	14104.1
fatty-acyl-CoA synthase (n-C16:0CoA)	FAS160COA	3 h[c] + 2 nadph[c] + malcoa[c] + tdcoa[c] -> h2o[c] + 2 nadp[c] + co2[c] + coa[c] + pmtcoa[c]	14104.1
fatty-acyl-CoA synthase (n-C18:0CoA)	FAS180COA	3 h[c] + 2 nadph[c] + malcoa[c] + pmtcoa[c] -> h2o[c] + 2 nadp[c] + co2[c] + coa[c] + stcoa[c]	14104.1
fatty acyl-CoA synthase (n-C8:0CoA) lumped reaction	FAS80COA_L	9 h[c] + 6 nadph[c] + accoa[c] + 3 malcoa[c] -> 3 h2o[c] + 6 nadp[c] + 3 co2[c] + 3 coa[c] + occoa[c]	14104.1
fatty acid electroneutral transport	FATP1t	na1[c] + hdca[c] <=> na1[e] + hdca[e]	14104.1
fatty acid electroneutral transport	FATP2t	na1[c] + ocdcea[c] <=> na1[e] + ocdcea[e]	26457.1 or 26569.1 or 26568.1 or 26457.2
fatty acid electroneutral transport	FATP3t	na1[c] + ocdca[c] <=> na1[e] + ocdca[e]	26457.1 or 26457.2
fatty acid electroneutral transport	FATP4t	na1[c] + arach[c] <=> na1[e] + arach[e]	26457.1 or 26457.2
fatty acid electroneutral transport	FATP5t	na1[c] + arachd[c] <=> na1[e] + arachd[e]	26459.1
fatty acid electroneutral transport	FATP6t	na1[c] + adrn[c] <=> na1[e] + adrn[e]	26459.1
fatty acid electroneutral transport	FATP7t	na1[c] + crvnc[c] <=> na1[e] + crvnc[e]	26458.1 or 26459.1
fatty acid electroneutral transport	FATP8t	na1[c] + lgnc[c] <=> na1[e] + lgnc[e]	26458.1 or 26459.1
fatty acid electroneutral transport	FATP9t	na1[c] + nrvnc[c] <=> na1[e] + nrvnc[e]	26458.1 or 26459.1
fructose-bisphosphate aldolase	FBA	fdp[c] <=> dhap[c] + g3p[c]	26458.1 or 26459.1
D-Fructose 1-phosphate D-glyceraldehyde-3-phosphate-lyase	FBA2	f1p[c] <=> dhap[c] + glyald[c]	230163.1 or 11674.1 or 11674.3 or 11674.2 or 11676.1
D-Fructose 1-phosphate D-glyceraldehyde-3-phosphate-lyase	FBA4	xu1p_D[c] <=> dhap[c] + gcald[c]	230163.1 or 11674.1 or 11674.3 or 11674.2 or 11676.1
D-Tagatose 1-phosphate D-glyceraldehyde-3-phosphate-lyase	FBA5	tag1p_D[c] <=> dhap[c] + glyald[c]	230163.1 or 11674.1 or 11674.3 or 11674.2 or 11676.1
fructose-bisphosphatase	FBP	h2o[c] + fdp[c] -> pi[c] + f6p[c]	230163
Fructose-26-bisphosphate 2-phosphatase	FBP26	h2o[c] + f26bp[c] -> pi[c] + f6p[c]	14120.1 or 14121.1
Ferrochelatase mitochondrial	FCLTm	fe2[m] + ppp9[m] -> 2 h[m] + pheme[m]	14120.1 or 18639.1 or 18640.1 or 14121.1 or 270198.1 or 170768.1
formyl coa hydrolase	FCOAH	h2o[c] + formcoa[c] -> h[c] + coa[c] + for[c]	14151.1 or 14151.2
formate dehydrogenase	FDH	nad[c] + for[c] -> nadh[c] + co2[c]
iron (II) transport	FE2t	fe2[e] -> fe2[c]	107747
iron (II) transport	FE2tm	h[c] + fe2[c] -> h[m] + fe2[m]
Fe(III) reduction (ascorbate)	FE3R2e	ascb_L[e] + 2 fe3[e] -> 2 h[e] + dhdascb[e] + 2 fe2[e]
Fucokinase	FK	atp[c] + fuc_L[c] -> adp[c] + h[c] + fuc1p_L[c]	73649.1
N-Formyl-L-kynurenine amidohydrolase	FKYNH	h2o[c] + Lfmkynr[c] -> h[c] + for[c] + Lkynr[c]	234730
FMN adenylyltransferase	FMNAT	atp[c] + h[c] + fmn[c] -> ppi[c] + fad[c]
folate reductase	FOLR2	nadph[c] + fol[c] -> nadp[c] + dhf[c]	319945.1 or 319945.2
folate uptake into the enterocytes	FOLTDlu	fol[u] -> fol[c]	13361.1
folate uptake into the enterocytes	FOLTlu	h[u] + fol[u] -> h[c] + fol[c]
folate transport via anion exchange	FOLt2	oh1[c] + fol[e] <=> oh1[e] + fol[c]	52466.1
formyl coa transport	FORMCOAtx	formcoa[x] <=> formcoa[c]	20509.1 or 20509.2
formate mitochondrial transport	FORt2m	for[m] <=> for[c]
FOR transporter endoplasmic reticulum	FORtr	for[c] <=> for[r]
Formate transport nuclear	FORtrn	for[c] <=> for[n]
folylpolyglutamate synthetase	FPGS	4 atp[c] + 4 glu_L[c] + thf[c] -> 4 adp[c] + 4 h[c] + 4 pi[c] + 5thf[c]
folylpolyglutamate synthetase	FPGS2	atp[c] + glu_L[c] + 5thf[c] -> adp[c] + h[c] + pi[c] + 6thf[c]	14287.1
folylpolyglutamate synthetase mitochondrial	FPGS2m	glu_L[m] + 5thf[m] + atp[m] -> h[m] + 6thf[m] + adp[m] + pi[m]	14287.1
folylpolyglutamate synthetase	FPGS3	atp[c] + glu_L[c] + 6thf[c] -> adp[c] + h[c] + pi[c] + 7thf[c]	14287.1
folylpolyglutamate synthetase mitochondrial	FPGS3m	glu_L[m] + 6thf[m] + atp[m] -> h[m] + 7thf[m] + adp[m] + pi[m]	14287.1
folylpolyglutamate synthetase (DHF)	FPGS4	4 atp[c] + 4 glu_L[c] + dhf[c] -> 4 adp[c] + 4 h[c] + 4 pi[c] + 5dhf[c]	14287.1
folylpolyglutamate synthetase (DHF) mitochondrial	FPGS4m	4 glu_L[m] + 4 atp[m] + dhf[m] -> 4 h[m] + 4 adp[m] + 4 pi[m] + 5dhf[m]	14287.1
folylpolyglutamate synthetase (DHF)	FPGS5	atp[c] + glu_L[c] + 5dhf[c] -> adp[c] + h[c] + pi[c] + 6dhf[c]	14287.1
folylpolyglutamate synthetase (DHF) mitochondrial	FPGS5m	glu_L[m] + atp[m] + 5dhf[m] -> h[m] + 6dhf[m] + adp[m] + pi[m]	14287.1
folylpolyglutamate synthetase (DHF)	FPGS6	atp[c] + glu_L[c] + 6dhf[c] -> adp[c] + h[c] + pi[c] + 7dhf[c]	14287.1
folylpolyglutamate synthetase (DHF) mitochondrial	FPGS6m	glu_L[m] + 6dhf[m] + atp[m] -> h[m] + 7dhf[m] + adp[m] + pi[m]	14287.1
folylpolyglutamate synthetase (10fthf)	FPGS7	10fthf[c] + 4 atp[c] + 4 glu_L[c] -> 10fthf5glu[c] + 4 adp[c] + 4 h[c] + 4 pi[c]	14287.1
folylpolyglutamate synthetase (10fthf) mitochondrial	FPGS7m	10fthf[m] + 4 glu_L[m] + 4 atp[m] -> 10fthf5glu[m] + 4 h[m] + 4 adp[m] + 4 pi[m]	14287.1
folylpolyglutamate synthetase (10fthf)	FPGS8	10fthf5glu[c] + atp[c] + glu_L[c] -> 10fthf6glu[c] + adp[c] + h[c] + pi[c]	14287.1
folylpolyglutamate synthetase (10fthf) mitochondrial	FPGS8m	10fthf5glu[m] + glu_L[m] + atp[m] -> 10fthf6glu[m] + h[m] + adp[m] + pi[m]	14287.1
folylpolyglutamate synthetase (10fthf)	FPGS9	10fthf6glu[c] + atp[c] + glu_L[c] -> 10fthf7glu[c] + adp[c] + h[c] + pi[c]	14287.1
folylpolyglutamate synthetase (10fthf) mitochondrial	FPGS9m	10fthf6glu[m] + glu_L[m] + atp[m] -> 10fthf7glu[m] + h[m] + adp[m] + pi[m]	14287.1
folylpolyglutamate synthetase mitochondrial	FPGSm	4 glu_L[m] + 4 atp[m] + thf[m] -> 4 h[m] + 5thf[m] + 4 adp[m] + 4 pi[m]	14287.1
lipid flip-flop intracellular transport	FRDPtc	frdp[x] <=> frdp[c]	14287.1
lipid flip-flop intracellular transport	FRDPtr	frdp[x] <=> frdp[r]
farnesyltranstransferase	FRTT	ipdp[c] + frdp[c] -> ppi[c] + ggdp[c]
D-fructose transport via sodium cotransport	FRUt4	na1[e] + fru[e] <=> na1[c] + fru[c]	14593.1
farnesyltranstransferase (transtranscis-geranylgeranyl diphosphate-generating)	FT	ipdp[c] + frdp[c] -> ppi[c] + ttc_ggdp[c]	230612
formimidoyltransferase cyclodeaminase	FTCD	2 h[c] + 5forthf[c] -> nh4[c] + methf[c]
5-formethyltetrahydrofolate cyclo-ligase	FTHFCL	atp[c] + 5fthf[c] -> adp[c] + pi[c] + methf[c]	14317.1 or 14317.2
formyltetrahydrofolate dehydrogenase	FTHFDH	10fthf[c] + h2o[c] + nadp[c] -> h[c] + nadph[c] + co2[c] + thf[c]	107885.1 or 100039707.1
formate-tetrahydrofolate ligase	FTHFL	atp[c] + thf[c] + for[c] <=> 10fthf[c] + adp[c] + pi[c]	107747
formate-tetrahydrofolate ligase mitochondrial	FTHFLm	atp[m] + for[m] + thf[m] <=> 10fthf[m] + adp[m] + pi[m]	108156
blood group intracellular transport	FUC13GALACGLCGAL14ACGLCGALGLUSIDEte	fuc13galacglcgal14acglcgalgluside_hs[e] <=> fuc13galacglcgal14acglcgalgluside_hs[c]	270685
blood group intracellular transport	FUC13GALACGLCGAL14ACGLCGALGLUSIDEtg	fuc13galacglcgal14acglcgalgluside_hs[g] <=> fuc13galacglcgal14acglcgalgluside_hs[c]
blood group intracellular transport	FUC14GALACGLCGALGLUSIDEte	fuc14galacglcgalgluside_hs[e] <=> fuc14galacglcgalgluside_hs[c]
blood group intracellular transport	FUC14GALACGLCGALGLUSIDEtg	fuc14galacglcgalgluside_hs[g] <=> fuc14galacglcgalgluside_hs[c]
blood group intracellular transport	FUCACGALFUCGALACGLCGALGLUSIDEte	fucacgalfucgalacglcgalgluside_hs[e] <=> fucacgalfucgalacglcgalgluside_hs[c]
blood group intracellular transport	FUCACGALFUCGALACGLCGALGLUSIDEtg	fucacgalfucgalacglcgalgluside_hs[g] <=> fucacgalfucgalacglcgalgluside_hs[c]
blood group intracellular transport	FUCACNGAL14ACGLCGALGLUSIDEte	fucacngal14acglcgalgluside_hs[e] <=> fucacngal14acglcgalgluside_hs[c]
blood group intracellular transport	FUCACNGAL14ACGLCGALGLUSIDEtg	fucacngal14acglcgalgluside_hs[g] <=> fucacngal14acglcgalgluside_hs[c]
blood group intracellular transport	FUCACNGALACGLCGALGLUSIDEte	fucacngalacglcgalgluside_hs[e] <=> fucacngalacglcgalgluside_hs[c]
blood group intracellular transport	FUCACNGALACGLCGALGLUSIDEtg	fucacngalacglcgalgluside_hs[g] <=> fucacngalacglcgalgluside_hs[c]
alpha-fucosidase extracellular	FUCASE2e	h2o[e] + ksi[e] -> fuc_L[e] + ksi_deg1[e]
alpha-fucosidase lysosomal	FUCASE2ly	h2o[l] + ksi[l] -> fuc_L[l] + ksi_deg1[l]	66848.1
alpha-fucosidase extracellular	FUCASEe	h2o[e] + s2l2fn2m2masn[e] -> fuc_L[e] + s2l2n2m2masn[e]	71665.1
alpha-fucosidase lysosomal	FUCASEly	h2o[l] + s2l2fn2m2masn[l] -> fuc_L[l] + s2l2n2m2masn[l]	66848.1
blood group intracellular transport	FUCFUC12GAL14ACGLCGALGLUSIDEte	fucfuc12gal14acglcgalgluside_hs[e] <=> fucfuc12gal14acglcgalgluside_hs[c]	71665.1
blood group intracellular transport	FUCFUC12GAL14ACGLCGALGLUSIDEtg	fucfuc12gal14acglcgalgluside_hs[g] <=> fucfuc12gal14acglcgalgluside_hs[c]
blood group intracellular transport	FUCFUC132GALACGLCGAL14ACGLCGALGLUSIDEte	fucfuc132galacglcgal14acglcgalgluside_hs[e] <=> fucfuc132galacglcgal14acglcgalgluside_hs[c]
blood group intracellular transport	FUCFUC132GALACGLCGAL14ACGLCGALGLUSIDEtg	fucfuc132galacglcgal14acglcgalgluside_hs[g] <=> fucfuc132galacglcgal14acglcgalgluside_hs[c]
blood group intracellular transport	FUCFUCFUCGALACGLC13GALACGLCGAL14ACGLCGALGLUSIDEte	fucfucfucgalacglc13galacglcgal14acglcgalgluside_hs[e] <=> fucfucfucgalacglc13galacglcgal14acglcgalgluside_hs[c]
blood group intracellular transport	FUCFUCFUCGALACGLC13GALACGLCGAL14ACGLCGALGLUSIDEtg	fucfucfucgalacglc13galacglcgal14acglcgalgluside_hs[g] <=> fucfucfucgalacglc13galacglcgal14acglcgalgluside_hs[c]
blood group intracellular transport	FUCFUCFUCGALACGLCGAL14ACGLCGALGLUSIDEte	fucfucfucgalacglcgal14acglcgalgluside_hs[e] <=> fucfucfucgalacglcgal14acglcgalgluside_hs[c]
blood group intracellular transport	FUCFUCFUCGALACGLCGAL14ACGLCGALGLUSIDEtg	fucfucfucgalacglcgal14acglcgalgluside_hs[g] <=> fucfucfucgalacglcgal14acglcgalgluside_hs[c]
blood group intracellular transport	FUCFUCGALACGLCGALGLUSIDEte	fucfucgalacglcgalgluside_hs[e] <=> fucfucgalacglcgalgluside_hs[c]
blood group intracellular transport	FUCFUCGALACGLCGALGLUSIDEtg	fucfucgalacglcgalgluside_hs[g] <=> fucfucgalacglcgalgluside_hs[c]
blood group intracellular transport	FUCGAL14ACGLCGALGLUSIDEte	fucgal14acglcgalgluside_hs[e] <=> fucgal14acglcgalgluside_hs[c]
blood group intracellular transport	FUCGAL14ACGLCGALGLUSIDEtg	fucgal14acglcgalgluside_hs[g] <=> fucgal14acglcgalgluside_hs[c]
blood group intracellular transport	FUCGALFUCGALACGLCGALGLUSIDEte	fucgalfucgalacglcgalgluside_hs[e] <=> fucgalfucgalacglcgalgluside_hs[c]
blood group intracellular transport	FUCGALFUCGALACGLCGALGLUSIDEtg	fucgalfucgalacglcgalgluside_hs[g] <=> fucgalfucgalacglcgalgluside_hs[c]
fucgalgbside_hs transport	FUCGALGBSIDEte	fucgalgbside_hs[c] <=> fucgalgbside_hs[e]
fucgalgbside_hs intracellular transport	FUCGALGBSIDEtg	fucgalgbside_hs[c] <=> fucgalgbside_hs[g]
L-fucose efflux from lysosome	FUCtly	fuc_L[l] -> fuc_L[c]
fumarase	FUM	h2o[c] + fum[c] <=> mal_L[c]
fumarylacetoacetase	FUMAC	h2o[c] + 4fumacac[c] -> h[c] + acac[c] + fum[c]	14194.1
Fumarate:sulfite antiport mitochondrial	FUMSO3tm	so3[m] + fum[c] <=> so3[c] + fum[m]	14085.1
Fumarate:sulfate antiport mitochondrial	FUMSO4tm	fum[c] + so4[m] <=> fum[m] + so4[c]	27376.1
Fumarate:thiosulfate antiport mitochondrial	FUMTSULtm	fum[c] + tsul[m] <=> fum[m] + tsul[c]	27376.1
fumarase mitochondrial	FUMm	h2o[m] + fum[m] <=> mal_L[m]	27376.1
[truncated: 4,174 more rows]

## Sheet: Metabolites_MiceRecon2
Metabolites Abbreviations	Metabolites Names
10fthf5glu[c]	10-formyltetrahydrofolate-[Glu](5)
10fthf5glu[l]	10-formyltetrahydrofolate-[Glu](5)
10fthf5glu[m]	10-formyltetrahydrofolate-[Glu](5)
10fthf6glu[c]	10-formyltetrahydrofolate-[Glu](6)
10fthf6glu[l]	10-formyltetrahydrofolate-[Glu](6)
10fthf6glu[m]	10-formyltetrahydrofolate-[Glu](6)
10fthf7glu[c]	10-formyltetrahydrofolate-[Glu](7)
10fthf7glu[l]	10-formyltetrahydrofolate-[Glu](7)
10fthf7glu[m]	10-formyltetrahydrofolate-[Glu](7)
10fthf[c]	10-Formyltetrahydrofolate
10fthf[l]	10-Formyltetrahydrofolate
10fthf[m]	10-Formyltetrahydrofolate
11docrtsl[c]	11-deoxycortisol
11docrtsl[m]	11-deoxycortisol
11docrtsl[r]	11-deoxycortisol
11docrtstrn[c]	11-deoxycorticosterone
11docrtstrn[m]	11-deoxycorticosterone
11docrtstrn[r]	11-deoxycorticosterone
13dampp[c]	trimethylenediaminium
h2o[c]	Water
o2[c]	O2
bamppald[c]	beta-Aminopropion aldehyde
h2o2[c]	Hydrogen peroxide
nh4[c]	Ammonium
1mncam[c]	1-methylnicotinamide
atp[c]	ATP(4-)
adp[c]	ADP
h[c]	proton
pi[c]	hydrogenphosphate
1mncam[e]	1-methylnicotinamide
1pipdn2c[x]	delta1-Piperideine-2-carboxylate
h[x]	proton
nadh[x]	Nicotinamide adenine dinucleotide - reduced
Lpipecol[x]	L-pipecolic acid
nad[x]	Nicotinamide adenine dinucleotide
2425dhvitd2[m]	24R,25-Dihyoxyvitamin D2
h[m]	proton
nadph[m]	Nicotinamide adenine dinucleotide phosphate - reduced
o2[m]	O2
1a2425thvitd2[m]	1-alpha,24R,25-Trihydroxyvitamin D2
h2o[m]	Water
nadp[m]	Nicotinamide adenine dinucleotide phosphate
2425dhvitd3[m]	(24R)-24,25-dihydroxycalciol
1a2425thvitd3[m]	calcitetrol
1a25dhvitd2[m]	1-alpha,25-Dihydroxyvitamin D2
1a25dhvitd3[m]	calcitriol
24nph[e]	2-hydroxy-4-nitrophenolate
24nph[c]	2-hydroxy-4-nitrophenolate
2425dhvitd2[c]	24R,25-Dihyoxyvitamin D2
2425dhvitd2[e]	24R,25-Dihyoxyvitamin D2
2425dhvitd3[c]	(24R)-24,25-dihydroxycalciol
2425dhvitd3[e]	(24R)-24,25-dihydroxycalciol
25hvitd2[m]	25-Hydroxyvitamin D2
25hvitd3[m]	calcidiol
25hvitd2[c]	25-Hydroxyvitamin D2
25hvitd2[e]	25-Hydroxyvitamin D2
25hvitd3[c]	calcidiol
25hvitd3[e]	calcidiol
25hvitd3[u]	calcidiol
2amac[c]	2-aminoacrylic acid
pyr[c]	pyruvate
nadph[c]	Nicotinamide adenine dinucleotide phosphate - reduced
paps[c]	3'-Phosphoadenylyl sulfate
Lcyst[c]	L-cysteate(1-)
nadp[c]	Nicotinamide adenine dinucleotide phosphate
pap[c]	Adenosine 3',5'-bisphosphate
L2aadp[c]	L-2-aminoadipate(1-)
akg[m]	2-Oxoglutarate
akg[c]	2-Oxoglutarate
L2aadp[m]	L-2-aminoadipate(1-)
2dr1p[c]	2-Deoxy-D-ribose 1-phosphate
drib[c]	Deoxyribose
2hb[e]	2-Hydroxybutyrate
h[e]	proton
2hb[c]	2-Hydroxybutyrate
hco3[e]	Bicarbonate
na1[e]	Sodium
hco3[c]	Bicarbonate
na1[c]	Sodium
2mcit[c]	2-Methylcitrate
2mcit[e]	2-Methylcitrate
2oxoadp[m]	2-oxoadipate(2-)
coa[m]	Coenzyme A
nad[m]	Nicotinamide adenine dinucleotide
co2[m]	CO2
glutcoa[m]	glutaryl-CoA(5-)
nadh[m]	Nicotinamide adenine dinucleotide - reduced
2oxoadp[c]	2-oxoadipate(2-)
34dhoxpeg[c]	3,4-Dihydroxyphenylethyleneglycol
34dhoxpeg[e]	3,4-Dihydroxyphenylethyleneglycol
34dhpha[c]	(3,4-dihydroxyphenyl)acetate
amet[c]	S-Adenosyl-L-methionine
ahcys[c]	S-Adenosyl-L-homocysteine
homoval[c]	Homovanillate
34dhphe[u]	L-dopa
leu_L[c]	L-Leucine
34dhphe[c]	L-dopa
leu_L[u]	L-Leucine
nad[c]	Nicotinamide adenine dinucleotide
34dhpac[c]	3,4-Dihydroxyphenylacetaldehyde
nadh[c]	Nicotinamide adenine dinucleotide - reduced
34dhmald[c]	3,4-Dihydroxymandelaldehyde
34dhoxmand[c]	3,4-Dihydroxymandelate
34hpp[m]	3-(4-Hydroxyphenyl)pyruvate
34hpl[m]	3-(4-hydroxyphenyl)lactate
34hpp[c]	3-(4-Hydroxyphenyl)pyruvate
co2[c]	CO2
hgentis[c]	homogentisate
35cgmp[c]	3,5-cyclic GMP(1-)
35cgmp[n]	3,5-cyclic GMP(1-)
2mop[m]	2-methyl-3-oxopropanoate
glu_L[m]	L-glutamate(1-)
3aib[m]	(S)-3-aminoisobutyric acid
3aib[c]	(S)-3-aminoisobutyric acid
3aib[e]	(S)-3-aminoisobutyric acid
3dphb[m]	3-Decaprenyl-4-hydroxybenzoate
3dpdhb[m]	3-Decaprenyl-4,5-dihdydroxybenzoate
3dsphgn[c]	(2S)-1-hydroxy-3-oxooctadecan-2-aminium
sphgn[c]	sphinganine(1+)
3hanthrn[c]	3-hydroxyanthranilate
cmusa[c]	cis,cis-2-amino-3-(3-oxoprop-1-enyl)but-2-enedioate
b2coa[m]	Crotonoyl-CoA
3hbcoa_R[m]	(R)-3-hydroxybutanoyl-CoA(4-)
3hibutcoa[m]	(S)-3-Hydroxyisobutyryl-CoA
3hmp[m]	3-hydroxy-2-methylpropanoate
hLkynr[c]	3-hydroxy-L-kynurenine
42A3HP24DB[c]	4-(2-Amino-3-hydroxyphenyl)-2,4-dioxobutanoate
glu_L[c]	L-glutamate(1-)
dopa[c]	Dopamine
3hpcoa[c]	3-hydroxypropanoyl-CoA(4-)
3hpp[c]	3-hydroxypropionate
coa[c]	Coenzyme A
msa[c]	3-oxopropanoate
3hxkynam[c]	3-Hydroxykynurenamine
48dhoxquin[c]	quinoline-4,8-diol
3mox4hpac[c]	(4-hydroxy-3-methoxyphenyl)acetaldehyde
3mlda[c]	3-Methylimidazoleacetic acid
3mlda[e]	3-Methylimidazoleacetic acid
3mob[c]	3-Methyl-2-oxobutanoate
3mob[m]	3-Methyl-2-oxobutanoate
3mop[c]	(S)-3-Methyl-2-oxopentanoate
3mop[m]	(S)-3-Methyl-2-oxopentanoate
3m4hpga[c]	3-Methoxy-4-hydroxyphenylglycolaldehyde
3mox4hoxm[c]	3-Methoxy-4-hydroxymandelate
3moxtyr[c]	3-Methoxytyramine
3amp[l]	3'-AMP
h2o[l]	Water
adn[l]	Adenosine
pi[l]	hydrogenphosphate
asp_L[c]	L-Aspartate
3sala[m]	3-sulfino-L-alanine (1-)
3sala[c]	3-sulfino-L-alanine (1-)
asp_L[m]	L-Aspartate
hyptaur[c]	Hypotaurine
3snpyr[c]	3-Sulfinopyruvate
3snpyr[m]	3-Sulfinopyruvate
so3[c]	Sulfite
pyr[m]	pyruvate
so3[m]	Sulfite
adrnl[c]	Adrenaline
mma[c]	methylammonium
nrpphr[c]	Norepinephrine
4abut[c]	4-Aminobutanoate
4abut[m]	4-Aminobutanoate
coucoa[m]	4-coumaroyl-CoA(4-)
4hbzcoa[m]	4-hydroxybenoyl-CoA
accoa[m]	Acetyl-CoA
4hbz[m]	4-Hydroxybenzoate
4hdebrisoquine[e]	4 hydroxy debrisoquine
4hdebrisoquine[c]	4 hydroxy debrisoquine
4hglusa[m]	L-4-hydroxyglutamic semialdehyde
e4hglu[m]	L-erythro-4-Hydroxyglutamate
4hoxpacd[c]	4-Hydroxyphenylacetaldehyde
4hphac[c]	4-hydroxyphenylacetate
4hpro_LT[e]	trans-4-Hydroxy-L-proline
4hpro_LT[c]	trans-4-Hydroxy-L-proline
4mop[c]	4-Methyl-2-oxopentanoate
4mop[m]	4-Methyl-2-oxopentanoate
4mptnl[c]	4-methylpentanal
4mptnl[e]	4-methylpentanal
4mptnl[m]	4-methylpentanal
4mptnl[r]	4-methylpentanal
4mtolbutamide[e]	4 hydroxy tolbutamide
4mtolbutamide[c]	4 hydroxy tolbutamide
4nphsf[e]	4-Nitrophenyl sulfate
4nphsf[c]	4-Nitrophenyl sulfate
4nph[e]	4-nitrophenolate
4nph[c]	4-nitrophenolate
4hpro_LT[u]	trans-4-Hydroxy-L-proline
na1[u]	Sodium
cl[u]	Chloride
cl[c]	Chloride
4pyrdx[c]	4-pyridoxate
4pyrdx[e]	4-pyridoxate
5adtststeroneglc[c]	5alpha-Dihydrotestosterone glucuronide
5adtststeroneglc[e]	5alpha-Dihydrotestosterone glucuronide
5adtststeroneglc[r]	5alpha-Dihydrotestosterone glucuronide
5adtststerone[c]	17beta-hydroxy-5alpha-androstan-3-one
5adtststerones[c]	5alpha-Dihydrotestosterone sulfate
5adtststerones[e]	5alpha-Dihydrotestosterone sulfate
5adtststerone[e]	17beta-hydroxy-5alpha-androstan-3-one
5adtststerone[r]	17beta-hydroxy-5alpha-androstan-3-one
5aop[c]	5-Amino-4-oxopentanoate
5aop[m]	5-Amino-4-oxopentanoate
5dhf[c]	pentaglutamyl folate (DHF)
5dhf[l]	pentaglutamyl folate (DHF)
oh1[c]	hydroxide ion
5fthf[e]	5-Formyltetrahydrofolate
5fthf[c]	5-Formyltetrahydrofolate
oh1[e]	hydroxide ion
5htrp[c]	5-hydroxy-L-tryptophan
srtn[c]	serotonin(1+)
5homeprazole[e]	5 hydroxy omeprazole
5homeprazole[c]	5 hydroxy omeprazole
5hoxindact[c]	(5-hydroxyindol-3-yl)acetaldehyde
5hoxindoa[c]	5-Hydroxyindoleacetate
5hoxindact[m]	(5-hydroxyindol-3-yl)acetaldehyde
5hoxindoa[m]	5-Hydroxyindoleacetate
5hoxnfkyn[c]	5-hydroxy-N-formylkynurenine
5htrp[e]	5-hydroxy-L-tryptophan
5hxkyn[c]	5-hydroxykynurenine
5hxkynam[c]	5-Hydroxykynurenamine
46dhoxquin[c]	4,6-Dihydroxyquinoline
5mthf[e]	5-Methyltetrahydrofolate
5mthf[c]	5-Methyltetrahydrofolate
5mthf[u]	5-Methyltetrahydrofolate
5thf[c]	pentaglutamyl folate (THF)
5thf[l]	pentaglutamyl folate (THF)
5thf[m]	pentaglutamyl folate (THF)
6dhf[c]	hexaglutamyl folate (DHF)
6dhf[l]	hexaglutamyl folate (DHF)
6dhf[m]	hexaglutamyl folate (DHF)
6htststerone[c]	6 beta hydroxy testosterone
6htststerone[e]	6 beta hydroxy testosterone
6htststerone[r]	6 beta hydroxy testosterone
6thf[c]	hexaglutamyl folate (THF)
6thf[l]	hexaglutamyl folate (THF)
6thf[m]	hexaglutamyl folate (THF)
7dhchsterol[r]	cholesta-5,7-dien-3beta-ol
7dhchsterol[c]	cholesta-5,7-dien-3beta-ol
7dhf[c]	heptaglutamyl folate (DHF)
7dhf[l]	heptaglutamyl folate (DHF)
7dhf[m]	heptaglutamyl folate (DHF)
7thf[c]	heptaglutamyl folate (THF)
7thf[l]	heptaglutamyl folate (THF)
7thf[m]	heptaglutamyl folate (THF)
galgluside_hs[c]	galactosyl glucosyl ceramide
udpgal[c]	UDPgalactose
thcrm_hs[c]	trihexosyl ceramide
udp[c]	UDP
galgluside_hs[g]	galactosyl glucosyl ceramide
udpgal[g]	UDPgalactose
h[g]	proton
thcrm_hs[g]	trihexosyl ceramide
udp[g]	UDP
T_antigen[g]	T antigen (core 1)
uacgam[g]	UDP-N-acetyl-D-glucosamine
gncore1[g]	GlcNAc-alpha-1,4-Core 1
core2[g]	Core 2
gncore2[g]	GlcNAc-alpha-1,4-Core 2
acac[c]	Acetoacetate
aacoa[c]	Acetoacetyl-CoA
amp[c]	AMP
ppi[c]	Diphosphate
aact[c]	Aminoacetone
mthgxl[c]	Methylglyoxal
aact[m]	Aminoacetone
thp2c[c]	2,3,4,5-Tetrahydropyridine-2-carboxylate
L2aadp6sa[c]	L-2-Aminoadipate 6-semialdehyde
L2aadp6sa[m]	L-2-Aminoadipate 6-semialdehyde
sucsal[m]	Succinic semialdehyde
abt[c]	L-arabinitol
xylu_L[c]	L-Xylulose
abt[e]	L-arabinitol
4abutn[c]	4-Aminobutanal
4abut[e]	4-Aminobutanoate
4abut[l]	4-Aminobutanoate
h[l]	proton
accoa[c]	Acetyl-CoA
2maacoa[m]	2-methylacetoacetyl-CoA(4-)
ppcoa[m]	Propanoyl-CoA
aacoa[m]	Acetoacetyl-CoA
accoa[x]	Acetyl-CoA
aacoa[x]	Acetoacetyl-CoA
coa[x]	Coenzyme A
3odcoa[x]	3-Oxodecanoyl-CoA
occoa[x]	Octanoyl-CoA (n-C8:0CoA)
3oddcoa[x]	3-Oxododecanoyl-CoA
dcacoa[x]	Decanoyl-CoA (n-C10:0CoA)
3otdcoa[x]	3-Oxotetradecanoyl-CoA
ddcacoa[x]	Dodecanoyl-CoA (n-C12:0CoA)
3ohdcoa[x]	3-Oxohexadecanoyl-CoA
tdcoa[x]	Tetradecanoyl-CoA (n-C14:0CoA)
3ohodcoa[x]	3-Oxooctadecanoyl-CoA
pmtcoa[x]	Palmitoyl-CoA (n-C16:0CoA)
3ohxccoa[x]	3-Oxohexacosyl-CoA
ttccoa[x]	tetracosanoyl-CoA (n-C24:0CoA)
acac[e]	Acetoacetate
acac[m]	Acetoacetate
acac[x]	Acetoacetate
acald[e]	Acetaldehyde
acald[c]	Acetaldehyde
acald[m]	Acetaldehyde
acald[r]	Acetaldehyde
acald[x]	Acetaldehyde
malcoa[c]	Malonyl-CoA
atp[m]	ATP(4-)
hco3[m]	Bicarbonate
adp[m]	ADP
malcoa[m]	Malonyl-CoA
pi[m]	hydrogenphosphate
ppa[c]	Propionate (n-C3:0)
ppcoa[c]	Propanoyl-CoA
ppa[m]	Propionate (n-C3:0)
amp[m]	AMP
ppi[m]	Diphosphate
accoa[g]	Acetyl-CoA
accoa[n]	Acetyl-CoA
accoa[r]	Acetyl-CoA
acetone[e]	acetone
acetone[c]	acetone
acetone[m]	acetone
acgagbside_hs[c]	alpha GalNAc globoside
acgagbside_hs[g]	alpha GalNAc globoside
acgagbside_hs[l]	alpha GalNAc globoside
acgalfucgalacgalfuc12gal14acglcgalgluside_hs[e]	Type IIIA glycolipid
acgalfucgalacgalfuc12gal14acglcgalgluside_hs[c]	Type IIIA glycolipid
acgalfucgalacgalfuc12gal14acglcgalgluside_hs[g]	Type IIIA glycolipid
acgalfucgalacgalfucgalacglcgal14acglcgalgluside_hs[e]	Type IIIAb
acgalfucgalacgalfucgalacglcgal14acglcgalgluside_hs[c]	Type IIIAb
acgalfucgalacgalfucgalacglcgal14acglcgalgluside_hs[g]	Type IIIAb
acgal[c]	N-Acetyl-D-galactosamine
acgal1p[c]	N-Acetyl-D-galactosamine 1-phosphate
itp[c]	ITP
idp[c]	IDP
acgal[g]	N-Acetyl-D-galactosamine
acgal[l]	N-Acetyl-D-galactosamine
acgal[e]	N-Acetyl-D-galactosamine
acgam[c]	N-Acetyl-D-glucosamine
acmana[c]	N-Acetyl-D-mannosamine
gam6p[c]	D-Glucosamine 6-phosphate
acgam6p[c]	N-Acetyl-D-glucosamine 6-phosphate
acgam1p[c]	N-Acetyl-D-glucosamine 1-phosphate
acgam[l]	N-Acetyl-D-glucosamine
acgbgbside_hs[c]	beta GalNAc globoside
acgbgbside_hs[g]	beta GalNAc globoside
acgbgbside_hs[l]	beta GalNAc globoside
acgpail_hs[c]	6-(N-acetyl-alpha-D-glucosaminyl)-1-phosphatidyl-1D-myo-inositol(1-)
ac[c]	Acetate
gpail_hs[c]	6-(alpha-D-glucosaminyl)-1-phosphatidyl-1D-myo-inositol
acglu[m]	N-Acetyl-L-glutamate
ach[e]	acetylcholine
h2o[e]	Water
ac[e]	Acetate
chol[e]	Choline
ach[c]	acetylcholine
ach[n]	acetylcholine
cit[c]	Citrate
oaa[c]	Oxaloacetate
acn13acngalgbside_hs[c]	sialyl (1,3) sialyl (2,6) galactosylgloboside
acn13acngalgbside_hs[e]	sialyl (1,3) sialyl (2,6) galactosylgloboside
acn13acngalgbside_hs[g]	sialyl (1,3) sialyl (2,6) galactosylgloboside
acn23acngalgbside_hs[c]	sialyl (2,3) sialyl (2,6) galactosylgloboside
acn23acngalgbside_hs[e]	sialyl (2,3) sialyl (2,6) galactosylgloboside
acn23acngalgbside_hs[g]	sialyl (2,3) sialyl (2,6) galactosylgloboside
acnacngal14acglcgalgluside_hs[e]	3,8-LD1
acnacngal14acglcgalgluside_hs[c]	3,8-LD1
acnacngal14acglcgalgluside_hs[g]	3,8-LD1
acnacngalgbside_hs[c]	disialyl galactosylgloboside
acnacngalgbside_hs[e]	disialyl galactosylgloboside
acnacngalgbside_hs[g]	disialyl galactosylgloboside
acmanap[c]	N-Acetyl-D-mannosamine 6-phosphate
pep[c]	Phosphoenolpyruvate
acnamp[c]	N-Acetylneuraminate 9-phosphate
man6p[c]	D-Mannose 6-phosphate
kdnp[c]	2-keto-3-deoxy-D-glycero-D-galactononic acid 9-phosphate
acnam[c]	N-Acetylneuraminate
acnam[l]	N-Acetylneuraminate
acnam[n]	N-Acetylneuraminate
acnam[e]	N-Acetylneuraminate
acngalacglcgal14acglcgalgluside_hs[e]	VI3NeuAc-nLc6Cer
acngalacglcgal14acglcgalgluside_hs[c]	VI3NeuAc-nLc6Cer
acngalacglcgal14acglcgalgluside_hs[g]	VI3NeuAc-nLc6Cer
2mbcoa[m]	2-Methylbutanoyl-CoA
fad[m]	Flavin adenine dinucleotide oxidized
2mb2coa[m]	2-methylcrotonoyl-CoA(4-)
fadh2[m]	Flavin adenine dinucleotide reduced
btcoa[m]	Butanoyl-CoA
ivcoa[m]	Isovaleryl-CoA
3mb2coa[m]	3-methylbut-2-enoyl-CoA(4-)
ibcoa[m]	Isobutyryl-CoA
2mp2coa[m]	2-Methylprop-2-enoyl-CoA
o2[x]	O2
h2o2[x]	Hydrogen peroxide
hdd2coa[x]	trans-Hexadec-2-enoyl-CoA
ACP[c]	acyl carrier protein
acACP[c]	Acetyl-ACP
acorn[c]	N2-Acetyl-L-ornithine
orn[c]	Ornithine
icit[c]	Isocitrate
cit[m]	Citrate
icit[m]	Isocitrate
dhcholoylcoa[x]	3alpha,7alpha-Dihydroxy-5beta-cholest-24-enoyl-CoA
fadh2[x]	Flavin adenine dinucleotide reduced
fad[x]	Flavin adenine dinucleotide oxidized
thcholoylcoa[x]	3alpha,7alpha,24-Trihydroxy-5beta-cholestanoyl-CoA
cholcoas[x]	3alpha,7alpha,12alpha-Trihydroxy-5beta-cholestanoyl-CoA(S)
cholcoads[x]	3alpha,7alpha,12alpha-Trihydroxy-5beta-cholest-24-enoyl-CoA
h2o[x]	Water
fmn[c]	FMN
ribflv[c]	Riboflavin
acrn[c]	O-acetylcarnitine
acrn[m]	O-acetylcarnitine
ac[m]	Acetate
acetol[c]	Acetol
13dpg[c]	3-Phospho-D-glyceroyl phosphate
3pg[c]	3-Phospho-D-glycerate
ac[g]	Acetate
adn[c]	Adenosine
ins[c]	Inosine
adn[e]	Adenosine
ins[e]	Inosine
nh4[e]	Ammonium
ade[e]	Adenine
ade[c]	Adenine
ade[l]	Adenine
adhap_hs[c]	acyl-dihydroxyacetone phosphate
adhap_hs[x]	acyl-dihydroxyacetone phosphate
gtp[c]	GTP
gdp[c]	GDP
gtp[m]	GTP
gdp[m]	GDP
damp[c]	dAMP
datp[c]	dATP
dadp[c]	dADP
ametam[c]	S-Adenosylmethioninamine
camp[c]	cAMP
adn[m]	Adenosine
adpglc[c]	ADPglucose
g1p[c]	D-Glucose 1-phosphate
adpman[c]	ADPmannose
man1p[c]	D-Mannose 1-phosphate
adprib[c]	ADPribose
r5p[c]	alpha-D-Ribose 5-phosphate
adprib[m]	ADPribose
r5p[m]	alpha-D-Ribose 5-phosphate
adprib[e]	ADPribose
prpp[c]	5-Phospho-alpha-D-ribose 1-diphosphate
adp[x]	ADP
adrncoa[c]	adrenyl coenzyme A
adrncoa[x]	adrenyl coenzyme A
crn[c]	L-Carnitine
adrncrn[c]	Adrenyl carnitine
adrncrn[m]	Adrenyl carnitine
adrncoa[m]	adrenyl coenzyme A
crn[m]	L-Carnitine
adrnl[e]	Adrenaline
adrn[e]	adrenic acid
adrn[c]	adrenic acid
adsel[c]	Adenylylselenate
3padsel[c]	3-Phosphoadenylylselenate
aps[c]	Adenosine 5'-phosphosulfate
dcamp[c]	N6-(1,2-Dicarboxyethyl)-AMP
fum[c]	Fumarate
25aics[c]	(S)-2-[5-Amino-1-(5-phospho-D-ribosyl)imidazole-4-carboxamido]succinate
aicar[c]	5-Amino-1-(5-Phospho-D-ribosyl)imidazole-4-carboxamide
imp[c]	IMP
aflatoxin[e]	aflatoxin B1
aflatoxin[c]	aflatoxin B1
ksi_pre18[g]	keratan sulfate I biosynthesis, precursor 18
ksi_pre19[g]	keratan sulfate I biosynthesis, precursor 19
ksi_pre21[g]	keratan sulfate I biosynthesis, precursor 21
ksi_pre22[g]	keratan sulfate I biosynthesis, precursor 22
ksi_pre24[g]	keratan sulfate I biosynthesis, precursor 24
ksi_pre25[g]	keratan sulfate I biosynthesis, precursor 25
ksi_pre27[g]	keratan sulfate I biosynthesis, precursor 27
ksi_pre28[g]	keratan sulfate I biosynthesis, precursor 28
ksi_pre30[g]	keratan sulfate I biosynthesis, precursor 30
ksi_pre31[g]	keratan sulfate I biosynthesis, precursor 31
ksi_pre33[g]	keratan sulfate I biosynthesis, precursor 33
ksi_pre34[g]	keratan sulfate I biosynthesis, precursor 34
ksii_core4_pre2[g]	keratan sulfate II boisynthesis, precursor 2
ksii_core4_pre3[g]	keratan sulfate II biosynthesis, precursor 3
ksii_core4_pre4[g]	keratan sulfate II biosynthesis, precursor 4
ksii_core4_pre5[g]	keratan sulfate II biosynthesis, precursor 5
ksii_core4_pre7[g]	keratan sulfate II biosynthesis, precursor 7
ksii_core4_pre8[g]	keratan sulfate II biosynthesis, precursor 8
ksii_core2_pre2[g]	keratan sulfate II biosynthesis, precursor 2
ksii_core2_pre3[g]	keratan sulfate II biosynthesis, precursor 3
ksii_core2_pre4[g]	keratan sulfate II biosynthesis, precursor 4
ksii_core2_pre5[g]	keratan sulfate II biosynthesis, precursor 5
ksii_core2_pre7[g]	keratan sulfate II biosynthesis, precursor 7
ksii_core2_pre8[g]	keratan sulfate II biosynthesis, precursor 8
ksi_pre1[g]	keratan sulfate I biosynthesis, precursor 1
ksi_pre2[g]	keratan sulfate I biosynthesis, precursor 2
ksi_pre3[g]	keratan sulfate I biosynthesis, precursor 3
ksi_pre4[g]	keratan sulfate I biosynthesis, precursor 4
ksi_pre6[g]	keratan sulfate I biosynthesis, precursor 6
ksi_pre7[g]	keratan sulfate I biosynthesis, precursor 7
ksi_pre9[g]	keratan sulfate I biosynthesis, precursor 9
ksi_pre10[g]	keratan sulfate I biosynthesis, precursor 10
ksi_pre12[g]	keratan sulfate I biosynthesis, precursor 12
ksi_pre13[g]	keratan sulfate I biosynthesis, precursor 13
ksi_pre15[g]	keratan sulfate I biosynthesis, precursor 15
ksi_pre16[g]	keratan sulfate I biosynthesis, precursor 16
ak2g_hs[c]	1-alkyl 2-acylglycerol
cdpchol[c]	CDPcholine
ak2gchol_hs[c]	1-alkyl 2-acylglycerol 3-phosphocholine
cmp[c]	CMP
ak2gpe_hs[c]	1-alkyl 2-acylglycerol 3-phosphoethanolamine
dak2gpe_hs[c]	1-alkenyl 2-acylglycerol 3-phosphoethanolamine plasmalogen
cdpea[c]	CDP-ethanolamine(1-)
ak2gp_hs[c]	1-alkyl 2-acylglycerol 3-phosphate
akdhap_hs[c]	1-alkyldihydroxyacetone phosphate
akgp_hs[c]	O-alkylglycerone phosphate(2-)
Rtotal2[c]	R total 2 position
agm[m]	Agmatine
ptrc[m]	Putrescine
urea[m]	Urea
Rtotal2coa[c]	R total 2 coenzyme A
alpa_hs[c]	lysophosphatidic acid
pa_hs[c]	phosphatidate(2-)
acg5p[m]	N-Acetyl-L-glutamyl 5-phosphate
acg5sa[m]	N-Acetyl-L-glutamate 5-semialdehyde
alkylR1oh[x]	hydroxy alkyl chain
Rtotal[x]	R total
akdhap_hs[x]	1-alkyldihydroxyacetone phosphate
ala_L[m]	L-Alanine
glx[m]	Glyoxylate
gly[m]	Glycine
ala_L[x]	L-Alanine
glx[x]	Glyoxylate
gly[x]	Glycine
pyr[x]	pyruvate
ahandrostanglc[c]	3alpha-hydroxy-5beta-androstan-17-one 3-glucosiduronic acid
ahandrostanglc[e]	3alpha-hydroxy-5beta-androstan-17-one 3-glucosiduronic acid
ahandrostanglc[r]	3alpha-hydroxy-5beta-androstan-17-one 3-glucosiduronic acid
hcys_L[c]	L-Homocysteine
ahcys[n]	S-Adenosyl-L-homocysteine
ahcys[r]	S-Adenosyl-L-homocysteine
n2m2nmn[l]	reducing GlcNAc removed form of n2m2nmasn (w/o peptide)
m2mn[l]	(alpha-D-mannosyl)2-beta-D-mannosyl-N-acetylglucosamine
n2m2mn[l]	de-Fuc, reducing GlcNAc removed, de-Sia, de-Gal form of PA6 (w/o peptide linkage)
fprica[c]	5-Formamido-1-(5-phospho-D-ribosyl)imidazole-4-carboxamide
thf[c]	5,6,7,8-Tetrahydrofolate
air[c]	5-amino-1-(5-phospho-D-ribosyl)imidazole
5aizc[c]	5-amino-1-(5-phospho-D-ribosyl)imidazole-4-carboxylate
ak2lgchol_hs[e]	1-alkyl 2-lysoglycerol 3-phosphocholine
ak2lgchol_hs[c]	1-alkyl 2-lysoglycerol 3-phosphocholine
succoa[m]	Succinyl-CoA
mal_L[c]	L-Malate
mal_L[m]	L-Malate
akg[e]	2-Oxoglutarate
akg[x]	2-Oxoglutarate
prgstrn[c]	progesterone
aprgstrn[c]	(20S)-20-hydroxypregn-4-en-3-one
xol7ah[c]	7alpha-hydroxy-5beta-cholestan-3-one
xol7ah2[c]	5beta-cholestane-3alpha,7alpha-diol
xoldioloneh[c]	7alpha,12alpha-dihydroxy-5beta-cholestan-3-one
xoltriol[c]	5beta-cholestane-3alpha,7alpha,12alpha-triol
xol7aone[c]	7alpha-hydroxycholest-4-en-3-one
xoldiolone[c]	7alpha,12alpha-Dihydroxycholest-4-en-3-one
alaala[c]	D-Alanyl-D-alanine
ala_L[c]	L-Alanine
alaala[u]	D-Alanyl-D-alanine
h[u]	proton
asn_L[c]	L-Asparagine
ala_L[e]	L-Alanine
asn_L[e]	L-Asparagine
ala_L[u]	L-Alanine
cys_L[c]	L-Cysteine
cys_L[e]	L-Cysteine
gln_L[c]	L-Glutamine
ala_D[e]	D-Alanine
ala_D[c]	D-Alanine
gln_L[e]	L-Glutamine
gly[c]	Glycine
gly[e]	Glycine
ala_D[u]	D-Alanine
ile_L[c]	L-Isoleucine
ile_L[e]	L-Isoleucine
phe_L[c]	L-Phenylalanine
phe_L[e]	L-Phenylalanine
ser_L[c]	L-Serine
ser_L[e]	L-Serine
thr_L[c]	L-Threonine
thr_L[e]	L-Threonine
ala_L[l]	L-Alanine
arg_L[c]	L-Arginine
arg_L[e]	L-Arginine
etoh[c]	Ethanol
pacald[c]	Phenylacetaldehyde
pac[c]	Phenylacetic acid
id3acald[c]	indol-3-ylacetaldehyde
ind3ac[c]	indole-3-acetate
id3acald[m]	indol-3-ylacetaldehyde
ind3ac[m]	indole-3-acetate
pristanal[c]	pristanal
prist[c]	pristanic acid
aldstrn[c]	aldosterone
aldstrn[e]	aldosterone
aldstrn[m]	aldosterone
lnlnca[u]	alpha-linolenate
lnlnca[c]	alpha-linolenate
dhap[c]	Dihydroxyacetone phosphate
dha[c]	Dihydroxyacetone
arachd[c]	arachidonate
12HPET[c]	12-Hydroperoxyeicosa-5,8,10,14-tetraenoate
12RHPET[c]	12R-Hydroperoxyeicosatetraenoate
15HPET[c]	15(S)-HPETE(1-)
5HPET[c]	5(S)-HPETE(1-)
leuktrA4[c]	leukotriene A4(1-)
12ppd_S[c]	(S)-Propane-1,2-diol
am6sa[c]	2-aminomuconate 6-semialdehyde(1-)
amuco[c]	2-aminomuconate(2-)
dhcholestancoa[x]	3alpha,7alpha-Dihydroxy-5beta-cholestanoyl-CoA
dhcholestancoa[r]	3alpha,7alpha-Dihydroxy-5beta-cholestanoyl-CoA
o2[r]	O2
dhcholoylcoa[r]	3alpha,7alpha-Dihydroxy-5beta-cholest-24-enoyl-CoA
h2o[r]	Water
cholcoar[x]	(25R)-3alpha,7alpha,12alpha-trihydroxy-5beta-cholestan-26-oyl-CoA(4-)
cholcoar[r]	(25R)-3alpha,7alpha,12alpha-trihydroxy-5beta-cholestan-26-oyl-CoA(4-)
cholcoas[r]	3alpha,7alpha,12alpha-Trihydroxy-5beta-cholestanoyl-CoA(S)
amet[r]	S-Adenosyl-L-methionine
ahcys[m]	S-Adenosyl-L-homocysteine
amet[m]	S-Adenosyl-L-methionine
amet[n]	S-Adenosyl-L-methionine
cgly[c]	L-cysteinylglycine
cgly[e]	L-cysteinylglycine
amp[x]	AMP
amp[r]	AMP
strch1[e]	starch, structure 1 (1,6-{7[1,4-Glc], 4[1,4-Glc]})
glc_D[e]	D-Glucose
strch2[e]	starch, structure 2 (1,6-{2[1,4-Glc], [1,4-Glc]})
glygn2[e]	glycogen, structure 2 (glycogenin-1,6-{7[1,4-Glc], 4[1,4-Glc]})
glygn4[e]	glycogen, structure 4 (glycogenin-1,6-{2[1,4-Glc], [1,4-Glc]})
andrstrnglc[c]	androsterone 3-glucosiduronic acid
andrstrnglc[e]	androsterone 3-glucosiduronic acid
andrstrnglc[r]	androsterone 3-glucosiduronic acid
andrstrn[e]	androsterone
andrstrn[c]	androsterone
andrstrn[r]	androsterone
antipyrene[e]	antipyrine
antipyrene[c]	antipyrine
2aobut[m]	L-2-Amino-3-oxobutanoate
ap4a[c]	P1,P4-Bis(5'-adenosyl) tetraphosphate
ala_B[m]	beta-Alanine
msa[m]	3-oxopropanoate
apnnox[e]	alpha-pinene oxide
apnnox[c]	alpha-pinene oxide
apoC[c]	Apocarboxlase (no lys residue)
lys_L[c]	L-Lysine
apoC_Lys[c]	Apocarboxylase (Lys residue)
apoC[m]	Apocarboxlase (no lys residue)
lys_L[m]	L-Lysine
apoC_Lys[m]	Apocarboxylase (Lys residue)
apoC_Lys_btn[c]	Holocarboxylase (biotin covalent bound to Lys residue of apoC)
biocyt[c]	Biocytin
apoC_Lys_btn[m]	Holocarboxylase (biotin covalent bound to Lys residue of apoC)
biocyt[m]	Biocytin
appnn[e]	(+)-alpha-pinene
appnn[c]	(+)-alpha-pinene
aprgstrn[e]	(20S)-20-hydroxypregn-4-en-3-one
aprut[c]	N-acetylputrescinium
n4abutn[c]	4-acetamidobutanal
aqcobal[e]	Aquacob(III)alamin
aqcobal[c]	Aquacob(III)alamin
arab_L[c]	L-Arabinose
arab_L[e]	L-Arabinose
arachcoa[c]	arachidyl coenzyme A
arachcoa[x]	arachidyl coenzyme A
arachcrn[c]	arachidyl carnitine
arachcrn[m]	arachidyl carnitine
arachcoa[m]	arachidyl coenzyme A
arachdcoa[c]	arachidonoyl-CoA(4-)
arachdcoa[x]	arachidonoyl-CoA(4-)
arachd[e]	arachidonate
arachd[r]	arachidonate
arachd[u]	arachidonate
arach[e]	arachidate
arach[c]	arachidate
arg_L[u]	L-Arginine
arg_L[m]	L-Arginine
lys_L[e]	L-Lysine
urea[c]	Urea
orn[m]	Ornithine
argsuc[c]	N(omega)-(L-Arginino)succinate
citr_L[c]	L-Citrulline
sgalside_hs[l]	sulfatide galactocerebroside
galside_hs[l]	D-galactosyl-N-acylsphingosine
so4[l]	Sulfate
Rtotal[c]	R total
Rtotalcoa[c]	R total Coenzyme A
Rtotal3[c]	R total 3 position
Rtotal3coa[c]	R total 3 Coenzyme A
pmtcoa[c]	Palmitoyl-CoA (n-C16:0CoA)
R1coa_hs[c]	R group 1 Coenzyme A
hdcoa[c]	Hexadecenoyl-CoA (n-C16:1CoA)
tdcoa[c]	Tetradecanoyl-CoA (n-C14:0CoA)
lnlncacoa[c]	alpha-Linolenoyl-CoA
R2coa_hs[c]	R group 2 Coenzyme A
lnlncgcoa[c]	gamma-linolenoyl-CoA(4-)
strdnccoa[c]	stearidonyl coenzyme A
dlnlcgcoa[c]	dihomo-gamma-linolenyl coenzyme A
tmndnccoa[c]	timnodonyl coenzyme A
lnlccoa[c]	linoleic coenzyme A
clpndcoa[c]	clupanodonyl CoA
dcsptn1coa[c]	docosa-4,7,10,13,16-pentaenoyl coenzyme A
c226coa[c]	cervonyl coenzyme A
stcoa[c]	Stearoyl-CoA (n-C18:0CoA)
R3coa_hs[c]	R group 3 Coenzyme A
odecoa[c]	Octadecenoyl-CoA (n-C18:1CoA)
vacccoa[c]	vaccenyl coenzyme A
lneldccoa[c]	linoelaidyl coenzyme A
R4coa_hs[c]	R group 4 Coenzyme A
nrvnccoa[c]	nervonyl coenzyme A
od2coa[c]	trans-Octadec-2-enoyl-CoA
lgnccoa[c]	lignocericyl coenzyme A
R5coa_hs[c]	R group 5 Coenzyme A
hexccoa[c]	Hexacosanoyl-CoA (n-C26:0CoA)
eicostetcoa[c]	eicosatetranoyl coenzyme A
tetpent6coa[c]	tetracosapentaenoyl coenzyme A, n-6
tetpent3coa[c]	tetracosapentaenoyl coenzyme A, n-3
tettet6coa[c]	tetracosatetraenoyl coenzyme A
tethex3coa[c]	tetracosahexaenoyl coenzyme A
hdd2coa[c]	trans-Hexadec-2-enoyl-CoA
R6coa_hs[c]	R group 6 Coenzyme A
Rtotalcoa[m]	R total Coenzyme A
pmtcoa[m]	Palmitoyl-CoA (n-C16:0CoA)
Rtotal2coa[m]	R total 2 coenzyme A
Rtotal3coa[m]	R total 3 Coenzyme A
crm_hs[l]	N-acylsphingosine
Rtotal[l]	R total
sphings[l]	sphingosine(1+)
ascb_L[c]	L-ascorbate
o2s[c]	Superoxide anion
dhdascb[c]	dehydroascorbide(1-)
ascb_L[u]	L-ascorbate
ascb_L[e]	L-ascorbate
asn_L[u]	L-Asparagine
asn_L[m]	L-Asparagine
nh4[m]	Ammonium
Asn_X_Ser_Thr[r]	protein-linked asparagine residue (N-glycosylation site)
Asn_X_Ser_Thr[l]	protein-linked asparagine residue (N-glycosylation site)
ala_B[c]	beta-Alanine
cbp[c]	Carbamoyl phosphate
cbasp[c]	N-Carbamoyl-L-aspartate
k[c]	potassium
asp_D[e]	D-aspartate(1-)
asp_D[c]	D-aspartate(1-)
k[e]	potassium
asp_D[x]	D-aspartate(1-)
Nacasp[m]	N-acetyl-L-aspartate(2-)
oaa[m]	Oxaloacetate
asp_L[e]	L-Aspartate
adp[r]	ADP
atp[r]	ATP(4-)
atp[e]	ATP(4-)
amp[e]	AMP
pi[e]	hydrogenphosphate
adp[e]	ADP
atp[n]	ATP(4-)
atp[x]	ATP(4-)
avite1[e]	(+)-alpha-tocopherol
avite1[c]	(+)-alpha-tocopherol
avite2[e]	alpha-tocotrienol
avite2[c]	alpha-tocotrienol
m2mn[c]	(alpha-D-mannosyl)2-beta-D-mannosyl-N-acetylglucosamine
man[c]	D-Mannose
mn[c]	beta-1,4-mannose-N-acetylglucosamine
man[l]	D-Mannose
mn[l]	beta-1,4-mannose-N-acetylglucosamine
udpacgal[g]	UDP-N-acetyl-D-galactosamine
gbside_hs[g]	globoside
ga2_hs[g]	GA2
ga1_hs[g]	gibberellin A1(1-)
gm2_hs[g]	N-acetyl-beta-D-galactosaminyl-(1->4)-[alpha-N-acetylneuraminosyl-(2->3)]-beta-D-galactosyl-beta-D-glucosyl-(1<->1)-ceramide anion
gm1_hs[g]	ganglioside GM1
gd2_hs[g]	GD2
gd1b_hs[g]	GD1b
gt2_hs[g]	GT2
gt1c_hs[g]	GT1c
galgbside_hs[g]	galactosylgloboside
acglcgalgluside_hs[g]	N-acetyl-beta-D-glucosaminyl-(1->3)-beta-D-galactosyl-(1->4)-beta-D-glucosylceramide
galacglcgalgluside_hs[g]	Lc4Cer
gal14acglcgalgluside_hs[g]	Lactoneotetraosylceramide
acglcgal14acglcgalgluside_hs[g]	nLc5Cer
galacglcgal14acglcgalgluside_hs[g]	i-antigen
acglc13galacglcgal14acglcgalgluside_hs[g]	nLc7Cer
acgalfuc12gal14acglcgalgluside_hs[g]	(Gal)2 (GalNAc)1 (Glc)1 (GlcNAc)1 (LFuc)1 (Cer)1
galacgalfuc12gal14acglcgalgluside_hs[g]	(Gal)3 (GalNAc)1 (Glc)1 (GlcNAc)1 (LFuc)1 (Cer)1
acgalfucgalacglcgal14acglcgalgluside_hs[g]	(Gal)3 (GalNAc)1 (Glc)1 (GlcNAc)2 (LFuc)1 (Cer)1
galacgalfucgalacglcgal14acglcgalgluside_hs[g]	(Gal)4 (GalNAc)1 (Glc)1 (GlcNAc)2 (LFuc)1 (Cer)1
acglcgalacglcgal14acglcgalgluside_hs[g]	(Gal)3 (Glc)1 (GlcNAc)3 (Cer)1
galacglcgalacglcgal14acglcgalgluside_hs[g]	I-antigen
galacglc13galacglcgal14acglcgalgluside_hs[g]	nLc8Cer
galthcrm_hs[g]	Gal-Gal-Gal-Glc-Cer
galgalthcrm_hs[g]	Gal-Gal-Gal-Gal-Glc-Cer
galgalgalthcrm_hs[g]	Gal-Gal-Gal-Gal-Gal-Glc-Cer
acglcgalgbside_hs[g]	GlcNAc-Gal globoside
galacglcgalgbside_hs[g]	Gal-GlcNAc-Gal globoside
h2o[g]	Water
gm2a_hs[g]	GM2alpha
gm1a_hs[g]	GM1alpha
gluside_hs[g]	D-glucosyl-N-acylsphingosine
cholcoa[x]	choloyl-CoA(4-)
gchola[x]	glycocholate
taur[x]	Taurine
tchola[x]	taurocholic acid
dgcholcoa[x]	Chenodeoxyglycocholoyl-CoA
dgchol[x]	glycochenodeoxycholate
dcholcoa[x]	chenodeoxycholoyl coenzyme a
gdchola[x]	glycochenodeoxycholate
tdchola[x]	taurochenodeoxycholate
btn[c]	Biotin
btamp[c]	Biotinyl-5'-AMP
btn[m]	Biotin
btamp[m]	Biotinyl-5'-AMP
ala_B[u]	beta-Alanine
ala_B[e]	beta-Alanine
bamppald[m]	beta-Aminopropion aldehyde
4tmeabutn[c]	4-(trimethylammonio)butanoate
succ[c]	Succinate
caro[c]	beta-carotene
retinal[c]	retinal
bhb[m]	(R)-3-hydroxybutyrate
chito2pdol_L[c]	N,N-Diacetylchitobiosyldiphosphodolichol, human liver homolog
gdpmann[c]	GDP-D-mannose
mpdol_L[c]	beta-D-Mannosyldiacetylchitobiosyldiphosphodolichol, human liver homolog
chito2pdol_U[c]	N,N-Diacetylchitobiosyldiphosphodolichol, human uterine homolog
mpdol_U[c]	beta-D-Mannosyldiacetylchitobiosyldiphosphodolichol, human uterine homolog
betald[c]	Betaine aldehyde
glyb[c]	Glycine betaine
betald[m]	Betaine aldehyde
glyb[m]	Glycine betaine
bglc[e]	beta-glucans
bglc[c]	beta-glucans
bglc[u]	beta-glucans
gchola[u]	glycocholate
glgchlo[u]	beta glucan-glycocholate complex
glgchlo[e]	beta glucan-glycocholate complex
glgchlo[c]	beta glucan-glycocholate complex
tchola[u]	taurocholic acid
gltcho[u]	beta glucan-taurocholic acid complex
gltcho[e]	beta glucan-taurocholic acid complex
gltcho[c]	beta glucan-taurocholic acid complex
tdechola[u]	Taurodeoxycholic acid
gltdechol[u]	beta glucan-taurodeoxycholic acid complex
gltdechol[e]	beta glucan-taurodeoxycholic acid complex
gltdechol[c]	beta glucan-taurodeoxycholic acid complex
bhb[e]	(R)-3-hydroxybutyrate
bhb[c]	(R)-3-hydroxybutyrate
dmgly[c]	N,N-dimethylglycine
met_L[c]	L-Methionine
bildglcur[c]	bis(beta-glucosyluronate)bilirubin
bildglcur[e]	bis(beta-glucosyluronate)bilirubin
bildglcur[r]	bis(beta-glucosyluronate)bilirubin
bilglcur[c]	mono(glucosyluronic acid)bilirubin(2-)
bilglcur[e]	mono(glucosyluronic acid)bilirubin(2-)
bilglcur[r]	mono(glucosyluronic acid)bilirubin(2-)
biliverd[c]	biliverdin(2-)
bilirub[c]	bilirubin(2-)
bilirub[e]	bilirubin(2-)
bilirub[r]	bilirubin(2-)
biocyt[n]	Biocytin
dolmanp_L[r]	Dolichyl phosphate D-mannose, human liver homolog
memgacpail_hs[r]	(mannosyl),(phosphoethanolaminyl)-mannosyl-glucosylaminyl-acylphosphatidylinositol (B)
dolp_L[r]	dolichyl phosphate(2-)
h[r]	proton
m2emgacpail_hs[r]	(dimannosyl),(phosphoethanolaminyl)-mannosyl-glucosylaminyl-acylphosphatidylinositol (H6)
dolmanp_U[r]	Dolichyl phosphate D-mannose, human uterine homolog
dolp_U[r]	dolichyl phosphate(2-)
h2o[n]	Water
btn[n]	Biotin
lys_L[n]	L-Lysine
biocyt[e]	Biocytin
btn[e]	Biotin
3uib[c]	3-Ureidoisobutyrate
3aib_D[c]	D-3-Amino-isobutanoate
but[c]	Butyrate (n-C4:0)
but[m]	Butyrate (n-C4:0)
but[e]	Butyrate (n-C4:0)
bvite[e]	beta-tocopherol
bvite[c]	beta-tocopherol
bz[e]	benzoate
bz[c]	benzoate
bz[r]	benzoate
dmnoncrn[m]	4,8-dimethylnonanoyl carnitine
dmnoncoa[m]	4,8 dimethylnonanoyl-CoA
44mctr[r]	4,4-dimethyl-5alpha-cholesta-8,14,24-trien-3beta-ol
nadph[r]	Nicotinamide adenine dinucleotide phosphate - reduced
44mzym[r]	14-demethyllanosterol
nadp[r]	Nicotinamide adenine dinucleotide phosphate
pmtcrn[c]	L-palmitoylcarnitine
pmtcrn[m]	L-palmitoylcarnitine
hdd2crn[c]	trans-Hexadec-2-enoyl carnitine
hdcecrn[c]	Hexadecenoyl carnitine
hdd2crn[m]	trans-Hexadec-2-enoyl carnitine
hdd2coa[m]	trans-Hexadec-2-enoyl-CoA
hdcecrn[m]	Hexadecenoyl carnitine
hdcoa[m]	Hexadecenoyl-CoA (n-C16:1CoA)
stcrn[c]	stearoylcarnitine
stcrn[m]	stearoylcarnitine
stcoa[m]	Stearoyl-CoA (n-C18:0CoA)
odecrn[c]	octadecenoyl carnitine
odecrn[m]	octadecenoyl carnitine
odecoa[m]	Octadecenoyl-CoA (n-C18:1CoA)
arachdcrn[c]	C20:4 carnitine
arachdcrn[m]	C20:4 carnitine
arachdcoa[m]	arachidonoyl-CoA(4-)
c226coa[x]	cervonyl coenzyme A
c226crn[c]	cervonyl carnitine
c226crn[m]	cervonyl carnitine
c226coa[m]	cervonyl coenzyme A
c2m26dcoa[m]	cis-2-Methyl-5-isopropylhexa-2,5-dienoyl-CoA
3h26dm5coa[m]	3-Hydroxy-2,6-dimethyl-5-methylene-heptanoyl-CoA
c2m26dcoa[x]	cis-2-Methyl-5-isopropylhexa-2,5-dienoyl-CoA
3h26dm5coa[x]	3-Hydroxy-2,6-dimethyl-5-methylene-heptanoyl-CoA
4mzym_int1[r]	4-Methylzymosterol intermediate 1
4mzym_int2[r]	4-Methylzymosterol intermediate 2
co2[r]	CO2
nad[r]	Nicotinamide adenine dinucleotide
nadh[r]	Nicotinamide adenine dinucleotide - reduced
zym_int2[r]	zymosterol intermediate 2
zymst[r]	zymosterol
ca2[c]	Calcium
ca2[e]	Calcium
camp[e]	cAMP
carn[c]	carnosine
his_L[c]	L-Histidine
caro[e]	beta-carotene
carn[u]	carnosine
carveol[e]	(-)-trans-carveol
carveol[c]	(-)-trans-carveol
carn[l]	carnosine
etoh[x]	Ethanol
h2o2[m]	Hydrogen peroxide
cbl2[c]	Cob(II)alamin
cbl2[m]	Cob(II)alamin
cbl1[m]	Cob(I)alamin
adocbl[m]	Adenosylcobalamin
pppi[m]	Inorganic triphosphate
adocbl[c]	Adenosylcobalamin
adocbl[e]	Adenosylcobalamin
adocbl[u]	Adenosylcobalamin
cbp[r]	Carbamoyl phosphate
glc_D[r]	D-Glucose
g6p[r]	D-Glucose 6-phosphate
nh4[r]	Ammonium
cbp[m]	Carbamoyl phosphate
pi[r]	hydrogenphosphate
ppi[r]	Diphosphate
prostg1[c]	15-dehydro-prostaglandin E1(1-)
prostge1[c]	prostaglandin E1(1-)
prostge2[c]	prostaglandin E2(1-)
prostgf2[c]	prostaglandin F2alpha(1-)
cca_d3[c]	Calcitroic acid (D3)
cca_d3[e]	Calcitroic acid (D3)
cca_d3[m]	Calcitroic acid (D3)
cdpdag_hs[c]	CDP-diacylglycerol(2-)
inost[c]	myo-Inositol
pail_hs[c]	1-phosphatidyl-1D-myo-inositol(1-)
cdpdag_hs[m]	CDP-diacylglycerol(2-)
ctp[c]	CTP
ctp[m]	CTP
pa_hs[m]	phosphatidate(2-)
dag_hs[c]	diglyceride
pchol_hs[c]	Phosphatidylcholine
pe_hs[c]	phosphatidylethanolamine
crm_hs[c]	N-acylsphingosine
crmp_hs[c]	ceramide 1-phosphate(2-)
crm_hs[g]	N-acylsphingosine
crm_hs[r]	N-acylsphingosine
gluside_hs[c]	D-glucosyl-N-acylsphingosine
gluside_hs[r]	D-glucosyl-N-acylsphingosine
35cgmp[e]	3,5-cyclic GMP(1-)
chsterol[r]	cholesterol
xol25oh[r]	25-hydroxycholesterol
chol[c]	Choline
chol[n]	Choline
coa[n]	Coenzyme A
cholp[c]	choline phosphate(1-)
chol[m]	Choline
chsterol[c]	cholesterol
chsterol[e]	cholesterol
chsterol[u]	cholesterol
cholate[e]	Cholate
cholate[c]	Cholate
cholp[g]	choline phosphate(1-)
cholp[l]	choline phosphate(1-)
chol[g]	Choline
chol[r]	Choline
chsterols[c]	cholesterol sulfate
chsterol[l]	cholesterol
chsterol[m]	cholesterol
chsterol[g]	cholesterol
chtn[c]	chitin
chtn[e]	chitin
acgam[e]	N-Acetyl-D-glucosamine
itaccoa[m]	itaconyl-CoA(5-)
citmcoa_L[m]	(3S)-citramalyl-CoA(5-)
citr_L[m]	L-Citrulline
cit[e]	Citrate
pep[m]	Phosphoenolpyruvate
creat[m]	creatine
pcreat[m]	N-phosphocreatinate(2-)
creat[c]	creatine
pcreat[c]	N-phosphocreatinate(2-)
for[c]	Formate
cl[e]	Chloride
for[e]	Formate
i[c]	iodide
i[e]	iodide
oxa[c]	oxalate(2-)
oxa[e]	oxalate(2-)
clpndcoa[x]	clupanodonyl CoA
clpndcrn[c]	clupanodonyl carnitine
clpndcrn[m]	clupanodonyl carnitine
clpndcoa[m]	clupanodonyl CoA
clpnd[e]	clupanodonic acid
clpnd[c]	clupanodonic acid
pglyc_hs[c]	phosphatidylglycerol(1-)
clpn_hs[c]	cardiolipin
cmpacna[c]	CMP-N-acetyl-beta-neuraminate(2-)
cmp[g]	CMP
cmpacna[g]	CMP-N-acetyl-beta-neuraminate(2-)
cmpacna[n]	CMP-N-acetyl-beta-neuraminate(2-)
ctp[n]	CTP
ppi[n]	Diphosphate
co2[e]	CO2
co2[g]	CO2
co2[n]	CO2
co2[x]	CO2
coa[g]	Coenzyme A
coa[l]	Coenzyme A
coa[r]	Coenzyme A
coke[r]	cocaine(1+)
egme[r]	ecgoninium methyl ester(1+)
2dpmhobq[m]	2-decaprenyl-5-hydroxy-6-methoxy-3-methyl-1,4-benzoquinone
q10[m]	ubiquinone-10
2dp6mobq[m]	2-decaprenyl-6-methoxy-1,4-benzoquinone
2dp6mobq_me[m]	2-decaprenyl-6-methoxy-3-methyl-1,4-benzoquinone
2dp6mep[m]	2-Decaprenyl-6-methoxyphenol
Tn_antigen[g]	Tn antigen
core3[g]	Core 3
core4[g]	Core 4
core4[e]	Core 4
core5[g]	Core 5
core5[e]	Core 5
core6[g]	Core 6
core7[g]	Core 7
core7[e]	Core 7
core8[g]	Core 8
core8[e]	Core 8
T4hcinnm[m]	trans-4-coumarate
coumarin[e]	coumarin
coumarin[c]	coumarin
co[c]	carbon monoxide
co[e]	carbon monoxide
ntm2amep[c]	N-Trimethyl-2-aminoethylphosphonate
cmpntm2amep[c]	CMP-N-trimethyl-2-aminoethylphosphonate
cpppg3[c]	Coproporphyrinogen III
pppg9[c]	Protoporphyrinogen IX
creat[e]	creatine
crmp_hs[e]	ceramide 1-phosphate(2-)
pcrn[x]	propionyl-carnitine
pcrn[c]	propionyl-carnitine
crn[x]	L-Carnitine
acrn[x]	O-acetylcarnitine
crn[e]	L-Carnitine
dmnoncrn[x]	4,8-dimethylnonanoyl carnitine
crtn[c]	creatinine
crtsl[e]	cortisol
crtsl[c]	cortisol
crtsl[m]	cortisol
crtsl[r]	cortisol
crtstrn[e]	corticosterone
crtstrn[c]	corticosterone
crtstrn[m]	corticosterone
crtstrn[r]	corticosterone
crvnc[e]	cervonic acid, C22:6 n-3
crvnc[c]	cervonic acid, C22:6 n-3
cspg_a[l]	chondroitin sulfate A (GalNAc4S-GlcA) proteoglycan
Ser_Gly_Ala_X_Gly[l]	protein-linked serine residue (glycosaminoglycan attachment site)
cs_a[l]	chondroitin sulfate A (GalNAc4S-GlcA), free chain
cspg_b[l]	chondroitin sulfate B / dermatan sulfate (IdoA2S-GalNAc4S) proteoglycan
cs_b[l]	chondroitin sulfate B / dermatan sulfate (IdoA2S-GalNAc4S), free chain
cspg_c[l]	chondroitin sulfate C (GalNAc6S-GlcA) proteoglycan
cs_c[l]	chondroitin sulfate C (GalNAc6S-GlcA), free chain
cspg_d[l]	chondroitin sulfate D (GlcNAc6S-GlcA2S) proteoglycan
cs_d[l]	chondroitin sulfate D (GlcNAc6S-GlcA2S), free chain
cspg_e[l]	chondroitin sulfate E (GalNAc4,6diS-GlcA) proteoglycan
cs_e[l]	chondroitin sulfate E (GalNAc4,6diS-GlcA), free chain
pcrn[m]	propionyl-carnitine
dmnoncoa[x]	4,8 dimethylnonanoyl-CoA
ppcoa[x]	Propanoyl-CoA
crn[r]	L-Carnitine
acrn[r]	O-acetylcarnitine
csn[c]	Cytosine
ura[c]	Uracil
csn[e]	Cytosine
cspg_a[g]	chondroitin sulfate A (GalNAc4S-GlcA) proteoglycan
cspg_a[e]	chondroitin sulfate A (GalNAc4S-GlcA) proteoglycan
cspg_b[g]	chondroitin sulfate B / dermatan sulfate (IdoA2S-GalNAc4S) proteoglycan
cspg_b[e]	chondroitin sulfate B / dermatan sulfate (IdoA2S-GalNAc4S) proteoglycan
cspg_c[g]	chondroitin sulfate C (GalNAc6S-GlcA) proteoglycan
cspg_c[e]	chondroitin sulfate C (GalNAc6S-GlcA) proteoglycan
cspg_d[g]	chondroitin sulfate D (GlcNAc6S-GlcA2S) proteoglycan
cspg_d[e]	chondroitin sulfate D (GlcNAc6S-GlcA2S) proteoglycan
cspg_e[g]	chondroitin sulfate E (GalNAc4,6diS-GlcA) proteoglycan
cspg_e[e]	chondroitin sulfate E (GalNAc4,6diS-GlcA) proteoglycan
utp[c]	UTP
cyan[m]	Hydrogen cyanide
tsul[m]	Thiosulfate
tcynt[m]	Thiocyanate
cyan[e]	Hydrogen cyanide
cyan[c]	Hydrogen cyanide
focytC[m]	Ferrocytochrome C
ficytC[m]	Ferricytochrome c
o2s[m]	Superoxide anion
q10h2[m]	Ubiquinol-10
cysam[c]	cysteaminium
cys_L[u]	L-Cysteine
Lcystin[c]	L-cystine
gthrd[c]	Reduced glutathione
gthox[c]	Oxidized glutathione
thcys[c]	3-disulfanyl-L-alanine
mercppyr[c]	Mercaptopyruvate
Lcystin[u]	L-cystine
cys_L[m]	L-Cysteine
mercppyr[m]	Mercaptopyruvate
cyst_L[c]	L-Cystathionine
2obut[c]	2-Oxobutanoate
Lcystin[e]	L-cystine
glu_L[e]	L-glutamate(1-)
cytd[c]	Cytidine
uri[c]	Uridine
cytd[m]	Cytidine
cmp[m]	CMP
cytd[n]	Cytidine
h[n]	proton
nh4[n]	Ammonium
uri[n]	Uridine
cytd[e]	Cytidine
cytd[l]	Cytidine
cdp[c]	CDP
dgtp[c]	dGTP
dgdp[c]	dGDP
cmp[n]	CMP
dgtp[n]	dGTP
cdp[n]	CDP
dgdp[n]	dGDP
dcmp[c]	dCMP
dcdp[c]	dCDP
dcmp[n]	dCMP
dcdp[n]	dCDP
dctp[c]	dCTP
dctp[n]	dCTP
datp[n]	dATP
dadp[n]	dADP
utp[n]	UTP
udp[n]	UDP
cdp[m]	CDP
adp[n]	ADP
gtp[n]	GTP
gdp[n]	GDP
3aib_D[m]	D-3-Amino-isobutanoate
dad_2[c]	Deoxyadenosine
din[c]	Deoxyinosine
dad_2[e]	Deoxyadenosine
din[e]	Deoxyinosine
dag_hs[u]	diglyceride
dag_hs[n]	diglyceride
pa_hs[n]	phosphatidate(2-)
dag_hs[r]	diglyceride
dag_hs[e]	diglyceride
ala_D[x]	D-Alanine
nh4[x]	Ammonium
ala_D[l]	D-Alanine
arg_D[x]	D-argininium(1+)
5g2oxpt[x]	5-guanidino-2-oxopentanoic acid
23doguln[c]	2,3-Dioxo-L-gulonate
oaa[x]	Oxaloacetate
dd2coa[m]	trans-Dodec-2-enoyl-CoA
dd3coa[m]	3-dodecenoylcoa
dcyt[m]	Deoxycytidine
dcmp[m]	dCMP
dcyt[n]	Deoxycytidine
dump[c]	dUMP
dcsptn1coa[x]	docosa-4,7,10,13,16-pentaenoyl coenzyme A
dcsptn1crn[c]	docosa-4,7,10,13,16-pentaenoyl carnitine
dcsptn1crn[m]	docosa-4,7,10,13,16-pentaenoyl carnitine
dcsptn1coa[m]	docosa-4,7,10,13,16-pentaenoyl coenzyme A
dcsptn1[e]	docosa-4,7,10,13,16-pentaenoic acid
dcsptn1[c]	docosa-4,7,10,13,16-pentaenoic acid
L_dpchrm[c]	L-dopachromate
56dihindlcrbxlt[c]	5,6-dihydroxyindole-2-carboxylate
dcyt[c]	Deoxycytidine
duri[c]	Deoxyuridine
duri[n]	Deoxyuridine
dcyt[e]	Deoxycytidine
4h2oglt[m]	4-Hydroxy-2-oxoglutarate
debrisoquine[e]	debrisoquine
debrisoquine[c]	debrisoquine
decdp[c]	all trans Decaprenyl diphosphate
decdp[m]	all trans Decaprenyl diphosphate
dedoldp_L[c]	Dehydrodolichol diphosphate, human liver homolog
dedolp_L[c]	Dehydrodolichol phosphate, human liver homolog
dedoldp_U[c]	Dehydrodolichol diphosphate, human uterine homolog
dedolp_U[c]	Dehydrodolichol phosphate, human uterine homolog
dedol_L[c]	Dehydrodolichol, human liver homolog
dedol_U[c]	Dehydrodolichol, human uterine homolog
dolichol_L[c]	Dolichol, human liver homolog
dolichol_U[c]	Dolichol, human uterine homolog
tag_hs[c]	triglyceride
dgchol[e]	glycochenodeoxycholate
dgchol[c]	glycochenodeoxycholate
dgmp[c]	dGMP
datp[m]	dATP
dgmp[m]	dGMP
dadp[m]	dADP
dgdp[m]	dGDP
dgsn[m]	Deoxyguanosine
dgsn[e]	Deoxyguanosine
dgsn[c]	Deoxyguanosine
3dhguln[c]	3-Dehydro-L-gulonate
dhdascb[e]	dehydroascorbide(1-)
Rtotalcoa[x]	R total Coenzyme A
dhap[x]	Dihydroxyacetone phosphate
dhcholestanate[m]	3alpha,7alpha-Dihydroxy-5beta-cholestanate
dhcholestanate[x]	3alpha,7alpha-Dihydroxy-5beta-cholestanate
fadh2[r]	Flavin adenine dinucleotide reduced
fad[r]	Flavin adenine dinucleotide oxidized
zymstnl[r]	5alpha-cholest-8-en-3beta-ol
chlstol[r]	5alpha-cholesta-7,24-dien-3beta-ol
lthstrl[r]	5alpha-cholest-7-en-3beta-ol
dsmsterol[r]	desmosterol
ddsmsterol[r]	7-dehydrodesmosterol
dhcrm_hs[c]	dihydroceramide
fad[c]	Flavin adenine dinucleotide oxidized
fadh2[c]	Flavin adenine dinucleotide reduced
3dpdhb_me[m]	3-Decaprenyl-4-hydroxy-5-methoxybenzoate
dhea[c]	3beta-hydroxyandrost-5-en-17-one
dheas[c]	3beta-hydroxyandrost-5-en-17-one 3-sulfate(1-)
dheas[r]	3beta-hydroxyandrost-5-en-17-one 3-sulfate(1-)
dhea[r]	3beta-hydroxyandrost-5-en-17-one
dhf[c]	7,8-Dihydrofolate
dhf[l]	7,8-Dihydrofolate
dhf[m]	7,8-Dihydrofolate
dhor_S[c]	(S)-Dihydroorotate
orot[c]	Orotate
56dura[c]	5,6-dihydrouracil
cala[c]	N-carbamoyl-beta-alaninate
56dthm[c]	5,6-dihydrothymine
dhbpt[c]	6,7-dihydrobiopterin
thbpt[c]	5,6,7,8-tetrahydrobiopterin
mlthf[c]	5,10-Methylenetetrahydrofolate
didp[c]	dIDP
didp[n]	dIDP
digalsgalside_hs[c]	Digalactosylceramidesulfate
digalsgalside_hs[e]	Digalactosylceramidesulfate
digalsgalside_hs[g]	Digalactosylceramidesulfate
digalside_hs[c]	Digalactosylceramide
digalside_hs[g]	Digalactosylceramide
digalside_hs[l]	Digalactosylceramide
ditp[c]	dITP
ditp[n]	dITP
dkmpp[c]	2,3-diketo-5-methylthio-1-phosphopentane
2kmb[c]	2-keto-4-methylthiobutyrate
dlnlcgcrn[c]	dihomo-gamma-linolenyl carnitine
dlnlcgcrn[m]	dihomo-gamma-linolenyl carnitine
dlnlcgcoa[m]	dihomo-gamma-linolenyl coenzyme A
dlnlcg[e]	dihomo-gamma-linolenic acid (n-6)
dlnlcg[c]	dihomo-gamma-linolenic acid (n-6)
dmantipyrine[e]	demethylated antipyrine
dmantipyrine[c]	demethylated antipyrine
dmpp[c]	Dimethylallyl diphosphate
ipdp[c]	Isopentenyl diphosphate
grdp[c]	Geranyl diphosphate
dmpp[x]	Dimethylallyl diphosphate
ipdp[x]	Isopentenyl diphosphate
grdp[x]	Geranyl diphosphate
ppi[x]	Diphosphate
dmgly[m]	N,N-dimethylglycine
fald[m]	Formaldehyde
sarcs[m]	Sarcosine
dmhptcoa[c]	2,6 dimethylheptanoyl-CoA
dmhptcrn[c]	2,6 dimethylheptanoyl carnitine
dmhptcrn[m]	2,6 dimethylheptanoyl carnitine
dmhptcoa[m]	2,6 dimethylheptanoyl-CoA
dmhptcrn[e]	2,6 dimethylheptanoyl carnitine
dmnoncoa[c]	4,8 dimethylnonanoyl-CoA
dmnoncrn[c]	4,8-dimethylnonanoyl carnitine
13_cis_oretn[n]	13-cis-oxo-retinoic acid
13_cis_retn[n]	13-cis-retinoate
Ser_Thr[l]	protein-linked serine or threonine residue (O-glycosylation site)
dctp[m]	dCTP
dem2emgacpail_prot_hs[r]	deacylated-(phosphoethanolaminyl-dimannosyl),(phosphoethanolaminyl)-mannosyl-glucosaminyl-acylphosphatidylinositol
dgpi_prot_hs[r]	deacylated-glycophosphatidylinositol (GPI)-anchored protein
dgtp[m]	dGTP
dsT_antigen[g]	disialyl-T antigen
dttp[m]	dTTP
dttp[n]	dTTP
ethamp[r]	O-phosphonatoethanaminium(1-)
gpi_sig[r]	glycophosphatidylinositol (GPI) signal sequence (C-terminal peptide)
hretn[n]	4 hydroxy retinoic acid
kdn[c]	2-keto-3-deoxy-D-glycero-D-galactononic acid
m_em_3gacpail_prot_hs[r]	mannosyl-3-(phosphoethanolaminyl-mannosyl)-glucosaminyl-acylphosphatidylinositol-Protein (M4A)
melanin[c]	Melanin
mem2emgacpail_prot_hs[r]	({[(mannosyl),(phosphoethanolaminyl)]-dimannosyl},{phosphoethanolaminyl})-mannosyl-glucosaminyl-acylphosphatidylinositol-Protein (M4B)
n5m2masn[g]	((N-acetyl-D-glucosaminyl)5-(alpha-D-mannosyl)2-beta-D-mannosyl-diacetylchitobiosyl)-L-asparagine (protein)
oretn[n]	4-oxo-retinoic acid
sTn_antigen[g]	sialyl-Tn antigen
sprm[c]	spermine(4+)
yvite[c]	gamma-tocopherol
dnad[c]	Deamino-NAD+
nicrnt[c]	Nicotinate D-ribonucleotide
dnad[n]	Deamino-NAD+
dna[n]	DNA
seasmet[n]	Se-Adenosylselenomethionine
dna5mtc[n]	DNA 5-methylcytosine
seahcys[n]	Se-Adenosylselenohomocysteine
dcdp[m]	dCDP
dudp[c]	dUDP
dtdp[m]	dTDP
dtdp[c]	dTDP
dudp[m]	dUDP
dutp[c]	dUTP
dutp[m]	dUTP
dttp[c]	dTTP
lyxnt[c]	L-lyxonate
xylnt[c]	L-xylonate
thrnt[c]	L-threonate
eryth[c]	L-erythrulose
g3m8mpdol_L[r]	(alpha-D-Glucosyl)3-(alpha-D-mannosyl)8-beta-D-mannosyl-diacetylchitobiosyldiphosphodolichol, human liver homolog
doldp_L[r]	Dolichol diphosphate, human liver homolog
g3m8masn[r]	(alpha-D-Glucosyl)3-(alpha-D-mannosyl)8-beta-D-mannosyl-diacetylchitobiosyl-L-asparagine (protein)
g3m8mpdol_U[r]	(alpha-D-Glucosyl)3-(alpha-D-mannosyl)8-beta-D-mannosyl-diacetylchitobiosyldiphosphodolichol, human uterine homolog
doldp_U[r]	Dolichol diphosphate, human uterine homolog
dolglcp_L[c]	Dolichyl beta-D-glucosyl phosphate, human liver homolog
dolglcp_L[r]	Dolichyl beta-D-glucosyl phosphate, human liver homolog
dolglcp_U[c]	Dolichyl beta-D-glucosyl phosphate, human uterine homolog
dolglcp_U[r]	Dolichyl beta-D-glucosyl phosphate, human uterine homolog
dolichol_L[r]	Dolichol, human liver homolog
dolichol_U[r]	Dolichol, human uterine homolog
dolp_L[c]	dolichyl phosphate(2-)
dolp_U[c]	dolichyl phosphate(2-)
dolmanp_L[c]	Dolichyl phosphate D-mannose, human liver homolog
dolmanp_U[c]	Dolichyl phosphate D-mannose, human uterine homolog
m8mpdol_L[r]	(alpha-D-Mannosyl)8-beta-D-mannosyl-diacetylchitobiosyldiphosphodolichol, human liver homolog
g1m8mpdol_L[r]	alpha-D-Glucosyl-(alpha-D-mannosyl)8-beta-D-mannosyl-diacetylchitobiosyldiphosphodolichol, human liver homolog
m8mpdol_U[r]	(alpha-D-Mannosyl)8-beta-D-mannosyl-diacetylchitobiosyldiphosphodolichol, human uterine homolog
g1m8mpdol_U[r]	alpha-D-Glucosyl-(alpha-D-mannosyl)8-beta-D-mannosyl-diacetylchitobiosyldiphosphodolichol, human uterine homolog
g2m8mpdol_L[r]	(alpha-D-Glucosyl)2-(alpha-D-mannosyl)8-beta-D-mannosyl-diacetylchitobiosyldiphosphodolichol, human liver homolog
g2m8mpdol_U[r]	(alpha-D-Glucosyl)2-(alpha-D-mannosyl)8-beta-D-mannosyl-diacetylchitobiosyldiphosphodolichol, human uterine homolog
m4mpdol_L[r]	(alpha-D-Mannosyl)4-beta-D-mannosyl-diacetylchitobiosyldiphosphodolichol, human liver homolog
m5mpdol_L[r]	(alpha-D-Mannosyl)5-beta-D-mannosyl-diacetylchitobiosyldiphosphodolichol, human liver homolog
m4mpdol_U[r]	(alpha-D-Mannosyl)4-beta-D-mannosyl-diacetylchitobiosyldiphosphodolichol, human uterine homolog
m5mpdol_U[r]	(alpha-D-Mannosyl)5-beta-D-mannosyl-diacetylchitobiosyldiphosphodolichol, human uterine homolog
m6mpdol_L[r]	(alpha-D-Mannosyl)6-beta-D-mannosyl-diacetylchitobiosyldiphosphodolichol, human liver homolog
m6mpdol_U[r]	(alpha-D-Mannosyl)6-beta-D-mannosyl-diacetylchitobiosyldiphosphodolichol, human uterine homolog
m7mpdol_L[r]	(alpha-D-Mannosyl)7-beta-D-mannosyl-diacetylchitobiosyldiphosphodolichol, human liver homolog
m7mpdol_U[r]	(alpha-D-Mannosyl)7-beta-D-mannosyl-diacetylchitobiosyldiphosphodolichol, human uterine homolog
2c23dh56dhoxin[c]	2-Carboxy-2,3-dihydro-5,6-dihydroxyindole
dopaqn[c]	L-dopaquinone
dopasf[c]	dopamine 3-O-sulfate
dopasf[e]	dopamine 3-O-sulfate
dopa[e]	Dopamine
orn_D[x]	D-ornithinium(1+)
5a2opntn[x]	5-amino-2-oxopentanoic acid
dpcoa[c]	Dephospho-CoA
pan4p[c]	Pantetheine 4'-phosphate
dpcoa[l]	Dephospho-CoA
23dpg[c]	2,3-bisphosphonato-D-glycerate(5-)
5dpmev[x]	(R)-5-Diphosphomevalonate
pi[x]	hydrogenphosphate
frdp[c]	Farnesyl diphosphate
pro_D[x]	D-proline
1p2cbxl[x]	1-pyrroline-2-carboxylate
2dr5p[c]	2-Deoxy-D-ribose 5-phosphate
drib[e]	Deoxyribose
g3p[c]	Glyceraldehyde 3-phosphate
dsT_antigen[e]	disialyl-T antigen
dtdp[n]	dTDP
dtmp[c]	dTMP
dudp[n]	dUDP
dump[n]	dUMP
thym[c]	Thymine
duri[m]	Deoxyuridine
dump[m]	dUMP
duri[e]	Deoxyuridine
dutp[n]	dUTP
3aib_D[e]	D-3-Amino-isobutanoate
lac_D[e]	D-Lactate
lac_D[c]	D-Lactate
lac_D[m]	D-Lactate
eaflatoxin[e]	aflatoxin B1 exo-8,9-epoxide
eaflatoxin[c]	aflatoxin B1 exo-8,9-epoxide
ebastineoh[e]	hydroxylated ebastine
ebastineoh[c]	hydroxylated ebastine
ebastineoh[r]	hydroxylated ebastine
ebastine[e]	ebastine
ebastine[c]	ebastine
ebastine[r]	ebastine
ecgon[r]	ecgonine
pecgon[r]	pseudoecgonine
3hbcoa[m]	(S)-3-Hydroxybutanoyl-CoA
3hbcoa[x]	(S)-3-Hydroxybutanoyl-CoA
b2coa[x]	Crotonoyl-CoA
3hmbcoa[m]	(2S,3S)-3-hydroxy-2-methylbutanoyl-CoA(4-)
meoh[r]	Methanol
e4hglu[c]	L-erythro-4-Hydroxyglutamate
4h2oglt[c]	4-Hydroxy-2-oxoglutarate
eicostetcrn[c]	Eicosatetranoyl carnitine
eicostetcrn[m]	Eicosatetranoyl carnitine
eicostetcoa[m]	eicosatetranoyl coenzyme A
eicostet[e]	eicosatetranoic acid
eicostet[c]	eicosatetranoic acid
elaidcrn[c]	Elaidic carnitine
elaidcrn[m]	Elaidic carnitine
od2coa[m]	trans-Octadec-2-enoyl-CoA
elaid[e]	elaidate
elaid[c]	elaidate
s2l2n2m2m[c]	de-Fuc form of PA6 (w/o peptide linkage)
s2l2n2m2mn[c]	de-Fuc, reducing GlcNAc removed form of PA6 (w/o peptide linkage)
n2m2nm[c]	n2m2nmasn (w/o peptide linkage)
n2m2nmn[c]	reducing GlcNAc removed form of n2m2nmasn (w/o peptide)
n2m2nm[l]	n2m2nmasn (w/o peptide linkage)
ksi_deg2[l]	keratan sulfate I, degradation product 2
ksi_deg3[l]	keratan sulfate I, degradation product 3
s2l2n2m2m[l]	de-Fuc form of PA6 (w/o peptide linkage)
s2l2n2m2mn[l]	de-Fuc, reducing GlcNAc removed form of PA6 (w/o peptide linkage)
g1m8masn[g]	(alpha-D-Glucosyl)-(alpha-D-mannosyl)8-beta-D-mannosyl-diacetylchitobiosyl-L-asparagine (protein)
glc1man[g]	glucose-1,3-mannose oligosaccharide
m7masnA[g]	(alpha-D-mannosyl)7-beta-D-mannosyl-diacetylchitobiosyl-L-asparagine, isoform A (protein)
g2m8masn[g]	(alpha-D-Glucosyl)2-(alpha-D-mannosyl)8-beta-D-mannosyl-diacetylchitobiosyl-L-asparagine (protein)
glc2man[g]	(2)[glucose-1,3]-mannose oligosaccharide
g3m8masn[g]	(alpha-D-Glucosyl)3-(alpha-D-mannosyl)8-beta-D-mannosyl-diacetylchitobiosyl-L-asparagine (protein)
glc3man[g]	glucose-1,2-(2)[glucose-1,3]-mannose oligosaccharide
g1m7masnC[g]	glucosyl-(alpha-D-mannosyl)7-beta-D-mannosyl-diacetylchitobiosyl-L-asparagine, isoform C (protein)
m6masnC[g]	(alpha-D-mannosyl)6-beta-D-mannosyl-diacetylchitobiosyl-L-asparagine (protein)
g1m7masnB[g]	glucosyl-(alpha-D-mannosyl)7-beta-D-mannosyl-diacetylchitobiosyl-L-asparagine, isoform B (protein)
m6masnB2[g]	(alpha-D-mannosyl)6-beta-D-mannosyl-diacetylchitobiosyl-L-asparagine (protein)
g1m6masnB1[g]	glucosyl-(alpha-D-mannosyl)6-beta-D-mannosyl-diacetylchitobiosyl-L-asparagine (protein)
m5masnB1[g]	(alpha-D-mannosyl)5-beta-D-mannosyl-diacetylchitobiosyl-L-asparagine (protein)
2pg[c]	D-Glycerate 2-phosphate
tmndnc[u]	timnodonic acid C20:5, n-3
tmndnc[c]	timnodonic acid C20:5, n-3
2ameph[c]	(2-Aminoethyl)phosphonate
cmp2amep[c]	CMP-2-aminoethylphosphonate
estradiolglc[c]	17beta-estradiol 3-glucosiduronic acid
estradiolglc[e]	17beta-estradiol 3-glucosiduronic acid
estradiolglc[r]	17beta-estradiol 3-glucosiduronic acid
estradiol[e]	estradiol
estradiol[c]	estradiol
estradiol[r]	estradiol
estriolglc[c]	16-Glucuronide-estriol
estriolglc[e]	16-Glucuronide-estriol
estriolglc[r]	16-Glucuronide-estriol
estriol[r]	estriol
estriol[c]	estriol
estroneglc[c]	estrone 3-glucosiduronic acid
estroneglc[e]	estrone 3-glucosiduronic acid
estroneglc[r]	estrone 3-glucosiduronic acid
estrones[e]	estrone 3-sulfate(1-)
estrones[c]	estrone 3-sulfate(1-)
estrone[r]	estrone
estrone[c]	estrone
etfox[m]	Electron transfer flavoprotein oxidized
etfrd[m]	Electron transfer flavoprotein reduced
etha[c]	Ethanolamine
ethamp[c]	O-phosphonatoethanaminium(1-)
etha[e]	Ethanolamine
etoh[e]	Ethanol
10fthf[e]	10-Formyltetrahydrofolate
10fthf5glu[e]	10-formyltetrahydrofolate-[Glu](5)
10fthf6glu[e]	10-formyltetrahydrofolate-[Glu](6)
10fthf7glu[e]	10-formyltetrahydrofolate-[Glu](7)
11_cis_retfa[e]	fatty acid 11-cis-retinol
13_cis_retnglc[e]	13-cis-retinoyl glucuronide
1glyc_hs[e]	1 acyl phosphoglycerol
34dhphe[e]	L-dopa
4abut[u]	4-Aminobutanoate
4hphac[e]	4-hydroxyphenylacetate
5dhf[e]	pentaglutamyl folate (DHF)
5thf[e]	pentaglutamyl folate (THF)
6dhf[e]	hexaglutamyl folate (DHF)
6thf[e]	hexaglutamyl folate (THF)
7dhf[e]	heptaglutamyl folate (DHF)
7thf[e]	heptaglutamyl folate (THF)
9_cis_retfa[e]	fatty acid 9-cis-retinol
avite1[u]	(+)-alpha-tocopherol
glygly[u]	Glycyl-glycine
glyleu[u]	Glycylleucine
glyphe[u]	Glycylphenylalanine
glypro[u]	Glycylproline
glysar[u]	Glycylsarcosine
gum[u]	gums
gumdchac[u]	guar gum-deoxyxholic acid complex
gumgchol[u]	guar gum-glycocholate complex
gumtchol[u]	guar gum-taurocholic acid complex
hdca[u]	Hexadecanoate (n-C16:0)
ile_L[u]	L-Isoleucine
leugly[u]	Leucylglycine
leuleu[u]	Leucylleucine
lnlc[u]	linoleate
lnlncg[u]	gamma-linolenate
lys_L[u]	L-Lysine
met_L[u]	L-Methionine
nac[u]	Nicotinate
ocdcea[u]	octadecenoate (n-C18:1)
orn[u]	Ornithine
pect[u]	pectins
pectindchac[u]	pectin-deoxycholic acid complex
pectingchol[u]	pectin-glycocholate complex
pectintchol[u]	pectin-taurocholic acid complex
pro_D[u]	D-proline
pro_L[u]	L-Proline
progly[u]	L-Prolinylglycine
psyl[u]	psyllium
psylchol[u]	psillium-glycocholic acid complex
psyltchol[u]	psyllium-taurocholic acid complex
psyltdechol[u]	psyllium-taurodeoxycholic acid complex
retinol[u]	retinol
Rtotal[u]	R total
Rtotal2[u]	R total 2 position
Rtotal3[u]	R total 3 position
Rtotal[e]	R total
Rtotal2[e]	R total 2 position
Rtotal3[e]	R total 3 position
sbt_D[u]	D-Sorbitol
taur[u]	Taurine
trp_L[u]	L-Tryptophan
tyr_L[u]	L-Tyrosine
Tyr_ggn[e]	Tyr-194 of apo-glycogenin protein (primer for glycogen synthesis)
val_L[u]	L-Valine
adprbp[e]	ADP-D-ribose 2-phosphate(4-)
alaala[e]	D-Alanyl-D-alanine
carn[e]	carnosine
cmp[e]	CMP
dad_5[e]	5'-Deoxyadenosine
dheas[e]	3beta-hydroxyandrost-5-en-17-one 3-sulfate(1-)
dhf[e]	7,8-Dihydrofolate
f1a[e]	F1alpha
fe2[e]	Fe2+
fe3[e]	Fe3+
fol[e]	Folate
fol[u]	Folate
fru[e]	D-Fructose
fuc13galacglcgal14acglcgalgluside_hs[e]	III3Fuc-nLc6Cer
fuc14galacglcgalgluside_hs[e]	Lea glycolipid
fuc_L[e]	L-Fucose
fucacgalfucgalacglcgalgluside_hs[e]	(Gal)2 (GalNAc)1 (Glc)1 (GlcNAc)1 (LFuc)2 (Cer)1
fucacngal14acglcgalgluside_hs[e]	IV3-a-NeuAc,III3-a-Fuc-nLc4Cer
fucacngalacglcgalgluside_hs[e]	IV3-a-Neu5Ac,III4-a-Fuc-Lc4Cer
fucfuc12gal14acglcgalgluside_hs[e]	Ley glycolipid
fucfuc132galacglcgal14acglcgalgluside_hs[e]	V3Fuc,III3Fuc-nLc6Cer
fucfucfucgalacglc13galacglcgal14acglcgalgluside_hs[e]	(Gal)4 (Glc)1 (GlcNAc)3 (LFuc)3 (Cer)1
fucfucfucgalacglcgal14acglcgalgluside_hs[e]	(Gal)3 (Glc)1 (GlcNAc)2 (LFuc)3 (Cer)1
fucfucgalacglcgalgluside_hs[e]	Leb glycolipid
fucgal14acglcgalgluside_hs[e]	Lacto-N-fucopentaosyl III ceramide
fucgalfucgalacglcgalgluside_hs[e]	(Gal)3 (Glc)1 (GlcNAc)1 (LFuc)2 (Cer)1
fucgalgbside_hs[e]	fucosyl galactosylgloboside
gal[e]	D-Galactose
gal[u]	D-Galactose
galacglcgalgbside_hs[e]	Gal-GlcNAc-Gal globoside
galam[e]	D-Galactosamine
galfuc12gal14acglcgalgluside_hs[e]	(Gal)3 (Glc)1 (GlcNAc)1 (LFuc)1 (Cer)1
galfucgalacglcgal14acglcgalgluside_hs[e]	(Gal)4 (Glc)1 (GlcNAc)2 (LFuc)1 (Cer)1
galgalfucfucgalacglcgalacglcgal14acglcgalgluside_hs[e]	(Gal)6 (Glc)1 (GlcNAc)3 (LFuc)2 (Cer)1
galgalgalthcrm_hs[e]	Gal-Gal-Gal-Gal-Gal-Glc-Cer
gam[e]	D-Glucosamine
gbside_hs[e]	globoside
gchola[e]	glycocholate
gd1b2_hs[e]	GD1beta
gd1c_hs[e]	GD1c
gdchola[e]	glycochenodeoxycholate
gdp[e]	GDP
glc_D[u]	D-Glucose
glcur[e]	D-Glucuronate
gln_L[u]	L-Glutamine
gluala[e]	5-L-Glutamyl-L-alanine
gly[u]	Glycine
glyb[e]	Glycine betaine
glyc[e]	Glycerol
glyc_S[e]	(S)-Glycerate
glygly[e]	Glycyl-glycine
glygn5[e]	glycogen, structure 5 (glycogenin-2[1,4-Glc])
glyleu[e]	Glycylleucine
glyphe[e]	Glycylphenylalanine
glypro[e]	Glycylproline
glysar[e]	Glycylsarcosine
gmp[e]	GMP
gncore1[e]	GlcNAc-alpha-1,4-Core 1
gncore2[e]	GlcNAc-alpha-1,4-Core 2
gp1c_hs[e]	GP1c
gp1calpha_hs[e]	GP1c alpha
gq1b_hs[e]	GQ1b
gq1balpha_hs[e]	GQ1balpha
gsn[e]	Guanosine
gt1a_hs[e]	GT1a
gthox[e]	Oxidized glutathione
gthrd[e]	Reduced glutathione
gtp[e]	GTP
gua[e]	Guanine
gum[e]	gums
gumdchac[e]	guar gum-deoxyxholic acid complex
gumgchol[e]	guar gum-glycocholate complex
gumtchol[e]	guar gum-taurocholic acid complex
h2o2[e]	Hydrogen peroxide
ha[e]	hyaluronan
ha_pre1[e]	hyaluronan biosynthesis, precursor 1
hcoumarin[e]	umbelliferone
hdca[e]	Hexadecanoate (n-C16:0)
hdcea[e]	Hexadecenoate (n-C16:1)
hestratriol[e]	4,17 dihydroxy estradiol
hexc[e]	cerotate
his_L[e]	L-Histidine
his_L[u]	L-Histidine
hista[e]	histamium
hom_L[e]	L-Homoserine
hpdca[e]	margarate
hspg[e]	heparan sulfate proteoglycan
htaxol[e]	6 alpha hydroxy taxol/ 6 alpha hydroxy paclitaxel
hxan[e]	Hypoxanthine
idp[e]	IDP
imp[e]	IMP
inost[e]	myo-Inositol
ksi[e]	keratan sulfate I
ksi_deg1[e]	keratan sulfate I, degradation product 1
ksii_core2[e]	keratan sulfate II (core 2-linked)
ksii_core4[e]	keratan sulfate II (core 4-linked)
lac_L[e]	L-Lactate
lcts[e]	Lactose
leu_L[e]	L-Leucine
leugly[e]	Leucylglycine
leuktrA4[e]	leukotriene A4(1-)
leuktrB4[e]	leukotriene B4(1-)
leuktrC4[e]	leukotriene C4(2-)
leuktrD4[e]	Leukotriene D4
leuktrE4[e]	leukotriene E4(1-)
leuktrF4[e]	leukotriene F4
leuleu[e]	Leucylleucine
lgnc[e]	lignocerate
limnen[e]	limonene
lipoate[e]	lipoate
lneldc[e]	linoelaidic acid (all trans C18:2)
lnlc[e]	linoleate
lnlnca[e]	alpha-linolenate
lnlncg[e]	gamma-linolenate
lpchol_hs[e]	lysophosphatidylcholine
lpchol_hs[u]	lysophosphatidylcholine
mag_hs[e]	monoacylglycerol 2
mag_hs[u]	monoacylglycerol 2
malt[e]	Maltose
malttr[e]	Maltotriose
man[e]	D-Mannose
meoh[e]	Methanol
mepi[e]	Metanephrine
mercplaccys[e]	3-mercaptolactate-cysteine disulfide
met_L[e]	L-Methionine
mqn10[e]	Menaquinone 10
mqn11[e]	Menaquinone 11
mqn7[e]	Menaquinone 7
mqn8[e]	Menaquinone 8
mqn9[e]	Menaquinone 9
mthgxl[e]	Methylglyoxal
n2m2nmasn[e]	N-Acetyl-beta-D-glucosaminyl-1,2-alpha-D-mannosyl-1,3-(N-acetyl-beta-D-glucosaminyl-1,2-alpha-D-mannosyl-1,6)-(N-acetyl-beta-D-glucosaminyl-1,4)-beta-D-mannosyl-1,4-N-acetyl-beta-D-glucosaminyl-R
nac[e]	Nicotinate
nad[e]	Nicotinamide adenine dinucleotide
nadp[e]	Nicotinamide adenine dinucleotide phosphate
ncam[e]	Nicotinamide
nifedipine[e]	nifedipine
no[e]	Nitric oxide
npthl[e]	naphthalene
nrpphr[e]	Norepinephrine
nrpphrsf[e]	Sulfate derivative of norepinephrine
nrvnc[e]	nervonate
o2[e]	O2
o2s[e]	Superoxide anion
oagd3_hs[e]	9-O-Acetylated GD3
oagt3_hs[e]	9-O-Acetylated GT3
ocdca[e]	octadecanoate (n-C18:0)
ocdcea[e]	octadecenoate (n-C18:1)
octa[e]	octanoate (n-C8:0)
omeprazole[e]	omeprazole
onpthl[e]	naphthalene epoxide
orn[e]	Ornithine
paf_hs[e]	1-alkyl 2-acteylglycerol 3-phosphocholine
pchol_hs[e]	Phosphatidylcholine
pe_hs[e]	phosphatidylethanolamine
pect[e]	pectins
pectindchac[e]	pectin-deoxycholic acid complex
pectingchol[e]	pectin-glycocholate complex
pectintchol[e]	pectin-taurocholic acid complex
peplys[e]	Peptidyl-L-lysine
perillyl[e]	perillyl alcohol
pglyc_hs[e]	phosphatidylglycerol(1-)
phe_L[u]	L-Phenylalanine
pheacgln[e]	(2S)-4-carbamoyl-2-(2-phenylacetamido)butanoate
pheme[e]	Protoheme
phyQ[e]	phylloquinone
phyt[e]	phytanate
pnto_R[e]	(R)-Pantothenate
ppa[e]	Propionate (n-C3:0)
prgstrn[e]	progesterone
pro_D[e]	D-proline
pro_L[e]	L-Proline
progly[e]	L-Prolinylglycine
prostgd2[e]	prostaglandin D2(1-)
prostge1[e]	prostaglandin E1(1-)
prostge2[e]	prostaglandin E2(1-)
prostgf2[e]	prostaglandin F2alpha(1-)
ps_hs[e]	phosphatidylserine
psyl[e]	psyllium
psylchol[e]	psillium-glycocholic acid complex
psyltchol[e]	psyllium-taurocholic acid complex
psyltdechol[e]	psyllium-taurodeoxycholic acid complex
ptdca[e]	pentadecanoate
pydam[e]	Pyridoxamine
pydx[e]	Pyridoxal
pydxn[e]	Pyridoxine
pyr[e]	pyruvate
rbt[e]	D-ribitol
retfa[e]	fatty acid retinol
retinol[e]	retinol
retinol_9_cis[e]	9-cis-retinol
retinol_cis_11[e]	11-cis-retinol
retn[e]	all-trans-retinoate
retnglc[e]	retinoyl glucuronide
rib_D[e]	D-Ribose
ribflv[e]	Riboflavin
ribflv[u]	Riboflavin
s2l2fn2m2masn[e]	PA6
s2l2n2m2m[e]	de-Fuc form of PA6 (w/o peptide linkage)
s2l2n2m2masn[e]	de-Fuc form of PA6
sTn_antigen[e]	sialyl-Tn antigen
sarcs[e]	Sarcosine
sbt_D[e]	D-Sorbitol
sel[e]	selenate
ser_D[e]	D-Serine
ser_L[u]	L-Serine
sl_L[e]	(S)-3-sulfonatolactate(2-)
so4[e]	Sulfate
spc_hs[e]	sphingosylphosphorylcholine
sph1p[e]	(2S,3R)-2-azaniumyl-3-hydroxyoctadecyl phosphate
sphs1p[e]	sphingosine 1-phosphate(1-)
srtn[e]	serotonin(1+)
strdnc[e]	stearidonic acid C18:4, n-3
succ[e]	Succinate
sucr[e]	Sucrose
tag_hs[e]	triglyceride
tagat_D[e]	D-tagatose
taur[e]	Taurine
taxol[e]	paclitaxel
tchola[e]	taurocholic acid
tcynt[e]	Thiocyanate
tdchola[e]	taurochenodeoxycholate
tdechola[e]	Taurodeoxycholic acid
tethex3[e]	tetracosahexaenoic acid, n-3
tetpent3[e]	tetracosapentaenoic acid, n-3
tetpent6[e]	tetracosapentaenoic acid, n-6
tettet6[e]	tetracosatetraenoic acid n-6
thf[e]	5,6,7,8-Tetrahydrofolate
thm[e]	Thiamin
thmmp[e]	Thiamin monophosphate
thmtp[e]	thiamine(1+) triphosphate(4-)
thr_L[u]	L-Threonine
thym[e]	Thymine
thymd[e]	Thymidine
thyox_L[e]	L-thyroxine
tmndnc[e]	timnodonic acid C20:5, n-3
tolbutamide[e]	tolbutamide
tre[e]	Trehalose
triodthy[e]	3,3,5-triiodo-L-thyronine
triodthysuf[e]	Triiodothyronine sulfate
trp_L[e]	L-Tryptophan
tststerone[e]	testosterone
tststeroneglc[e]	testosterone 3-glucosiduronic acid
tststerones[e]	testosterone sulfate
tsul[e]	Thiosulfate
ttdca[e]	tetradecanoate (n-C14:0)
txa2[e]	thromboxane A2(1-)
tymsf[e]	Tyramine O-sulfate
tyr_L[e]	L-Tyrosine
udp[e]	UDP
ump[e]	UMP
ura[e]	Uracil
urate[e]	Urate
urea[e]	Urea
uri[e]	Uridine
utp[e]	UTP
vacc[e]	trans-vaccenate
val_L[e]	L-Valine
vitd2[e]	vitamin D2
vitd3[e]	calciol
vitd3[u]	calciol
whddca[e]	omega hydroxy dodecanoate (n-C12:0)
whhdca[e]	omega hydroxy hexadecanoate (n-C16:0)
whtststerone[e]	w hydroxy testosterone
whttdca[e]	omega hydroxy tetradecanoate (n-C14:0)
xolest2_hs[e]	cholesterol ester
xolest_hs[e]	cholesterol ester
xoltri24[e]	(24S)-7alpha,24-dihydroxycholesterol
xoltri25[e]	7alpha,25-dihydroxycholesterol
xoltri27[e]	7alpha,26-dihydroxycholesterol
xyl_D[e]	D-Xylose
xylt[e]	xylitol
yvite[e]	gamma-tocopherol
f1a[g]	F1alpha
f1a[l]	F1alpha
fuc1p_L[c]	L-Fucose 1-phosphate
gdpfuc[c]	GDP-L-fucose
gdpfuc[g]	GDP-L-fucose
n2m2masn[g]	((N-acetyl-D-glucosaminyl)2-(alpha-D-mannosyl)2-beta-D-mannosyl-diacetylchitobiosyl)-L-asparagine (protein)
fn2m2masn[g]	N4-{N-Acetyl-beta-D-glucosaminyl-(1,2)-alpha-D-mannosyl-(1,3)-[N-acetyl-beta-D-glucosaminyl-(1,2)-alpha-D-mannosyl-(1,6)]-beta-D-mannosyl-(1,4)-N-acetyl-beta-D-glucosaminyl-(1,4)-[alpha-L-fucosyl-(1,6)]-N-acetyl-beta-D-glucosaminyl}asparagine
gdp[g]	GDP
ddcaACP[c]	Dodecanoyl-ACP (n-C12:0ACP)
ddca[c]	Dodecanoate (n-C12:0)
myrsACP[c]	Myristoyl-ACP (n-C14:0ACP)
ttdca[c]	tetradecanoate (n-C14:0)
tdeACP[c]	cis-tetradec-7-enoyl-[acyl-carrier protein] (n-C14:1)
ttdcea[c]	tetradecenoate (n-C14:1)
palmACP[c]	Palmitoyl-ACP (n-C16:0ACP)
hdca[c]	Hexadecanoate (n-C16:0)
hdeACP[c]	cis-hexadec-9-enoyl-[acyl-carrier protein] (n-C16:1)
hdcea[c]	Hexadecenoate (n-C16:1)
ocdcaACP[c]	Octadecanoyl-ACP (n-C18:0ACP)
ocdca[c]	octadecanoate (n-C18:0)
octeACP[c]	cis-octadec-11-enoyl-[acyl-carrier protein] (n-C18:1)
ocdcea[c]	octadecenoate (n-C18:1)
lnlcACP[c]	linoleic acid ACP (all cis)
lnlc[c]	linoleate
lneldcACP[c]	linoelaidic acid ACP (all trans)
lneldc[c]	linoelaidic acid (all trans C18:2)
ocdcyaACP[c]	Octadecynoyl-ACP (n-C18:2ACP)
ocdcya[c]	octadecadienoate (n-C18:2)
ptdca[c]	pentadecanoate
ptdcacoa[c]	pentadecanoyl Coenzyme A
hpdca[c]	margarate
hpdcacoa[c]	heptadecanoyl coa
vacc[c]	trans-vaccenate
lnlncg[c]	gamma-linolenate
strdnc[c]	stearidonic acid C18:4, n-3
pristcoa[c]	pristanoyl coa
phyt[c]	phytanate
phytcoa[c]	phytanoyl-CoA(4-)
lgnc[c]	lignocerate
nrvnc[c]	nervonate
tettet6[c]	tetracosatetraenoic acid n-6
tetpent6[c]	tetracosapentaenoic acid, n-6
tetpent3[c]	tetracosapentaenoic acid, n-3
tethex3[c]	tetracosahexaenoic acid, n-3
hexc[c]	cerotate
octa[c]	octanoate (n-C8:0)
occoa[c]	Octanoyl-CoA (n-C8:0CoA)
whddca[c]	omega hydroxy dodecanoate (n-C12:0)
whttdca[c]	omega hydroxy tetradecanoate (n-C14:0)
whhdca[c]	omega hydroxy hexadecanoate (n-C16:0)
fald[c]	Formaldehyde
Sfglutth[c]	S-Formylglutathione
fald[l]	Formaldehyde
tdcoa[m]	Tetradecanoyl-CoA (n-C14:0CoA)
ptdcacoa[m]	pentadecanoyl Coenzyme A
occoa[m]	Octanoyl-CoA (n-C8:0CoA)
hpdcacoa[m]	heptadecanoyl coa
stcoa[x]	Stearoyl-CoA (n-C18:0CoA)
vacccoa[m]	vaccenyl coenzyme A
lnlccoa[m]	linoleic coenzyme A
lneldccoa[m]	linoelaidyl coenzyme A
lnlncacoa[m]	alpha-Linolenoyl-CoA
lnlncgcoa[m]	gamma-linolenoyl-CoA(4-)
lnlncgcoa[x]	gamma-linolenoyl-CoA(4-)
strdnccoa[m]	stearidonyl coenzyme A
strdnccoa[x]	stearidonyl coenzyme A
tmndnccoa[m]	timnodonyl coenzyme A
tmndnccoa[x]	timnodonyl coenzyme A
lgnccoa[x]	lignocericyl coenzyme A
nrvnccoa[x]	nervonyl coenzyme A
odecoa[x]	Octadecenoyl-CoA (n-C18:1CoA)
tettet6coa[x]	tetracosatetraenoyl coenzyme A
tetpent3coa[x]	tetracosapentaenoyl coenzyme A, n-3
tetpent6coa[x]	tetracosapentaenoyl coenzyme A, n-6
tethex3coa[x]	tetracosahexaenoyl coenzyme A
hexccoa[x]	Hexacosanoyl-CoA (n-C26:0CoA)
dcacoa[c]	Decanoyl-CoA (n-C10:0CoA)
ddcacoa[c]	Dodecanoyl-CoA (n-C12:0CoA)
fdp[c]	D-Fructose 1,6-bisphosphate
f1p[c]	D-Fructose 1-phosphate
glyald[c]	D-Glyceraldehyde
xu1p_D[c]	D-Xylulose 1-phosphate
gcald[c]	Glycolaldehyde
tag1p_D[c]	D-Tagatose 1-phosphate
f6p[c]	D-Fructose 6-phosphate
f26bp[c]	beta-D-fructofuranose 2,6-bisphosphate(4-)
fe2[m]	Fe2+
ppp9[m]	Protoporphyrin
pheme[m]	Protoheme
formcoa[c]	formyl-CoA(4-)
fe2[c]	Fe2+
fuc_L[c]	L-Fucose
Lfmkynr[c]	N-formyl-L-kynurenine
Lkynr[c]	L-kynurenine
fol[c]	Folate
formcoa[x]	formyl-CoA(4-)
for[m]	Formate
for[r]	Formate
for[n]	Formate
5dhf[m]	pentaglutamyl folate (DHF)
thf[m]	5,6,7,8-Tetrahydrofolate
frdp[x]	Farnesyl diphosphate
frdp[r]	Farnesyl diphosphate
ggdp[c]	Geranylgeranyl diphosphate
fru[c]	D-Fructose
ttc_ggdp[c]	trans,trans,cis-Geranylgeranyl diphosphate
5forthf[c]	5-Formiminotetrahydrofolate
methf[c]	5,10-Methenyltetrahydrofolate
fuc13galacglcgal14acglcgalgluside_hs[c]	III3Fuc-nLc6Cer
fuc13galacglcgal14acglcgalgluside_hs[g]	III3Fuc-nLc6Cer
fuc14galacglcgalgluside_hs[c]	Lea glycolipid
fuc14galacglcgalgluside_hs[g]	Lea glycolipid
fucacgalfucgalacglcgalgluside_hs[c]	(Gal)2 (GalNAc)1 (Glc)1 (GlcNAc)1 (LFuc)2 (Cer)1
fucacgalfucgalacglcgalgluside_hs[g]	(Gal)2 (GalNAc)1 (Glc)1 (GlcNAc)1 (LFuc)2 (Cer)1
fucacngal14acglcgalgluside_hs[c]	IV3-a-NeuAc,III3-a-Fuc-nLc4Cer
fucacngal14acglcgalgluside_hs[g]	IV3-a-NeuAc,III3-a-Fuc-nLc4Cer
fucacngalacglcgalgluside_hs[c]	IV3-a-Neu5Ac,III4-a-Fuc-Lc4Cer
fucacngalacglcgalgluside_hs[g]	IV3-a-Neu5Ac,III4-a-Fuc-Lc4Cer
ksi[l]	keratan sulfate I
fuc_L[l]	L-Fucose
ksi_deg1[l]	keratan sulfate I, degradation product 1
s2l2fn2m2masn[l]	PA6
s2l2n2m2masn[l]	de-Fuc form of PA6
fucfuc12gal14acglcgalgluside_hs[c]	Ley glycolipid
fucfuc12gal14acglcgalgluside_hs[g]	Ley glycolipid
fucfuc132galacglcgal14acglcgalgluside_hs[c]	V3Fuc,III3Fuc-nLc6Cer
fucfuc132galacglcgal14acglcgalgluside_hs[g]	V3Fuc,III3Fuc-nLc6Cer
fucfucfucgalacglc13galacglcgal14acglcgalgluside_hs[c]	(Gal)4 (Glc)1 (GlcNAc)3 (LFuc)3 (Cer)1
fucfucfucgalacglc13galacglcgal14acglcgalgluside_hs[g]	(Gal)4 (Glc)1 (GlcNAc)3 (LFuc)3 (Cer)1
fucfucfucgalacglcgal14acglcgalgluside_hs[c]	(Gal)3 (Glc)1 (GlcNAc)2 (LFuc)3 (Cer)1
fucfucfucgalacglcgal14acglcgalgluside_hs[g]	(Gal)3 (Glc)1 (GlcNAc)2 (LFuc)3 (Cer)1
fucfucgalacglcgalgluside_hs[c]	Leb glycolipid
fucfucgalacglcgalgluside_hs[g]	Leb glycolipid
fucgal14acglcgalgluside_hs[c]	Lacto-N-fucopentaosyl III ceramide
fucgal14acglcgalgluside_hs[g]	Lacto-N-fucopentaosyl III ceramide
fucgalfucgalacglcgalgluside_hs[c]	(Gal)3 (Glc)1 (GlcNAc)1 (LFuc)2 (Cer)1
fucgalfucgalacglcgalgluside_hs[g]	(Gal)3 (Glc)1 (GlcNAc)1 (LFuc)2 (Cer)1
fucgalgbside_hs[c]	fucosyl galactosylgloboside
fucgalgbside_hs[g]	fucosyl galactosylgloboside
4fumacac[c]	4-fumarylacetoacetate(2-)
fum[m]	Fumarate
so4[m]	Sulfate
so4[c]	Sulfate
tsul[c]	Thiosulfate
fucgalacglcgalgluside_hs[g]	Type IH glycolipid
fuc12gal14acglcgalgluside_hs[g]	Type IIH glycolipid
fucgalacgalfuc12gal14acglcgalgluside_hs[g]	Type IIIH glycolipid
fucgalacglcgal14acglcgalgluside_hs[g]	VI2Fuc-nLc6
fucgalacgalfucgalacglcgal14acglcgalgluside_hs[g]	(Gal)4 (GalNAc)1 (Glc)1 (GlcNAc)2 (LFuc)2 (Cer)1
fucfucgalacglcgalacglcgal14acglcgalgluside_hs[g]	(Gal)4 (Glc)1 (GlcNAc)3 (LFuc)2 (Cer)1
fucgalacglc13galacglcgal14acglcgalgluside_hs[g]	(Gal)4 (Glc)1 (GlcNAc)3 (LFuc)1 (Cer)1
fucfucgalacglc13galacglcgal14acglcgalgluside_hs[g]	(Gal)4 (Glc)1 (GlcNAc)3 (LFuc)2 (Cer)1
acngal14acglcgalgluside_hs[g]	Sialyl-3-paragloboside
fucfucgalacglcgal14acglcgalgluside_hs[g]	(Gal)3 (Glc)1 (GlcNAc)2 (LFuc)2 (Cer)1
fuc132galacglcgal14acglcgalgluside_hs[g]	V3Fuc-nLc6Cer
m2mpdol_L[c]	(alpha-D-mannosyl)2-beta-D-mannosyl-diacetylchitobiosyldiphosphodolichol, human liver homolog
m3mpdol_L[c]	(alpha-D-mannosyl)3-beta-D-mannosyl-diacetylchitodiphosphodolichol, human liver homolog
m2mpdol_U[c]	(alpha-D-mannosyl)2-beta-D-mannosyl-diacetylchitobiosyldiphosphodolichol, human uterine homolog
m3mpdol_U[c]	(alpha-D-mannosyl)3-beta-D-mannosyl-diacetylchitodiphosphodolichol, human uterine homolog
m4mpdol_L[c]	(alpha-D-Mannosyl)4-beta-D-mannosyl-diacetylchitobiosyldiphosphodolichol, human liver homolog
m4mpdol_U[c]	(alpha-D-Mannosyl)4-beta-D-mannosyl-diacetylchitobiosyldiphosphodolichol, human uterine homolog
m1mpdol_L[c]	alpha-D-mannosyl-beta-D-mannosyl-diacylchitobiosyldiphosphodolichol, human liver homolog
m1mpdol_U[c]	alpha-D-mannosyl-beta-D-mannosyl-diacylchitobiosyldiphosphodolichol, human uterine homolog
ksi_pre14[g]	keratan sulfate I biosynthesis, precursor 14
ksi_pre17[g]	keratan sulfate I biosynthesis, precursor 17
ksi_pre20[g]	keratan sulfate I biosynthesis, precursor 20
ksi_pre23[g]	keratan sulfate I biosynthesis, precursor 23
ksi_pre26[g]	keratan sulfate I biosynthesis, precursor 26
ksi_pre29[g]	keratan sulfate I biosynthesis, precursor 29
ksi_pre32[g]	keratan sulfate I biosynthesis, precursor 32
ksi_pre35[g]	keratan sulfate I biosynthesis, precursor 35
ksi_pre36[g]	keratan sulfate I biosynthesis, precursor 36
ksii_core4_pre1[g]	keratan sulfate II biosynthesis, precursor 1
ksii_core4_pre6[g]	keratan sulfate II biosynthesis, precursor 6
ksii_core4_pre9[g]	keratan sulfate II biosynthesis, precursor 9
ksii_core4_pre10[g]	keratan sulfate II biosynthesis, precursor 10
ksii_core2_pre1[g]	keratan sulfate II biosynthesis, precursor 1
ksii_core2_pre6[g]	keratan sulfate II biosynthesis, precursor 6
ksii_core2_pre9[g]	keratan sulfate II biosynthesis, precursor 9
ksii_core2_pre10[g]	keratan sulfate II biosynthesis, precursor 10
ksi_pre5[g]	keratan sulfate I biosynthesis, precursor 5
ksi_pre8[g]	keratan sulfate I biosynthesis, precursor 8
ksi_pre11[g]	keratan sulfate I biosynthesis, precursor 11
l2fn2m2masn[g]	{[galactosyl-(1,4)-N-Acetyl-glucosaminyl-(1,2)-mannosyl-(1,3)-],[N-acetyl-glucosaminyl-(1,2)-mannosyl-(1,6)-]mannosyl-(1,4)-N-acetyl-glucosaminyl-(1,4)-[fucosyl-(1,6)]-N-acetyl-glucosaminyl}asparagine
g1m6masnB1[r]	glucosyl-(alpha-D-mannosyl)6-beta-D-mannosyl-diacetylchitobiosyl-L-asparagine (protein)
g1m7masnB[r]	glucosyl-(alpha-D-mannosyl)7-beta-D-mannosyl-diacetylchitobiosyl-L-asparagine, isoform B (protein)
g1m7masnC[r]	glucosyl-(alpha-D-mannosyl)7-beta-D-mannosyl-diacetylchitobiosyl-L-asparagine, isoform C (protein)
g1m8masn[r]	(alpha-D-Glucosyl)-(alpha-D-mannosyl)8-beta-D-mannosyl-diacetylchitobiosyl-L-asparagine (protein)
dtdpglu[c]	dTDPglucose
g2m8masn[r]	(alpha-D-Glucosyl)2-(alpha-D-mannosyl)8-beta-D-mannosyl-diacetylchitobiosyl-L-asparagine (protein)
[truncated: 2,382 more rows]
