# Supplementary material for: Dynamic genome-scale cell-specific metabolic models reveal novel inter-cellular and intra-cellular metabolic communications during ovarian follicle development
Source: BMC Bioinformatics. 2019 Jun 10;20:307. doi: 10.1186/s12859-019-2825-2 (PMC6558917; doi:10.1186/s12859-019-2825-2)
Supplement: Supplementary file 3 — Metabolites, reactions and enzymes present in OvoFol Recon 1. (XLSX 307 kb) [file 12859_2019_2825_MOESM5_ESM.xlsx]

## Sheet: Reactions_OVOFOL
Reaction Name	Reaction Abbreviation	Reaction Formula	Rections Genes Entrez IDs
7-glutamyl-10FTHF transport lysosomal	10FTHF7GLUtl	10fthf7glu[c] -> 10fthf7glu[l]
7-glutamyl-10FTHF transport mitochondrial	10FTHF7GLUtm	10fthf7glu[m] -> 10fthf7glu[c]
10-Formyltetrahydrofolate lysosomal transport via diffusion	10FTHFtl	10fthf[c] <=> 10fthf[l]
10-Formyltetrahydrofolate mitochondrial transport via diffusion	10FTHFtm	10fthf[c] <=> 10fthf[m]
11-deoxycortisol intracellular transport	11DOCRTSLtm	11docrtsl[c] <=> 11docrtsl[m]
11-deoxycortisol intracellular transport	11DOCRTSLtr	11docrtsl[c] <=> 11docrtsl[r]
11-deoxycorticosterone intracellular transport	11DOCRTSTRNtm	11docrtstrn[c] <=> 11docrtstrn[m]
11-deoxycorticosterone intracellular transport	11DOCRTSTRNtr	11docrtstrn[c] <=> 11docrtstrn[r]
13-Diaminopropane:oxygen oxidoreductase (deamiting)	13DAMPPOX	13dampp[c] + h2o[c] + o2[c] -> bamppald[c] + h2o2[c] + nh4[c]	237940.1 or 237940.2 or 11754.1 or 76507.1
N1-Methylnicotimide transport	1MNCAMti	h2o[c] + 1mncam[c] + atp[c] -> adp[c] + h[c] + pi[c] + 1mncam[e]
delta1-piperideine-2-carboxylate reductase perixosomal	1PPDCRp	1pipdn2c[x] + h[x] + nadh[x] -> Lpipecol[x] + nad[x]
xenobiotic transport	24NPHte	24nph[e] <=> 24nph[c]
25-hydroxyvitamin D3 transport from cytoplasm	25HVITD3t	25hvitd3[c] -> 25hvitd3[e]
transport of 25-Hydroxyvitamin D3 into the intestine for absorption and into the rel cells for hydroxylation into active form of vitamin D	25HVITD3tc	25hvitd3[u] -> 25hvitd3[c]	14473.1 and 14725.1 and 65969.1
25-hydroxyvitamin D3 transport from mitochondria	25HVITD3tm	25hvitd3[m] -> 25hvitd3[c]
2-Aminoacrylate sulfotransferase	2AMACSULT	2amac[c] + nadph[c] + paps[c] -> Lcyst[c] + nadp[c] + pap[c]
2-deoxy-D-ribose 1-phosphate phosphorylase	2DR1PP	h2o[c] + 2dr1p[c] -> pi[c] + drib[c]
2-hydroxybutyrate cotransport with proton	2HBt2	2hb[e] + h[e] <=> h[c] + 2hb[c]	20503.1 or 80879.1 or 20501.1
bicarbote transport (/HCO3 1:2 cotransport)	2HCO3_NAt	2 hco3[e] + na1[e] <=> 2 hco3[c] + na1[c]	232156.1 or 232156.2 or 232156.3 or 54403.1 or 232156.4
2-Oxoadipate:lipoamde 2-oxidoreductase(decarboxylating and acceptor-succinylating) (mitochondria)	2OXOADOXm	2oxoadp[m] + coa[m] + nad[m] -> co2[m] + glutcoa[m] + nadh[m]	78920.1 or 18293.1 or 27402.1 and 13382.1 or 18293.2
34-Dihydroxyphenylethyleneglycol transport (diffusion)	34DHOXPEGt	34dhoxpeg[c] <=> 34dhoxpeg[e]
34-Dihydroxyphenylacetate:amet O-methyltransferase	34DHPHAMT	34dhpha[c] + amet[c] -> h[c] + ahcys[c] + homoval[c]	12846.1 or 12846.2
transport of 34-Dihydroxy-L-phenylalanine by LAT1 in association with 4F2hc across the apical surface of the memebranes.	34DHPHELAT1tc	34dhphe[u] + leu_L[c] -> 34dhphe[c] + leu_L[u]	20539.1 and 17254.1
34-Dihydroxyphenylacetaldehyde:D+ oxidoreductase	34DHPLACOX	h2o[c] + nad[c] + 34dhpac[c] -> 2 h[c] + 34dhpha[c] + nadh[c]	11670.1 or 67689.1 or 56847.1
34-Dihydroxyphenylacetaldehyde:DP+ oxidoreductase	34DHPLACOX_NADP_	h2o[c] + nadp[c] + 34dhpac[c] <=> 2 h[c] + nadph[c] + 34dhpha[c]	11670.1 or 67689.1 or 56847.1
34-Dihydroxymandelaldehyde:D+ oxidoreductase	34DHXMANDACOX	h2o[c] + nad[c] + 34dhmald[c] -> 2 h[c] + nadh[c] + 34dhoxmand[c]	11670.1 or 67689.1 or 56847.1
34-Dihydroxymandelaldehyde:DP+ oxidoreductase	34DHXMANDACOX_NADP_	h2o[c] + nadp[c] + 34dhmald[c] <=> 2 h[c] + nadph[c] + 34dhoxmand[c]	11670.1 or 67689.1 or 56847.1
4-Hydroxyphenylpyruvate:oxygen oxidoreductase	34HPPOR	o2[c] + 34hpp[c] -> co2[c] + hgentis[c]	15445.1
L-3-aminoisobutyrate transamise mitochondrial	3AIBTm	2mop[m] + glu_L[m] <=> akg[m] + 3aib[m]	268860.2 or 268860.1
L-3-aminoisobutyrate transamise	3AIBt	3aib[c] -> 3aib[e]
L-3-aminoisobutyrate transamise mitochondrial	3AIBtm	3aib[m] -> 3aib[c]
3-Dehydrosphinganine reductase	3DSPHR	h[c] + nadph[c] + 3dsphgn[c] -> nadp[c] + sphgn[c]	70750.1
3-hydroxyanthranilate 34-dioxygese	3HAO	o2[c] + 3hanthrn[c] -> h[c] + cmusa[c]	107766
3-hydroxyisobutyryl-CoA hydrolase mitochondrial	3HBCOAHLm	h2o[m] + 3hibutcoa[m] -> h[m] + coa[m] + 3hmp[m]
bicarbote transport (/HCO3 1:3 cotransport)	3HCO3_NAt	3 hco3[e] + na1[e] <=> 3 hco3[c] + na1[c]	232156.1 or 232156.2 or 232156.3 or 54403.1 or 232156.4
3-Hydroxy-L-tyrosine carboxy-lyase	3HLYTCL	h[c] + 34dhphe[c] -> co2[c] + dopa[c]	13195.1
3MLDA extracellular transport via diffusion	3MLDAt	3mlda[c] <=> 3mlda[e]
3-methyl-2-oxobutanoate mitochondrial transport via proton symport	3MOBt2im	h[c] + 3mob[c] -> h[m] + 3mob[m]
3-Methyl-2-oxopentanoate mitochondrial transport via proton symport	3MOPt2im	h[c] + 3mop[c] -> h[m] + 3mop[m]
3-Methoxy-4-hydroxyphenylglycolaldehyde:D+ oxidoreductase	3MOX4HOXPGALDOX	h2o[c] + nad[c] + 3m4hpga[c] -> 2 h[c] + nadh[c] + 3mox4hoxm[c]	11670.1 or 67689.1 or 56847.1
3-Methoxy-4-hydroxyphenylglycolaldehyde:DP+ oxidoreductase	3MOX4HOXPGALDOX_NADP_	h2o[c] + nadp[c] + 3m4hpga[c] <=> 2 h[c] + nadph[c] + 3mox4hoxm[c]	212647.1 or 212647.2
cysteinesulfite-aspartate mitochondrial shuttle	3SALAASPm	asp_L[c] + 3sala[m] <=> 3sala[c] + asp_L[m]	78830.1 or 50799.1
3-Sulfino-L-alanine carboxy-lyase	3SALACBOXL	h[c] + 3sala[c] -> co2[c] + hyptaur[c]	246277.1 or 14415.1 or 14417.1 or 14415.2
3-sulfino-alanine transamise (irreversible)	3SALATAi	akg[c] + 3sala[c] -> glu_L[c] + 3snpyr[c]	14718.1
3-sulfino-alanine transamise (irreversible) mitochondrial	3SALATAim	akg[m] + 3sala[m] -> glu_L[m] + 3snpyr[m]	14719.1
3-sulfinopyruvate hydrolase (spotaneous reaction)	3SPYRSP	h2o[c] + 3snpyr[c] -> h[c] + pyr[c] + so3[c]
3-sulfinopyruvate hydrolase (spotaneous reaction) mitochondrial	3SPYRSPm	h2o[m] + 3snpyr[m] -> h[m] + pyr[m] + so3[m]
4-[(1R)-1-Hydroxy-2-(methylamino)ethyl]-12-benzenediol:oxygen oxidoreductase(deamiting)(flavin-containing)	41R1H2MAE12BOOX	h2o[c] + o2[c] + adrnl[c] -> h2o2[c] + 34dhmald[c] + mma[c]	109731.1 or 17161.1
4-[(1R)-2-Amino-1-hydroxyethyl]-12-benzenediol:oxygen oxidoreductase(deamiting)(flavin-containing)	41R2A1H12BOOX	h2o[c] + o2[c] + nrpphr[c] -> h2o2[c] + nh4[c] + 34dhmald[c]	109731.1 or 17161.1
4-aminobutanoate mitochondrial transport via diffusion	4ABUTtm	4abut[c] <=> 4abut[m]
xenobiotic transport	4HDEBRISOQUINEte	4hdebrisoquine[e] <=> 4hdebrisoquine[c]
L-4-hydroxyglutamate semialdehyde dehydrogese mitochondrial	4HGLSDm	h2o[m] + nad[m] + 4hglusa[m] <=> 2 h[m] + nadh[m] + e4hglu[m]	212647.1 or 212647.2
4-Hydroxyphenylacetaldehyde:DP+ oxidoreductase	4HOXPACDOX_NADP_	h2o[c] + nadp[c] + 4hoxpacd[c] <=> 2 h[c] + nadph[c] + 4hphac[c]	212647.1 or 212647.2
4-methyl-2-oxopentanoate mitochondrial transport via proton symport	4MOPt2im	h[c] + 4mop[c] -> h[m] + 4mop[m]
4 methylpental transmembrane transport	4MPTNLte	4mptnl[c] <=> 4mptnl[e]
4 methylpental intracellular transport	4MPTNLtm	4mptnl[c] <=> 4mptnl[m]
xenobiotic transport	4NPHte	4nph[e] <=> 4nph[c]
4-Pyridoxal secretion	4PYRDX	h2o[c] + atp[c] + 4pyrdx[c] -> adp[c] + h[c] + pi[c] + 4pyrdx[e]
glucuronidated compound transport	5ADTSTSTERONEGLCte	h2o[c] + atp[c] + 5adtststeroneglc[c] -> adp[c] + h[c] + pi[c] + 5adtststeroneglc[e]	17250.1
glucuronidated compound transport	5ADTSTSTERONEGLCtr	5adtststeroneglc[c] <=> 5adtststeroneglc[r]
5-Aminolevulite mitochondrial transport	5AOPtm	5aop[c] <=> 5aop[m]
5-formyltetrahydrofolate transport via anion exchange	5FTHFt2	oh1[c] + 5fthf[e] <=> 5fthf[c] + oh1[e]	20509.1 or 20509.2
5-Hydroxy-L-tryptophan decarboxy-lyase	5HLTDL	h[c] + 5htrp[c] -> co2[c] + srtn[c]	13195.1
5-Hydroxyindoleacetaldehyde:oxygen oxidoreductase	5HOXINDACTO2OX	h2o[c] + o2[c] + 5hoxindact[c] -> h2o2[c] + h[c] + 5hoxindoa[c]	11761.1
5-Hydroxyindoleacetaldehyde:D+ oxidoreductase	5HOXINDACTOX	h2o[c] + nad[c] + 5hoxindact[c] -> 2 h[c] + nadh[c] + 5hoxindoa[c]	19378.1 or 56752.1 or 110695.1 or 11668.1 or 11671.1 or 19378.2 or 19378.3
5-hydroxy-L-tryptophan secretion via secretory vesicle (ATP driven)	5HTRPVESSEC	2 h2o[c] + 2 atp[c] + 3 5htrp[c] -> 2 adp[c] + 2 h[c] + 2 pi[c] + 3 5htrp[e]	214084.1 or 110877.1
5-Hydroxykynuremine decarboxy-lyase	5HXKYNDCL	h[c] + 5hxkyn[c] -> co2[c] + 5hxkynam[c]	13195.1
5-methyltetrahydrofolate transport via anion exchange	5MTHFt2	oh1[c] + 5mthf[e] <=> oh1[e] + 5mthf[c]	20509.1 or 20509.2
transport of 5-Methyltetrahydrofolate by folate receptor protein	5MTHFtc	5mthf[u] -> 5mthf[c]	14275.1 or 14276.1
hydroxylated testosterone transport	6HTSTSTERONEte	6htststerone[c] <=> 6htststerone[e]
hydroxylated testosterone transport	6HTSTSTERONEtr	6htststerone[c] <=> 6htststerone[r]
cholesterol precursor intracellular transport	7DHCHSTEROLtr	7dhchsterol[r] <=> 7dhchsterol[c]
7-glutamyl-DHF transport lysosomal	7DHFtl	7dhf[c] -> 7dhf[l]
7-glutamyl-DHF transportm mitochondrial	7DHFtm	7dhf[m] -> 7dhf[c]
7-glutamyl-THF transport lysosomal	7THFtl	7thf[c] -> 7thf[l]
7-glutamyl-THF transportm mitochondrial	7THFtm	7thf[m] -> 7thf[c]
Lactosylceramide 4-alpha-galactosyltransferase	A4GALTg	galgluside_hs[g] + udpgal[g] -> h[g] + thcrm_hs[g] + udp[g]	239559
alpha 14-N-acetylglucosaminyltransferase Golgi apparatus	A4GNT1g	T_antigen[g] + uacgam[g] -> h[g] + udp[g] + gncore1[g]	333424
alpha 14-N-acetylglucosaminyltransferase Golgi apparatus	A4GNT2g	uacgam[g] + core2[g] -> h[g] + udp[g] + gncore2[g]	333424
Acetoacetyl-CoA:acetate CoA-transferase	AACOAT	atp[c] + coa[c] + acac[c] <=> aacoa[c] + amp[c] + ppi[c]	78894.1
Aminoacetone:oxygen oxidoreductase(deamiting)(flavin-containing)	AACTOOR	h2o[c] + o2[c] + aact[c] -> h2o2[c] + nh4[c] + mthgxl[c]	11754.1
Aminoacetone transport (mitochondrial)	AACTtm	aact[m] -> aact[c]
AAPSAS	AAPSAS	h2o[c] + h[c] + thp2c[c] -> L2aadp6sa[c]
L-aminoadipate-semialdehyde dehydrogese (DH)	AASAD3	h2o[c] + nad[c] + L2aadp6sa[c] -> 2 h[c] + L2aadp[c] + nadh[c]
L-aminoadipate-semialdehyde dehydrogese (DH) mitochondrial	AASAD3m	h2o[m] + nad[m] + L2aadp6sa[m] -> 2 h[m] + L2aadp[m] + nadh[m]
2-aminoadipate transamise irreversible	AATAi	L2aadp[c] + akg[c] -> 2oxoadp[c] + glu_L[c]	23923.1 or 23923.2
4-aminobutyrate transamise reversible (mitochondrial)	ABTArm	akg[m] + 4abut[m] <=> glu_L[m] + sucsal[m]	268860.2 or 268860.1
L-arabinitol 4-dehydrogese	ABTD	nad[c] + abt[c] <=> h[c] + nadh[c] + xylu_L[c]
Aminobutyraldehyde dehydrogese	ABUTD	h2o[c] + nad[c] + 4abutn[c] -> 2 h[c] + nadh[c] + 4abut[c]	56752.1
4-aminobutyrate reversible transport in via proton symport	ABUTt2r	h[e] + 4abut[e] <=> h[c] + 4abut[c]	215335
4-aminobutyrate reversible transport in via sodium symport (1:2)	ABUTt4_2_r	2 na1[e] + 4abut[e] <=> 2 na1[c] + 4abut[c]	14412.1 or 14411.1 or 243616.1 or 232333.1
acetyl-CoA C-acetyltransferase	ACACT1	2 accoa[c] <=> coa[c] + aacoa[c]	224530
acetyl-CoA C-acetyltransferase mitochondrial	ACACT10m	coa[m] + 2maacoa[m] <=> accoa[m] + ppcoa[m]	110446
acetyl-CoA C-acetyltransferase mitochondrial	ACACT1rm	2 accoa[m] <=> coa[m] + aacoa[m]	110446.1 or 231086.1 or 97212.1
acetoacetate transport via proton symport	ACACt2	h[e] + acac[e] <=> h[c] + acac[c]	20503.1 or 20501.1
Acetoacetate mitochondrial transport via H+ symport	ACACt2m	h[c] + acac[c] <=> h[m] + acac[m]	20501.1
acetoacetate intracellular transport unknown mechanism	ACACtx	acac[c] <=> acac[x]
acetaldehyde mitochondrial diffusion	ACALDtm	acald[m] <=> acald[c]
acetaldehyde transport intracellular	ACALDtr	acald[r] <=> acald[c]
acetaldehyde peroxisomal diffusion	ACALDtx	acald[x] <=> acald[c]
acetyl-CoA carboxylase	ACCOAC	atp[c] + hco3[c] + accoa[c] -> adp[c] + h[c] + pi[c] + malcoa[c]	107476.2 or 107476.1 or 100705.1 and 107476.3 or 100705.1 and 107476.5 or 107476.4 or 100705.1 and 107476.4 or 107476.1 and 1007... <Preview truncated at 128 characters>
Acetyl-Coa carboxylase beta isoform	ACCOACm	accoa[m] + atp[m] + hco3[m] -> h[m] + adp[m] + malcoa[m] + pi[m]	100705
acetate-CoA ligase (ADP-forming)	ACCOAL	atp[c] + coa[c] + ppa[c] -> adp[c] + pi[c] + ppcoa[c]	60525.1 or 60525.2
acetate-CoA ligase (AMP-forming)	ACCOALm	coa[m] + atp[m] + ppa[m] -> ppcoa[m] + amp[m] + ppi[m]	68738.1
acetyl-coa transport	ACCOAgt	accoa[c] <=> accoa[g]	11416.1
acetone transport via proton symport	ACETONEt2	h[e] + acetone[e] <=> h[c] + acetone[c]	20503.1 or 80879.1 or 20501.1
acetone mitochondrial transport via proton symport	ACETONEt2m	h[c] + acetone[c] <=> h[m] + acetone[m]	20501.1
acgagbside_hs intracellular transport	ACGAGBSIDEtg	acgagbside_hs[c] <=> acgagbside_hs[g]
acgagbside_hs intracellular transport	ACGAGBSIDEtl	acgagbside_hs[c] <=> acgagbside_hs[l]
blood group intracellular transport	ACGALFUCGALACGALFUC12GAL14ACGLCGALGLUSIDEte	acgalfucgalacgalfuc12gal14acglcgalgluside_hs[e] <=> acgalfucgalacgalfuc12gal14acglcgalgluside_hs[c]
blood group intracellular transport	ACGALFUCGALACGALFUC12GAL14ACGLCGALGLUSIDEtg	acgalfucgalacgalfuc12gal14acglcgalgluside_hs[g] <=> acgalfucgalacgalfuc12gal14acglcgalgluside_hs[c]
blood group intracellular transport	ACGALFUCGALACGALFUCGALACGLCGAL14ACGLCGALGLUSIDEte	acgalfucgalacgalfucgalacglcgal14acglcgalgluside_hs[e] <=> acgalfucgalacgalfucgalacglcgal14acglcgalgluside_hs[c]
blood group intracellular transport	ACGALFUCGALACGALFUCGALACGLCGAL14ACGLCGALGLUSIDEtg	acgalfucgalacgalfucgalacglcgal14acglcgalgluside_hs[g] <=> acgalfucgalacgalfucgalacglcgal14acglcgalgluside_hs[c]
N-acetyl-galactosamine intracellular transport	ACGALtlg	acgal[g] <=> acgal[c]
N-acetyl-galactosamine lysosomal efflux	ACGALtly	acgal[l] -> acgal[c]
N-acetylgalactosamine export	ACGALtr	acgal[c] -> acgal[e]
N-acetylglucosamine 2-epimerase	ACGAM2E	acgam[c] <=> acmana[c]	19703.1
N-acetylglucosamine-6-phosphate synthase	ACGAM6PSi	accoa[c] + gam6p[c] -> h[c] + coa[c] + acgam6p[c]	54342.1
N-acetylglucosamine kise	ACGAMK	atp[c] + acgam[c] -> adp[c] + h[c] + acgam6p[c]	56174.1
phosphoacetylglucosamine mutase	ACGAMPM	acgam6p[c] <=> acgam1p[c]	109785
N-acetyl-glucosamine lysosomal efflux	ACGAMtly	acgam[l] -> acgam[c]
acgbgbside_hs intracellular transport	ACGBGBSIDEtg	acgbgbside_hs[c] <=> acgbgbside_hs[g]
acgbgbside_hs intracellular transport	ACGBGBSIDEtl	acgbgbside_hs[c] <=> acgbgbside_hs[l]
N-acetylglucosaminylphosphatidylinositol deacetylase	ACGPID	h2o[c] + acgpail_hs[c] -> ac[c] + gpail_hs[c]	327942
Acetylcholinesterase	ACHEe	ach[e] + h2o[e] -> h[e] + ac[e] + chol[e]	11423.1 or 11423.2
Acetylcholine secretion via secretory vesicle (ATP driven)	ACHVESSEC	2 h2o[c] + 2 atp[c] + 3 ach[c] -> 2 adp[c] + 2 h[c] + 2 pi[c] + 3 ach[e]	20508.1
ATP-Citrate lyase	ACITL	atp[c] + coa[c] + cit[c] -> adp[c] + pi[c] + accoa[c] + oaa[c]	104112.1 or 104112.2
acn13acngalgbside_hs transport	ACN13ACNGALGBSIDEte	acn13acngalgbside_hs[c] <=> acn13acngalgbside_hs[e]
acn13acngalgbside_hs intracellular transport	ACN13ACNGALGBSIDEtg	acn13acngalgbside_hs[c] <=> acn13acngalgbside_hs[g]
acn23acngalgbside transport	ACN23ACNGALGBSIDEte	acn23acngalgbside_hs[c] <=> acn23acngalgbside_hs[e]
acn23acngalgbside intracellular transport	ACN23ACNGALGBSIDEtg	acn23acngalgbside_hs[c] <=> acn23acngalgbside_hs[g]
blood group intracellular transport	ACNACNGAL14ACGLCGALGLUSIDEte	acnacngal14acglcgalgluside_hs[e] <=> acnacngal14acglcgalgluside_hs[c]
blood group intracellular transport	ACNACNGAL14ACGLCGALGLUSIDEtg	acnacngal14acglcgalgluside_hs[g] <=> acnacngal14acglcgalgluside_hs[c]
accngalgbside_hs transport	ACNACNGALGBSIDEte	acnacngalgbside_hs[c] <=> acnacngalgbside_hs[e]
accngalgbside_hs intracellular transport	ACNACNGALGBSIDEtg	acnacngalgbside_hs[c] <=> acnacngalgbside_hs[g]
N-Acetylneuramite 9-phosphate pyruvate-lyase (pyruvate-phosphorylating)	ACNAM9PL	h2o[c] + acmanap[c] + pep[c] -> pi[c] + acnamp[c]	94181.1
N-Acetylneuramite 9-phosphate pyruvate-lyase (pyruvate-phosphorylating)	ACNAM9PL2	h2o[c] + pep[c] + man6p[c] -> pi[c] + kdnp[c]	94181.1
N-Acetylneuramite 9-phosphate phosphohydrolase	ACNAMPH	h2o[c] + acnamp[c] -> pi[c] + acnam[c]
N-acetylneuramite transport into lysososme	ACNAMlt	h[c] + acnam[c] <=> h[l] + acnam[l]	235504
N-acetylneuramite nuclear import	ACNAMtn	acnam[c] -> acnam[n]
blood group intracellular transport	ACNGALACGLCGAL14ACGLCGALGLUSIDEte	acngalacglcgal14acglcgalgluside_hs[e] <=> acngalacglcgal14acglcgalgluside_hs[c]
blood group intracellular transport	ACNGALACGLCGAL14ACGLCGALGLUSIDEtg	acngalacglcgal14acglcgalgluside_hs[g] <=> acngalacglcgal14acglcgalgluside_hs[c]
acyl-CoA dehydrogese (2-methylbutanoyl-CoA) mitochondrial	ACOAD10m	2mbcoa[m] + fad[m] -> 2mb2coa[m] + fadh2[m]	11364.1 or 66885.1
acyl-CoA dehydrogese (butanoyl-CoA) mitochondrial	ACOAD1fm	fad[m] + btcoa[m] -> b2coa[m] + fadh2[m]	102632.1 or 66948.1 or 11364.1 or 66885.1 or 11409.1 or 71985.1 or 229211.1
acyl-CoA dehydrogese (isovaleryl-CoA) mitochondrial	ACOAD8m	fad[m] + ivcoa[m] -> fadh2[m] + 3mb2coa[m]	56357.1
acyl-CoA dehydrogese (isobutyryl-CoA) mitochondrial	ACOAD9m	fad[m] + ibcoa[m] -> fadh2[m] + 2mp2coa[m]	66948.1 or 11364.1
acetyl-CoA hydrolase	ACOAHi	h2o[c] + accoa[c] -> h[c] + coa[c] + ac[c]	74156.1
acyl-CoA oxidase (hexadecanoyl-CoA) peroxisomal	ACOAO7p	pmtcoa[x] + o2[x] -> h2o2[x] + hdd2coa[x]	11430.1 or 11430.2
aconitase	ACONT	cit[c] <=> icit[c]	11428.1 or 64602.1
Aconitate hydratase	ACONTm	cit[m] <=> icit[m]	11429.1
acyl-Coenzyme A oxidase 2 branched chain	ACOX22x	0.5 o2[x] + dhcholoylcoa[x] + fadh2[x] -> fad[x] + thcholoylcoa[x]	93732.1
acyl-Coenzyme A oxidase 2 branched chain	ACOX2x	o2[x] + fadh2[x] + cholcoas[x] -> fad[x] + cholcoads[x] + 2 h2o[x]	212647.1 or 212647.2
acid phosphatase (FMN)	ACP1_FMN	h2o[c] + fmn[c] -> pi[c] + ribflv[c]	11431.1 or 11431.2 or 11431.3
O-acetylcarnintine transport into mitochondria via diffusion	ACRNtm	acrn[c] -> acrn[m]	57279.1
acetyl-CoA synthetase	ACS	atp[c] + coa[c] + ac[c] -> amp[c] + ppi[c] + accoa[c]	60525.1 or 78894.1 or 60525.2
acetyl-CoA synthase (propiote)	ACS2	atp[c] + coa[c] + ppa[c] -> amp[c] + ppi[c] + ppcoa[c]	60525.1 or 78894.1 or 60525.2
acetyl-CoA synthetase	ACSm	coa[m] + atp[m] + ac[m] -> accoa[m] + amp[m] + ppi[m]	68738.1
acetol monooxygese	ACTLMO	o2[c] + h[c] + nadph[c] + acetol[c] -> 2 h2o[c] + nadp[c] + mthgxl[c]	13106.1
acetone monooxygese	ACTNMO	o2[c] + h[c] + nadph[c] + acetone[c] -> h2o[c] + nadp[c] + acetol[c]	13106.1
acylphosphatase	ACYP	h2o[c] + 13dpg[c] -> h[c] + pi[c] + 3pg[c]	69519.1 or 66204.1 or 66204.2 or 75572.1
acetate transport Golgi apparatus	ACtg	ac[c] <=> ac[g]
Adenosine deamise	ADA	h2o[c] + h[c] + adn[c] -> nh4[c] + ins[c]	11486.1
Adenosine deamise extracellular	ADAe	h[e] + h2o[e] + adn[e] -> ins[e] + nh4[e]	11486.1
Acetoacetate decarboxylation (irreversible) mitochondrial	ADCim	h[m] + acac[m] -> co2[m] + acetone[m]
adenine reversible transport cytosol	ADEt	ade[e] <=> ade[c]	13340.1
adenylate kise	ADK1	atp[c] + amp[c] <=> 2 adp[c]	11636.1 or 229949.1 or 229949.2 or 78801.1
adentylate kise (GTP)	ADK3	amp[c] + gtp[c] <=> adp[c] + gdp[c]	229949.1 or 229949.2
adentylate kise (GTP)	ADK3m	amp[m] + gtp[m] <=> adp[m] + gdp[m]	56248.1
adenylate kise (d form)	ADKd	damp[c] + datp[c] <=> 2 dadp[c]	229949.1 or 229949.2
adenosylmethionine decarboxylase	ADMDC	h[c] + amet[c] -> co2[c] + ametam[c]	11702.1
adenylate cyclase	ADNCYC	atp[c] -> ppi[c] + camp[c]	224129.1 or 11515.1 or 432530.1 or 11512.1 or 104111.1 or 104110.1 or 271639.1 or 11512.2 or 11513.1 or 11514.1 or 271639.1 or 2... <Preview truncated at 128 characters>
adenosine kise	ADNK1	atp[c] + adn[c] -> adp[c] + h[c] + amp[c]	11534.1 or 11534.2
adenosine kise mitochondrial	ADNK1m	atp[m] + adn[m] -> h[m] + adp[m] + amp[m]
adenosine facilated transport in cytosol	ADNt	adn[e] <=> adn[c]	13340.1 or 63959.1
adenosine transport (/Adn cotransport)	ADNt4	na1[e] + adn[e] -> na1[c] + adn[c]	114304.1 or 434203.1 or 434203.2 or 269346.1
adenosine facilated transport in mitochondria	ADNtm	adn[c] <=> adn[m]	63959.1
ADPribose diphosphatase	ADPRDP	h2o[c] + adprib[c] -> 2 h[c] + amp[c] + r5p[c]	53893.1
ADPribose transport	ADPRIBt	adprib[e] -> adprib[c]	12494.1
adenine phosphoribosyltransferase	ADPT	ade[c] + prpp[c] -> amp[c] + ppi[c]	11821.1
fatty acid intracellular transport	ADRNCOAtx	adrncoa[c] <=> adrncoa[x]
carnitine O-palmitoyltransferase	ADRNCPT1	adrncoa[c] + crn[c] -> coa[c] + adrncrn[c]	12895.4 or 12894.1 or 78070.1 or 12895.2 or 12895.3 or 12895.1
carnitine transferase	ADRNCPT2	coa[m] + adrncrn[m] -> adrncoa[m] + crn[m]	12896.1
transport into the mitochondria (carnitine)	ADRNCRNt	adrncrn[c] -> adrncrn[m]	57279.1
Adreline secretion via secretory vesicle (ATP driven)	ADRNLPVESSEC	2 h2o[c] + 2 atp[c] + 3 adrnl[c] -> 2 adp[c] + 2 h[c] + 2 pi[c] + 3 adrnl[e]	214084.1 or 110877.1
adenylyl-selete kise	ADSELK	atp[c] + adsel[c] -> adp[c] + h[c] + 3padsel[c]	23972.1 or 23971.1
adenylyl-sulfate kise	ADSK	atp[c] + aps[c] -> adp[c] + h[c] + paps[c]	23972.1 or 23971.1
adenylosuccite lyase	ADSL1	dcamp[c] -> amp[c] + fum[c]	11564.1 or 11564.2
adenylosuccite lyase	ADSL2	25aics[c] -> fum[c] + aicar[c]	11564.1 or 11564.2
adenylosuccite synthase	ADSS	asp_L[c] + gtp[c] + imp[c] -> 2 h[c] + pi[c] + gdp[c] + dcamp[c]	11565.1 or 11565.2 or 11566.1
N-acetyllactosaminide beta-13-N-acetylglucosaminyltransferase Golgi apparatus	AG13T10g	uacgam[g] + ksi_pre18[g] -> h[g] + udp[g] + ksi_pre19[g]	232984.1 or 72297.1 or 53625.1 or 231727.1 or 232984.2 or 227327.1 or 53625.2 or 108902.1 or 210004.1
N-acetyllactosaminide beta-13-N-acetylglucosaminyltransferase Golgi apparatus	AG13T11g	uacgam[g] + ksi_pre21[g] -> h[g] + udp[g] + ksi_pre22[g]	232984.1 or 72297.1 or 53625.1 or 231727.1 or 232984.2 or 227327.1 or 53625.2 or 108902.1 or 210004.1
N-acetyllactosaminide beta-13-N-acetylglucosaminyltransferase Golgi apparatus	AG13T12g	uacgam[g] + ksi_pre24[g] -> h[g] + udp[g] + ksi_pre25[g]	232984.1 or 72297.1 or 53625.1 or 231727.1 or 232984.2 or 227327.1 or 53625.2 or 108902.1 or 210004.1
N-acetyllactosaminide beta-13-N-acetylglucosaminyltransferase Golgi apparatus	AG13T13g	uacgam[g] + ksi_pre27[g] -> h[g] + udp[g] + ksi_pre28[g]	232984.1 or 72297.1 or 53625.1 or 231727.1 or 232984.2 or 227327.1 or 53625.2 or 108902.1 or 210004.1
N-acetyllactosaminide beta-13-N-acetylglucosaminyltransferase Golgi apparatus	AG13T14g	uacgam[g] + ksi_pre30[g] -> h[g] + udp[g] + ksi_pre31[g]	232984.1 or 72297.1 or 53625.1 or 231727.1 or 232984.2 or 227327.1 or 53625.2 or 108902.1 or 210004.1
N-acetyllactosaminide beta-13-N-acetylglucosaminyltransferase Golgi apparatus	AG13T15g	uacgam[g] + ksi_pre33[g] -> h[g] + udp[g] + ksi_pre34[g]	232984.1 or 72297.1 or 53625.1 or 231727.1 or 232984.2 or 227327.1 or 53625.2 or 108902.1 or 210004.1
N-acetyllactosaminide beta-13-N-acetylglucosaminyltransferase Golgi apparatus	AG13T16g	uacgam[g] + ksii_core4_pre2[g] -> h[g] + udp[g] + ksii_core4_pre3[g]	232984.1 or 72297.1 or 53625.1 or 231727.1 or 232984.2 or 227327.1 or 53625.2 or 108902.1 or 210004.1
N-acetyllactosaminide beta-13-N-acetylglucosaminyltransferase Golgi apparatus	AG13T17g	uacgam[g] + ksii_core4_pre4[g] -> h[g] + udp[g] + ksii_core4_pre5[g]	232984.1 or 72297.1 or 53625.1 or 231727.1 or 232984.2 or 227327.1 or 53625.2 or 108902.1 or 210004.1
N-acetyllactosaminide beta-13-N-acetylglucosaminyltransferase Golgi apparatus	AG13T18g	uacgam[g] + ksii_core4_pre7[g] -> h[g] + udp[g] + ksii_core4_pre8[g]	232984.1 or 72297.1 or 53625.1 or 231727.1 or 232984.2 or 227327.1 or 53625.2 or 108902.1 or 210004.1
N-acetyllactosaminide beta-13-N-acetylglucosaminyltransferase Golgi apparatus	AG13T1g	uacgam[g] + ksii_core2_pre2[g] -> h[g] + udp[g] + ksii_core2_pre3[g]	232984.1 or 72297.1 or 53625.1 or 231727.1 or 232984.2 or 227327.1 or 53625.2 or 108902.1 or 210004.1
N-acetyllactosaminide beta-13-N-acetylglucosaminyltransferase Golgi apparatus	AG13T2g	uacgam[g] + ksii_core2_pre4[g] -> h[g] + udp[g] + ksii_core2_pre5[g]	232984.1 or 72297.1 or 53625.1 or 231727.1 or 232984.2 or 227327.1 or 53625.2 or 108902.1 or 210004.1
N-acetyllactosaminide beta-13-N-acetylglucosaminyltransferase Golgi apparatus	AG13T3g	uacgam[g] + ksii_core2_pre7[g] -> h[g] + udp[g] + ksii_core2_pre8[g]	232984.1 or 72297.1 or 53625.1 or 231727.1 or 232984.2 or 227327.1 or 53625.2 or 108902.1 or 210004.1
N-acetyllactosaminide beta-13-N-acetylglucosaminyltransferase Golgi apparatus	AG13T4g	uacgam[g] + ksi_pre1[g] -> h[g] + udp[g] + ksi_pre2[g]	232984.1 or 72297.1 or 53625.1 or 231727.1 or 232984.2 or 227327.1 or 53625.2 or 108902.1 or 210004.1
N-acetyllactosaminide beta-13-N-acetylglucosaminyltransferase Golgi apparatus	AG13T5g	uacgam[g] + ksi_pre3[g] -> h[g] + udp[g] + ksi_pre4[g]	232984.1 or 72297.1 or 53625.1 or 231727.1 or 232984.2 or 227327.1 or 53625.2 or 108902.1 or 210004.1
N-acetyllactosaminide beta-13-N-acetylglucosaminyltransferase Golgi apparatus	AG13T6g	uacgam[g] + ksi_pre6[g] -> h[g] + udp[g] + ksi_pre7[g]	232984.1 or 72297.1 or 53625.1 or 231727.1 or 232984.2 or 227327.1 or 53625.2 or 108902.1 or 210004.1
N-acetyllactosaminide beta-13-N-acetylglucosaminyltransferase Golgi apparatus	AG13T7g	uacgam[g] + ksi_pre9[g] -> h[g] + udp[g] + ksi_pre10[g]	232984.1 or 72297.1 or 53625.1 or 231727.1 or 232984.2 or 227327.1 or 53625.2 or 108902.1 or 210004.1
N-acetyllactosaminide beta-13-N-acetylglucosaminyltransferase Golgi apparatus	AG13T8g	uacgam[g] + ksi_pre12[g] -> h[g] + udp[g] + ksi_pre13[g]	232984.1 or 72297.1 or 53625.1 or 231727.1 or 232984.2 or 227327.1 or 53625.2 or 108902.1 or 210004.1
N-acetyllactosaminide beta-13-N-acetylglucosaminyltransferase Golgi apparatus	AG13T9g	uacgam[g] + ksi_pre15[g] -> h[g] + udp[g] + ksi_pre16[g]	232984.1 or 72297.1 or 53625.1 or 231727.1 or 232984.2 or 227327.1 or 53625.2 or 108902.1 or 210004.1
N-acetylglucosamine-6-phosphate deacetylase	AGDC	h2o[c] + acgam6p[c] -> gam6p[c] + ac[c]	245847
1-acylglycerol-3-phosphate O-acyltransferase 1	AGPAT1	Rtotal2coa[c] + alpa_hs[c] -> coa[c] + pa_hs[c]	52123.1 or 28169.1 or 28169.2 or 55979.1 or 67512.1 or 68262.1 or 102247.1
alanine-glyoxylate transamise (irreversible) mitochondrial	AGTim	ala_L[m] + glx[m] -> pyr[m] + gly[m]	268782.1 or 71760.1
adenosylhomocysteise	AHC	h2o[c] + ahcys[c] <=> adn[c] + hcys_L[c]	229709.1 or 229709.2 or 269378.1
S-Adenosyl-L-homocysteine intracellular diffusion	AHCYStr	ahcys[c] <=> ahcys[r]
beta-N-acetylhexosaminidase lysosomal	AHEXASE2ly	3 h2o[l] + n2m2nmn[l] -> 3 acgam[l] + m2mn[l]	15211.1 or 15212.1 or 15212.1 and 15211.1
beta-N-acetylhexosaminidase lysosomal	AHEXASEly	2 h2o[l] + n2m2mn[l] -> 2 acgam[l] + m2mn[l]	15211.1 or 15212.1 or 15212.1 and 15211.1
phosphoribosylaminoimidazolecarboxamide formyltransferase	AICART	10fthf[c] + aicar[c] <=> fprica[c] + thf[c]	108147
phosphoribosylaminoimidazole carboxylase	AIRCr	co2[c] + air[c] <=> h[c] + 5aizc[c]	67054.1
2-oxoglutarate dehydrogese	AKGDm	akg[m] + coa[m] + nad[m] -> co2[m] + nadh[m] + succoa[m]	78920.1 or 18293.1 or 27402.1 and 13382.1 or 18293.2
alpha-ketoglutarate/malate transporter	AKGMALtm	akg[m] + mal_L[c] <=> akg[c] + mal_L[m]	67863.1
AKG transporter peroxisome	AKGtp	akg[c] <=> akg[x]
aldo-keto reductase family 1 member C1 (chlordecone reductase; 3-alpha hydroxysteroid dehydrogese type I; dihydrodiol dehydrogese 4)	AKR1C1	h[c] + nadph[c] + prgstrn[c] -> nadp[c] + aprgstrn[c]	105349
aldo-keto reductase family 1 member D1 (delta 4-3-ketosteroid-5-beta-reductase)	AKR1D	h[c] + nadph[c] + xol7aone[c] -> nadp[c] + xol7ah[c]	208665
aldo-keto reductase family 1 member D1 (delta 4-3-ketosteroid-5-beta-reductase)	AKR1D2	h[c] + nadph[c] + xoldiolone[c] -> nadp[c] + xoldioloneh[c]	208665
ALAALACNc	ALAALACNc	h2o[c] + alaala[c] <=> 2 ala_L[c]	338403.1 or 66054.1
transport of Alanylalanine by the apical PEPT1 amino acid transporters across the brush border cells of the enterocytes of the intestine and rel cells	ALAALAPEPT1tc	alaala[u] + h[u] -> h[c] + alaala[c]	215335
L-alanine/L-asparagine -dependent exchange (Ala-L in)	ALAASNNaEx	na1[e] + asn_L[c] + ala_L[e] -> na1[c] + ala_L[c] + asn_L[e]	20514.1
L-alanine/L-cysteine -dependent exchange (Ala-L in)	ALACYSNaEx	na1[e] + ala_L[e] + cys_L[c] -> na1[c] + ala_L[c] + cys_L[e]	20514.1 or 55963.1
L-alanine/glutamine reversible exchange	ALADGLNexR	gln_L[c] + ala_D[e] <=> ala_D[c] + gln_L[e]	53896.1 or 17254.1
D-alanine/glycine reversible exchange	ALADGLYexR	ala_D[e] + gly[c] <=> ala_D[c] + gly[e]	53896.1 or 17254.1
L-alanine/L-glutamine -dependent exchange (Ala-L in)	ALAGLNNaEx	na1[e] + ala_L[e] + gln_L[c] -> na1[c] + ala_L[c] + gln_L[e]	20514.1
L-alanine/glutamine reversible exchange	ALAGLNexR	ala_L[e] + gln_L[c] <=> ala_L[c] + gln_L[e]	53896.1 or 17254.1
L-alanine/glycine reversible exchange	ALAGLYexR	ala_L[e] + gly[c] <=> ala_L[c] + gly[e]	53896.1 or 17254.1
transport of L-Alanine into the cell and efflux of L-Isoleucine out of the cell by LAT2 on the basolateral surfaces of kidney and intestine.	ALAILELAT2tc	ala_L[e] + ile_L[c] -> ala_L[c] + ile_L[e]	20539.1 and 17254.1
transport of L-Alanine by the apical PAT2 or PAT1 amino acid transporters in kidney and intestine	ALALPATtc	h[u] + ala_L[u] -> h[c] + ala_L[c]	215335
transport of L-Alanine into the cell and efflux of L-Phenylalanine out of the cell by LAT2 on the basolateral surfaces of kidney and intestine.	ALAPHELAT2tc	ala_L[e] + phe_L[c] -> ala_L[c] + phe_L[e]	20539.1 and 17254.1
alanine racemase	ALAR	ala_L[c] <=> ala_D[c]	114863
L-alanine/L-serine -dependent exchange (Ala-L in)	ALASERNaEx	na1[e] + ala_L[e] + ser_L[c] -> na1[c] + ala_L[c] + ser_L[e]	20514.1 or 55963.1
5-aminolevulite synthase	ALASm	h[m] + gly[m] + succoa[m] -> coa[m] + co2[m] + 5aop[m]	26912.1 or 11655.1 or 11656.1 or 11655.2
L-alanine transamise	ALATA_L	akg[c] + ala_L[c] <=> pyr[c] + glu_L[c]	108682.1 or 76282.1
L-alanine/L-threonine -dependent exchange (Ala-L in)	ALATHRNaEx	na1[e] + ala_L[e] + thr_L[c] -> na1[c] + ala_L[c] + thr_L[e]	20514.1 or 55963.1
L-alanine reversible transport via proton symport	ALAt2r	h[e] + ala_L[e] <=> h[c] + ala_L[c]	215335
Alanine-Sodium symporter	ALAt4	na1[e] + ala_L[e] -> na1[c] + ala_L[c]	105727.1 or 67760.1 or 69354.1 or 56774.1 or 11989.1 or 11988.1 or 11987.1
transport of L-Alanine by the apical neutral amino acid transporters in kidney and intestine	ALAt4lu	na1[u] + ala_L[u] -> na1[c] + ala_L[c]	70008.1 or 74338.1 and 57394.1
Alanine transport ( H coupled)	ALAtN1	h[c] + 2 na1[e] + ala_L[e] <=> h[e] + 2 na1[c] + ala_L[c]	209837.1 or 76257.1
transport of L-Alanine by y+LAT1 or y+LAT2 transporters in small intestine and kidney	ALAyLATtc	na1[e] + ala_L[e] + arg_L[c] -> na1[c] + ala_L[c] + arg_L[e]	20540.1 or 330836.1 and 17254.1
transport of Alanine by y+LAT1 or y+LAT2 with co-transporter of h in small intestine and kidney	ALAyLATthc	h[e] + ala_L[e] + arg_L[c] -> h[c] + ala_L[c] + arg_L[e]	20540.1 or 330836.1 and 17254.1
alcohol dehydrogese (ethanol DP) forward reaction	ALCD2yf	nadp[c] + etoh[c] -> h[c] + nadph[c] + acald[c]	58810.1 or 58810.2
aldehyde dehydrogese (phenylacetaldehyde D)	ALDD19x	h2o[c] + nad[c] + pacald[c] -> 2 h[c] + nadh[c] + pac[c]	11670.1 or 67689.1 or 56847.1
aldehyde dehydrogese (phenylacetaldehyde DP)	ALDD19x(P)	h2o[c] + nadp[c] + pacald[c] -> 2 h[c] + nadph[c] + pac[c]	11670.1 or 67689.1 or 56847.1
aldehyde dehydrogese (pristal D)	ALDD21	h2o[c] + nad[c] + pristanal[c] -> 2 h[c] + nadh[c] + prist[c]	11671.1
aldehyde dehydrogese (acetaldehyde D)	ALDD2x	h2o[c] + nad[c] + acald[c] -> 2 h[c] + nadh[c] + ac[c]	19378.1 or 56752.1 or 11670.1 or 110695.1 or 67689.1 or 56847.1 or 11668.1 or 11671.1 or 19378.2 or 19378.3
aldehyde dehydrogese (acetylaldehyde D) mitochondrial	ALDD2xm	h2o[m] + nad[m] + acald[m] -> 2 h[m] + nadh[m] + ac[m]	11669.1 or 72535.1
aldehyde dehydrogese (acetaldehyde DP)	ALDD2y	h2o[c] + nadp[c] + acald[c] -> 2 h[c] + nadph[c] + ac[c]	19378.1 or 56752.1 or 11670.1 or 67689.1 or 11671.1 or 19378.2 or 19378.3
aldosterone transport	ALDSTRNte	aldstrn[c] <=> aldstrn[e]
aldosterone intracellular transport	ALDSTRNtm	aldstrn[c] <=> aldstrn[m]
uptake of alpha-Linolenic acid by the enterocytes	ALINOFABPpmtc	lnlnca[u] -> lnlnca[c]	14719.1 or 12491.1
Arachidote 5-lipoxygese	ALOX5	o2[c] + arachd[c] -> 5HPET[c]	11689.1
Aldose reductase	ALR	h2o[c] + nadp[c] + mthgxl[c] -> 2 h[c] + pyr[c] + nadph[c]	11677.1
Aldose reductase (D)	ALR2	h[c] + nadph[c] + mthgxl[c] -> nadp[c] + acetol[c]	110198.1 or 58810.2 or 11677.1 or 58810.1
aldose reductase (acetol)	ALR3	h[c] + nadph[c] + acetol[c] -> nadp[c] + 12ppd_S[c]	110198.1 or 58810.2 or 11677.1 or 58810.1
aminomucote-semialdehyde dehydrogese	AM6SAD	h2o[c] + nad[c] + am6sa[c] -> 2 h[c] + nadh[c] + amuco[c]
alpha-methylacyl-CoA racemase (reductase)	AMACR2p	0.5 o2[x] + dhcholestancoa[x] -> dhcholoylcoa[x] + h2o[x]	17117.1 or 17117.2
alpha-methylacyl-CoA racemase	AMACRp	cholcoar[x] -> cholcoas[x]	17117.1 or 17117.2
N-acetyl-D-mannosamine kise	AMANK	atp[c] + acmana[c] -> adp[c] + h[c] + acmanap[c]	50798.1 or 56174.1
2-aminomucote reductase	AMCOXO	h2o[c] + h[c] + nadph[c] + amuco[c] -> nh4[c] + nadp[c] + 2oxoadp[c]
S-Adenosyl-L-methionine intracellular diffusion	AMETr	amet[c] <=> amet[r]
S-Adenosyl-L-methionine reversible transport mitochondrial	AMETt2m	amet[c] + ahcys[m] <=> ahcys[c] + amet[m]	67582.1 or 67582.2 or 67582.3
Adenosine monophosphate deamise	AMPDA	h2o[c] + h[c] + amp[c] -> nh4[c] + imp[c]	109674.1 or 11717.1 or 109674.2 or 229665.1 or 109674.3
alanyl aminopeptidase (cys-gly)	AMPTASECG	h2o[c] + cgly[c] -> cys_L[c] + gly[c]	16790.1
alanyl aminopeptidase (cys-gly) (e)	AMPTASECGe	h2o[e] + cgly[e] -> cys_L[e] + gly[e]	16790.1
alpha-amylase extracellular (strch1 -> strch2)	AMY1e	8 h2o[e] + strch1[e] -> 8 glc_D[e] + strch2[e]	100043684.1 or 20532.1 and 30962.1 or 17254.1 or 11722.1 or 100043684.2 or 109959.1
alpha-amylase extracellular (glygn2 -> glygn4)	AMY2e	8 h2o[e] + glygn2[e] -> 8 glc_D[e] + glygn4[e]	100043684.1 or 20532.1 and 30962.1 or 17254.1 or 11722.1 or 100043684.2
glucuronidated compound transport	ANDRSTRNGLCte	h2o[c] + atp[c] + andrstrnglc[c] -> adp[c] + h[c] + pi[c] + andrstrnglc[e]	17250.1
glucuronidated compound transport	ANDRSTRNGLCtr	andrstrnglc[c] <=> andrstrnglc[r]
androsterone intracellular transport	ANDRSTRNtr	andrstrn[r] <=> andrstrn[c]
L-2-amino-3-oxobutanoate decarboxylation mitochondrial (spontaneous)	AOBUTDsm	h[m] + 2aobut[m] -> co2[m] + aact[m]
Ap4A hydrolase asymmetrically	AP4AH1	h2o[c] + ap4a[c] -> atp[c] + 2 h[c] + amp[c]	66401.1 or 66401.2 or 66401.3
3-Aminopropanoate:2-oxoglutarate aminotransferase (m)	APAT2rm	akg[m] + ala_B[m] <=> glu_L[m] + msa[m]	268860.2 or 268860.1
Apocarboxylase formation	APOCF	apoC[c] + lys_L[c] -> h2o[c] + h[c] + apoC_Lys[c]
Apocarboxylase formation mitochondrial	APOCFm	apoC[m] + lys_L[m] -> h[m] + h2o[m] + apoC_Lys[m]
proteolysis of apoC-Lys-btn	APOC_LYS_BTNP	h2o[c] + apoC_Lys_btn[c] -> apoC[c] + biocyt[c]
proteolysis of apoC-Lys-btn mitochondrial	APOC_LYS_BTNPm	h2o[m] + apoC_Lys_btn[m] -> apoC[m] + biocyt[m]
arabinose reductase	ARABR	h[c] + nadph[c] + arab_L[c] -> nadp[c] + abt[c]	110198.1 or 58810.2 or 11677.1 or 58810.1
L-arabinoase extracellular transport	ARAB_Lt	arab_L[e] <=> arab_L[c]
fatty acid intracellular transport	ARACHCOAtx	arachcoa[c] <=> arachcoa[x]
carnitine transferase	ARACHCPT1	crn[c] + arachcoa[c] -> coa[c] + arachcrn[c]	12895.4 or 12894.1 or 78070.1 or 12895.2 or 12895.3 or 12895.1
carnitine transferase	ARACHCPT2	coa[m] + arachcrn[m] -> crn[m] + arachcoa[m]	12896.1
transport into the mitochondria (carnitine)	ARACHCRNt	arachcrn[c] -> arachcrn[m]	57279.1
fatty acid transport via diffusion	ARACHDt2	arachd[e] <=> arachd[c]
intracellular transport	ARACHDtr	arachd[c] <=> arachd[r]
uptake of arachidonic acid by the enterocytes	ARACHFABPpmtc	arachd[u] -> arachd[c]	14719.1 or 12491.1
fatty acid transport via diffusion	ARACHt	arach[e] <=> arach[c]
transport of L-Arginine into the cell in exchange for L-Alanine by b0+AT transporter at the apical surfaces of the membranes of small intestine and rel cells.	ARGALArBATtc	ala_L[c] + arg_L[u] -> ala_L[u] + arg_L[c]	30962.1 and 20532.1
transport of L-Arginine into the cell in exchange for L-Leucine by b0+AT transporter at the apical surfaces of the membranes of small intestine and rel cells.	ARGLEUrBATtc	leu_L[c] + arg_L[u] -> leu_L[u] + arg_L[c]	30962.1 and 20532.1
Arginine/Lysine exchanger (Arg in)	ARGLYSex	arg_L[e] + lys_L[c] -> arg_L[c] + lys_L[e]	330836.1 and 17254.1
argise	ARGN	h2o[c] + arg_L[c] -> orn[c] + urea[c]	11846.1
argise (m)	ARGNm	h2o[m] + arg_L[m] -> urea[m] + orn[m]	11847.1
argininosuccite lyase	ARGSL	argsuc[c] <=> fum[c] + arg_L[c]	109900
argininosuccite synthase	ARGSS	atp[c] + asp_L[c] + citr_L[c] -> h[c] + amp[c] + ppi[c] + argsuc[c]	11898.1 or 11898.2
L-arginine transport via diffusion (extracellular to cytosol)	ARGtiDF	arg_L[e] -> arg_L[c]	69354.1 or 11989.1 or 11988.1 or 11987.1
arginine mitochondrial transport via ornithine carrier	ARGtm	h[m] + arg_L[c] <=> h[c] + arg_L[m]	18408.1 or 83885.1
Arylsulfatase A	ARSA	h2o[l] + sgalside_hs[l] -> h[l] + galside_hs[l] + so4[l]	11883.1
R group coenzyme a ligase	ARTCOAL1	h2o[c] + Rtotalcoa[c] <=> h[c] + coa[c] + Rtotal[c]
R group coenzyme a ligase	ARTCOAL2	h2o[c] + Rtotal2coa[c] <=> h[c] + coa[c] + Rtotal2[c]
R group coenzyme a ligase	ARTCOAL3	h2o[c] + Rtotal3coa[c] <=> h[c] + coa[c] + Rtotal3[c]
R group artificial flux	ARTFR13	tdcoa[c] -> 0.875 R1coa_hs[c]
R group artificial flux	ARTFR210	h[m] + nadph[m] + fadh2[m] + lnlccoa[c] -> nadp[m] + fad[m] + 1.125 R2coa_hs[c]
R group to palmitate conversion	ARTPLM1	Rtotalcoa[c] <=> pmtcoa[c]
R group to palmitate conversion	ARTPLM1m	Rtotalcoa[m] <=> pmtcoa[m]
R group to palmitate conversion	ARTPLM2m	Rtotal2coa[m] <=> pmtcoa[m]
R group to palmitate conversion	ARTPLM3m	Rtotal3coa[m] <=> pmtcoa[m]
N-acylsphingosine amidohydrolase	ASAH1	h2o[l] + crm_hs[l] -> Rtotal[l] + sphings[l]	11886.1 or 11886.2
transport of L-Ascorbate by SVCT1 or SVCT2 transporter	ASCBSVCTtc	h2o[c] + atp[c] + 2 na1[u] + ascb_L[u] -> adp[c] + h[c] + pi[c] + 2 na1[c] + ascb_L[c]	20522.1 or 54338.1
L-ascorbate transport via proton symport	ASCBt4	na1[e] + ascb_L[e] <=> na1[c] + ascb_L[c]	54338.2 or 20522.1 or 20522.2 or 54338.1
L-alanine/L-asparagine -dependent exchange (Asn-L in)	ASNALANaEx	na1[e] + ala_L[c] + asn_L[e] -> na1[c] + asn_L[c] + ala_L[e]	20514.1
transport of L-Asparagine by the apical neutral amino acid transporters in kidney and intestine	ASNB0AT1tc	na1[u] + asn_L[u] -> na1[c] + asn_L[c]	70008.1 or 74338.1 and 57394.1
L-cysteine/L-asparagine -dependent exchange (Asn-L in)	ASNCYSNaEx	na1[e] + asn_L[e] + cys_L[c] -> na1[c] + asn_L[c] + cys_L[e]	20514.1
L-glutamine/L-asparagine -dependent exchange (Asn-L in)	ASNGLNNaEx	na1[e] + asn_L[e] + gln_L[c] -> na1[c] + asn_L[c] + gln_L[e]	20514.1
transport of L-Aaparagine into the cell and efflux of L-Isoleucine out of the cell by LAT2 on the basolateral surfaces of kidney and intestine.	ASNILELAT2tc	asn_L[e] + ile_L[c] -> asn_L[c] + ile_L[e]	20539.1 and 17254.1
L-asparagise (mitochondrial)	ASNNm	h2o[m] + asn_L[m] -> asp_L[m] + nh4[m]	66514.1
transport of L-Asparagine into the cell and efflux of L-Phenylalanine out of the cell by LAT2 on the basolateral surfaces of kidney and intestine.	ASNPHELAT2tc	asn_L[e] + phe_L[c] -> asn_L[c] + phe_L[e]	20539.1 and 17254.1
asparagine synthase (glutamine-hydrolysing)	ASNS1	h2o[c] + atp[c] + asp_L[c] + gln_L[c] -> h[c] + glu_L[c] + amp[c] + ppi[c] + asn_L[c]	27053.1 or 27053.2 or 27053.3
L-serine/L-asparagine -dependent exchange (Asn-L in)	ASNSERNaEx	na1[e] + asn_L[e] + ser_L[c] -> na1[c] + asn_L[c] + ser_L[e]	20514.1
L-threonine/L-asparagine -dependent exchange (Asn-L in)	ASNTHRNaEx	na1[e] + asn_L[e] + thr_L[c] -> na1[c] + asn_L[c] + thr_L[e]	20514.1
ASN_X_SER_THRtr	ASN_X_SER_THRtr	Asn_X_Ser_Thr[r] <=> Asn_X_Ser_Thr[l]
L-asparagine transport in via sodium symport	ASNt4	na1[e] + asn_L[e] -> na1[c] + asn_L[c]	105727.1 or 67760.1 or 69354.1 or 56774.1
Asparagine transport ( H coupled)	ASNtN1	h[c] + 2 na1[e] + asn_L[e] <=> h[e] + 2 na1[c] + asn_L[c]	209837.1 or 76257.1
L-asparagine transport mitochondrial	ASNtm	asn_L[c] -> asn_L[m]
aspartate carbamoyltransferase (reversible)	ASPCTr	asp_L[c] + cbp[c] <=> h[c] + pi[c] + cbasp[c]	69719.1
aspartate-glutamate mitochondrial shuttle	ASPGLUm	h[c] + glu_L[c] + asp_L[m] <=> h[m] + glu_L[m] + asp_L[c]	78830.1 or 50799.1
aspartate N-acetyltransferase mitochondrial	ASPNATm	asp_L[m] + accoa[m] -> h[m] + coa[m] + Nacasp[m]
aspartate transamise	ASPTA	akg[c] + asp_L[c] <=> glu_L[c] + oaa[c]	14718.1
aspartate transamise	ASPTAm	akg[m] + asp_L[m] <=> glu_L[m] + oaa[m]	14719.1
L-aspartate transport via H symport and K antiport	ASPt6	h[e] + 3 na1[e] + k[c] + asp_L[e] -> h[c] + 3 na1[c] + asp_L[c] + k[e]	242607.1 or 20511.1 or 20513.1 or 20510.1 or 20512.1
ADP/ATP transporter endoplasmic reticulum	ATP1ter	atp[c] + adp[r] <=> adp[c] + atp[r]
AMP/ATP transporter endoplasmic reticulum	ATP2ter	atp[c] + amp[r] <=> amp[c] + atp[r]
ATP diphosphohydrolase	ATPH1e	2 h2o[e] + atp[e] -> 2 h[e] + amp[e] + 2 pi[e]	12495.1 or 12496.2 or 12497.1 or 12499.1 or 215446.1 or 12496.1
ATP diphosphohydrolase	ATPH2e	h2o[e] + adp[e] -> h[e] + amp[e] + pi[e]	12495.1 or 12496.2 or 12497.1 or 12499.1 or 215446.1 or 12496.1
ATP maintence requirement	ATPM	h2o[c] + atp[c] -> adp[c] + h[c] + pi[c]
ATP synthase (four protons for one ATP)	ATPS4m	4 h[c] + adp[m] + pi[m] -> 3 h[m] + h2o[m] + atp[m]	11947.1 and 11946.1 and 67126.1 and 11949.1 and 66043.1 or 11947.1 and 11949.2 and 66043.2 and 11946.3 and 67126.2 or 11947.1 and 11946.1 and 67126.1 and 66043.1 and 11949.2 or 11947.1 and 11949.2 and 66043.1 and 67126.2 and 11946.3 or 11947.1 and 11949.2 and 66043.2 and 11946.2 and 67126.2 or 11947.1 and 11946.1 and 67126.1 and 11949.2 and 66043.2 or 11947.1 and 66043.1 and 11949.2 and 11946.2 a…
V-type ATPase H+ transporting lysosomal	ATPasel	h2o[c] + atp[c] + 3 h[c] -> adp[c] + pi[c] + 4 h[l]	0.2 and 18195.1 and 627998.1 and 57423.3 and 11951.2 or 11950.3 and 71679.1 and 11951.1 and 11958.1 and 11957.4 and 18195.1 and 627998.1 and 57423.3 or 71679.2 and 100039108.1 and 11957.1 and 11958.1 and 11950.2 and 18195.1 and 57423.2 and 627998.1 or 71679.1 and 228033.1 and 11957.5 and 11958.1 and 11950.2 and 18195.1 and 627998.1 and 57423.3 or 100039108.1 and 57423.1 and 71679.1 and 11958.1 an…
ADP/ATP transporter mitochondrial	ATPtm	adp[c] + atp[m] -> atp[c] + adp[m]	11984.1 and 11974.1 and 140494.2 and 242341.1 and 114143.1 or 11984.1 and 11974.1 and 11972.1 and 140494.2 and 114143.1 or 11984... <Preview truncated at 128 characters>
ATP diffusion in nucleus	ATPtn	atp[c] <=> atp[n]	11739.1 or 433923.1 or 11740.1
alpha-mannosidase lysosomal	A_MANASEly	2 h2o[l] + m2mn[l] -> 2 man[l] + mn[l]	17159.1
Beta-13-galactosyltransferase 3	B3GALT3g	thcrm_hs[g] + udpacgal[g] -> h[g] + udp[g] + gbside_hs[g]	26879.1 or 26879.2 or 26879.3 or 26879.4
Beta-13-galactosyltransferase 4	B3GALT41g	udpgal[g] + ga2_hs[g] -> h[g] + udp[g] + ga1_hs[g]	54218.1
Beta-13-galactosyltransferase 4	B3GALT42g	udpgal[g] + gm2_hs[g] -> h[g] + udp[g] + gm1_hs[g]	54218.1
Beta-13-galactosyltransferase 4	B3GALT43g	udpgal[g] + gd2_hs[g] -> h[g] + udp[g] + gd1b_hs[g]	54218.1
Beta-13-galactosyltransferase 4	B3GALT44g	udpgal[g] + gt2_hs[g] -> h[g] + udp[g] + gt1c_hs[g]	54218.1
Beta-13-galactosyltransferase 5	B3GALT5g	udpgal[g] + gbside_hs[g] -> h[g] + udp[g] + galgbside_hs[g]	93961.1 or 93961.2 or 93961.3 or 93961.4 or 93961.5
UDP-Glcc:betaGal beta-13-N-acetylglucosaminyltransferase 1	B3GNT11g	uacgam[g] + gal14acglcgalgluside_hs[g] -> h[g] + udp[g] + acglcgal14acglcgalgluside_hs[g]	53625.1
UDP-Glcc:betaGal beta-13-N-acetylglucosaminyltransferase 1	B3GNT12g	uacgam[g] + galacglcgal14acglcgalgluside_hs[g] -> h[g] + udp[g] + acglc13galacglcgal14acglcgalgluside_hs[g]	53625.1 or 53625.1
UDP-Glcc:betaGal beta-13-N-acetylglucosaminyltransferase 3 Golgi apparatus	B3GNT310g	udpgal[g] + acglcgalgluside_hs[g] -> h[g] + udp[g] + gal14acglcgalgluside_hs[g]	72297.1
UDP-Glcc:betaGal beta-13-N-acetylglucosaminyltransferase 3 Golgi apparatus	B3GNT311g	udpgal[g] + acgalfuc12gal14acglcgalgluside_hs[g] -> h[g] + udp[g] + galacgalfuc12gal14acglcgalgluside_hs[g]	72297.1
UDP-Glcc:betaGal beta-13-N-acetylglucosaminyltransferase 3 Golgi apparatus	B3GNT312g	udpgal[g] + acglcgal14acglcgalgluside_hs[g] -> h[g] + udp[g] + galacglcgal14acglcgalgluside_hs[g]	72297.1
UDP-Glcc:betaGal beta-13-N-acetylglucosaminyltransferase 3 Golgi apparatus	B3GNT313g	udpgal[g] + acgalfucgalacglcgal14acglcgalgluside_hs[g] -> h[g] + udp[g] + galacgalfucgalacglcgal14acglcgalgluside_hs[g]	72297.1
UDP-Glcc:betaGal beta-13-N-acetylglucosaminyltransferase 3 Golgi apparatus	B3GNT314g	udpgal[g] + acglcgalacglcgal14acglcgalgluside_hs[g] -> h[g] + udp[g] + galacglcgalacglcgal14acglcgalgluside_hs[g]	72297.1
UDP-Glcc:betaGal beta-13-N-acetylglucosaminyltransferase 3 Golgi apparatus	B3GNT315g	udpgal[g] + acglc13galacglcgal14acglcgalgluside_hs[g] -> h[g] + udp[g] + galacglc13galacglcgal14acglcgalgluside_hs[g]	72297.1
UDP-Glcc:betaGal beta-13-N-acetylglucosaminyltransferase 3 Golgi apparatus	B3GNT31g	udpgal[g] + thcrm_hs[g] -> h[g] + udp[g] + galthcrm_hs[g]	72297.1
UDP-Glcc:betaGal beta-13-N-acetylglucosaminyltransferase 3 Golgi apparatus	B3GNT32g	udpgal[g] + galthcrm_hs[g] -> h[g] + udp[g] + galgalthcrm_hs[g]	72297.1
UDP-Glcc:betaGal beta-13-N-acetylglucosaminyltransferase 3 Golgi apparatus	B3GNT33g	udpgal[g] + galgalthcrm_hs[g] -> h[g] + udp[g] + galgalgalthcrm_hs[g]	72297.1
UDP-Glcc:betaGal beta-13-N-acetylglucosaminyltransferase 3 Golgi apparatus	B3GNT34g	uacgam[g] + galgbside_hs[g] -> h[g] + udp[g] + acglcgalgbside_hs[g]	72297.1
UDP-Glcc:betaGal beta-13-N-acetylglucosaminyltransferase 3 Golgi apparatus	B3GNT35g	udpgal[g] + acglcgalgbside_hs[g] -> h[g] + udp[g] + galacglcgalgbside_hs[g]	72297.1
UDP-Glcc:betaGal beta-13-N-acetylglucosaminyltransferase 3 Golgi apparatus	B3GNT36g	acgal[g] + gbside_hs[g] -> acgbgbside_hs[g] + h2o[g]	72297.1
UDP-Glcc:betaGal beta-13-N-acetylglucosaminyltransferase 3 Golgi apparatus	B3GNT37g	udpgal[g] + gm2a_hs[g] -> h[g] + udp[g] + gm1a_hs[g]	72297.1
UDP-Glcc:betaGal beta-13-N-acetylglucosaminyltransferase 3 Golgi apparatus	B3GNT39g	udpgal[g] + gluside_hs[g] -> galgluside_hs[g] + h[g] + udp[g]	72297.1
UDP-Glcc:betaGal beta-13-N-acetylglucosaminyltransferase 5	B3GNT51g	galgluside_hs[g] + uacgam[g] -> h[g] + udp[g] + acglcgalgluside_hs[g]	108105
bile acid Coenzyme A: amino acid N-acyltransferase	BAAT2x	cholcoa[x] + taur[x] -> coa[x] + tchola[x]	12012.1
bile acid Coenzyme A: amino acid N-acyltransferase	BAAT3x	gly[x] + dgcholcoa[x] -> coa[x] + dgchol[x]	12012.1
biotin-[acetyl-CoA-carboxylase] ligase	BACCL	atp[c] + h[c] + btn[c] -> ppi[c] + btamp[c]	110948
biotin-[acetyl-CoA-carboxylase] ligase mitochondrial	BACCLm	h[m] + atp[m] + btn[m] -> ppi[m] + btamp[m]	110948
transport of beta alanine by PAT1 in rel and intestil cells	BALAPAT1tc	h[u] + ala_B[u] -> h[c] + ala_B[c]	215335
B-alanine secretion via secretory vesicle (ATP driven)	BALAVECSEC	h2o[c] + atp[c] + 3 ala_B[c] -> adp[c] + h[c] + pi[c] + 3 ala_B[e]	22348.1
Beta-alanine reversible mitochondrial transport (diffusion)	BALAtmr	ala_B[c] <=> ala_B[m]
beta-Aminopropion aldehyde:D+ oxidoreductase	BAMPPALDOX	h2o[c] + bamppald[c] + nad[c] -> 2 h[c] + nadh[c] + ala_B[c]	19378.1 or 56752.1 or 110695.1 or 11668.1 or 11671.1 or 19378.2 or 19378.3
beta-Carotene dioxygese	BCDO	o2[c] + caro[c] -> 2 retinal[c]	63857.1
(R)-3-Hydroxybutanoate:D+ oxidoreductase	BDHm	nad[m] + bhb[m] <=> h[m] + nadh[m] + acac[m]	71911.1 or 71911.2 or 71911.3
GDPmannose:chitobiosyldiphosphodolichol beta-D-mannosyltransferase (liver)	BDMT_L	0.1 chito2pdol_L[c] + gdpmann[c] -> h[c] + gdp[c] + 0.1 mpdol_L[c]	208211
GDPmannose:chitobiosyldiphosphodolichol beta-D-mannosyltransferase (uterus)	BDMT_U	gdpmann[c] + 0.1 chito2pdol_U[c] -> h[c] + gdp[c] + 0.1 mpdol_U[c]	208211
betaine-aldehyde dehydrogese mitochondrial	BETALDHxm	h2o[m] + nad[m] + betald[m] -> 2 h[m] + nadh[m] + glyb[m]
(R)-3-Hydroxybutanoate mitochondrial transport via H+ symport	BHBtm	h[c] + bhb[c] <=> h[m] + bhb[m]
betaine-homocysteine S-methyltransferase	BHMT	hcys_L[c] + glyb[c] -> dmgly[c] + met_L[c]	12116.1 or 64918.1
bilirubin beta-diglucuronide transport MDR	BILDGLCURte	h2o[c] + atp[c] + bildglcur[c] <=> adp[c] + h[c] + pi[c] + bildglcur[e]	17250.1
glucuronidated compound transport	BILDGLCURtr	bildglcur[c] <=> bildglcur[r]
bilirubin monoglucuronide transport MDR	BILGLCURte	h2o[c] + atp[c] + bilglcur[c] <=> adp[c] + h[c] + pi[c] + bilglcur[e]	17250.1
d(p)h biliverdin reductase	BILIRED	h[c] + nadph[c] + biliverd[c] -> nadp[c] + bilirub[c]	233016.1 or 109778.1
bilirubin transport via bicarbote countertransport	BILIRUBt2	hco3[c] + bilirub[e] <=> hco3[e] + bilirub[c]	18669.1
biocytin transport nuclear	BIOCYTtn	biocyt[c] <=> biocyt[n]
B mannosyltransferase endoplasmic reticulum	BMTer_L	0.1 dolmanp_L[r] + memgacpail_hs[r] -> 0.1 dolp_L[r] + h[r] + m2emgacpail_hs[r]	55981.1
B mannosyltransferase endoplasmic reticulum	BMTer_U	memgacpail_hs[r] + 0.1 dolmanp_U[r] -> h[r] + m2emgacpail_hs[r] + 0.1 dolp_U[r]	55981.1
3'5'-bisphosphate nucleotidase	BPNT	h2o[c] + pap[c] -> pi[c] + amp[c]	23827.1
3'5'-bisphosphate nucleotidase (paps)	BPNT2	h2o[c] + paps[c] -> pi[c] + aps[c]	23827.1
biotinidase (biotin)	BTND1	h2o[c] + biocyt[c] -> lys_L[c] + btn[c]	26363.1
biotinidase (biotin) nuclear	BTND1n	biocyt[n] + h2o[n] -> btn[n] + lys_L[n]	26363.1
biotinidase (biotin) extracellular	BTNDe	h2o[e] + biocyt[e] -> lys_L[e] + btn[e]	26363.1
biotinidase (biotin) mitochondrial	BTNDm	h2o[m] + biocyt[m] -> lys_L[m] + btn[m]	26363.1
holocarboxylase synthestase (biotin protein ligase)	BTNPL	apoC_Lys[c] + btamp[c] -> h[c] + amp[c] + apoC_Lys_btn[c]	110948
holocarboxylase synthestase (biotin protein ligase) mitochondrial	BTNPLm	apoC_Lys[m] + btamp[m] -> h[m] + amp[m] + apoC_Lys_btn[m]	110948
Biotin reversible transport via proton symport	BTNt2	h[e] + btn[e] <=> h[c] + btn[c]	20501.1
Biotin transport via sodium symport	BTNt3i	h2o[c] + atp[c] + 2 na1[e] + btn[e] -> adp[c] + h[c] + pi[c] + 2 na1[c] + btn[c]	330064
Biotin uptake (antiport)	BTNt4i	h[c] + btn[e] -> h[e] + btn[c]	80721.1
Biotin transport nuclear	BTNtn	btn[c] <=> btn[n]
beta-ureidopropiose (D-3-amino-isobutanoate forming)	BUP2	h2o[c] + 2 h[c] + 3uib[c] -> nh4[c] + co2[c] + 3aib_D[c]	103149
Butyrate mitochondrial transport via proton symport reversible	BUTt2m	h[c] + but[c] <=> h[m] + but[m]	20501.1
Butyrate transport via proton symport reversible	BUTt2r	h[e] + but[e] <=> h[c] + but[c]	20501.1
beta-mannosidase lysosomal	B_MANNASEly	h2o[l] + mn[l] -> acgam[l] + man[l]	110173
C-14 sterol reductase	C14STRr	h[r] + 44mctr[r] + nadph[r] -> 44mzym[r] + nadp[r]	73166.1
production of Palmitoylcarnitine	C160CPT1c	crn[c] + pmtcoa[c] <=> coa[c] + pmtcrn[c]	12895.4 or 12894.1 or 78070.1 or 12895.2 or 12895.3 or 12895.1
C160 transport into the mitochondria	C160CPT2	coa[m] + pmtcrn[m] -> crn[m] + pmtcoa[m]	12896.1
C160 transport into the mitochondria	C160CRNt	pmtcrn[c] -> pmtcrn[m]	57279.1
carnitine O-palmitoyltransferase	C161CPT12	crn[c] + hdd2coa[c] -> coa[c] + hdd2crn[c]	12895.4 or 12894.1 or 78070.1 or 12895.2 or 12895.3 or 12895.1
production of palmitoleoylcarnitine	C161CPT1c	crn[c] + hdcoa[c] <=> coa[c] + hdcecrn[c]	12895.4 or 12894.1 or 78070.1 or 12895.2 or 12895.3 or 12895.1
C161 transport into the mitochondria	C161CPT22	coa[m] + hdd2crn[m] -> crn[m] + hdd2coa[m]	12896.1
transport of Hexadecenoyl-CoA into mitochondrial matrix	C161CPT2m	coa[m] + hdcecrn[m] <=> crn[m] + hdcoa[m]	12896.1
C161 transport into the mitochondria	C161CRN2t	hdd2crn[c] -> hdd2crn[m]	57279.1
C161 transport into the mitochondria	C161CRNt	hdcecrn[c] -> hdcecrn[m]	57279.1
carnitine O-stearoyl transferase	C180CPT1	crn[c] + stcoa[c] -> coa[c] + stcrn[c]	12895.4 or 12894.1 or 78070.1 or 12895.2 or 12895.3 or 12895.1
carnitine O-stearoyl transferase	C180CPT2	coa[m] + stcrn[m] -> crn[m] + stcoa[m]	12896.1
C180 transport into the mitochondria	C180CRNt	stcrn[c] -> stcrn[m]	57279.1
transport of Octadecenoyl-CoA into mitochondrial matrix	C181CPT1c	crn[c] + odecoa[c] <=> coa[c] + odecrn[c]	12895.4 or 12894.1 or 78070.1 or 12895.2 or 12895.3 or 12895.1
transport of Octadecenoyl-CoA into mitochondrial matrix	C181CPT2m	coa[m] + odecrn[m] <=> crn[m] + odecoa[m]	12896.1
C181 transport into the mitochondria	C181CRNt	odecrn[c] -> odecrn[m]	57279.1
carnitine C20:4 transferase	C204CPT1	crn[c] + arachdcoa[c] -> coa[c] + arachdcrn[c]	12895.4 or 12894.1 or 78070.1 or 12895.2 or 12895.3 or 12895.1
arachidonic acid transport into the mitochondria	C204CPT2	coa[m] + arachdcrn[m] -> crn[m] + arachdcoa[m]	12896.1
arachidonic acid transport into the mitochondria	C204CRNt	arachdcrn[c] -> arachdcrn[m]
fatty acid intracellular transport	C226COAtx	c226coa[c] <=> c226coa[x]
carnitine C22:6 transferase	C226CPT1	crn[c] + c226coa[c] -> coa[c] + c226crn[c]	12895.4 or 12894.1 or 78070.1 or 12895.2 or 12895.3 or 12895.1
C226 transport into the mitochondria	C226CPT2	coa[m] + c226crn[m] -> crn[m] + c226coa[m]	12896.1
C226 transport into the mitochondria	C226CRNt	c226crn[c] -> c226crn[m]
C-3 sterol dehydrogese (4-methylzymosterol)	C3STDH1Pr	nadp[r] + 4mzym_int1[r] -> h[r] + nadph[r] + 4mzym_int2[r] + co2[r]	18194.1
C-3 sterol dehydrogese (4-methylzymosterol)	C3STDH1r	4mzym_int1[r] + nad[r] -> h[r] + 4mzym_int2[r] + co2[r] + nadh[r]	18194.1
C-3 sterol keto reductase (zymosterol)	C3STKR2r	h[r] + nadph[r] + zym_int2[r] -> nadp[r] + zymst[r]	15488.1
C-4 sterol methyl oxidase (44-dimethylzymosterol)	C4STMO1r	3 o2[r] + 3 h[r] + 3 nadph[r] + 44mzym[r] -> 4 h2o[r] + 3 nadp[r] + 4mzym_int1[r]	66234.1
C-4 methyl sterol oxidase	C4STMO2Pr	o2[r] + nadp[r] + 4mzym_int2[r] -> h[r] + nadph[r] + co2[r] + zym_int2[r]	18194.1
C-4 methyl sterol oxidase	C4STMO2r	o2[r] + 4mzym_int2[r] + nad[r] -> h[r] + co2[r] + nadh[r] + zym_int2[r]	66234.1 or 18194.1
Ca ATPase	CAATPS	h2o[c] + atp[c] + 2 ca2[c] -> adp[c] + pi[c] + h[e] + 2 ca2[e]	11941.1 or 67972.1 or 381290.1 or 320707.1
cAMP transport (ATP-dependent)	CAMPt	h2o[c] + atp[c] + camp[c] -> adp[c] + h[c] + pi[c] + camp[e]	27416.1 or 27416.2 or 239273.1
hydrolysis of L-Carnosine for uptake	CARNCNc	h2o[c] + carn[c] <=> ala_B[c] + his_L[c]	338403.1 or 66054.1
beta-carotene transport via diffusion	CAROtr	caro[e] <=> caro[c]
transport of L-Carnosine by the apical PEPT1 amino acid transporters across the brush border cells of the enterocytes of the intestine and rel cells	CARPEPT1tc	h[u] + carn[u] -> h[c] + carn[c]	215335
catalase A peroxisomal (ethanol)	CAT2p	h2o2[x] + etoh[x] -> acald[x] + 2 h2o[x]	12359.1
catalase	CATm	2 h2o2[m] -> o2[m] + 2 h2o[m]	12359.1
catalase A peroxisomal	CATp	2 h2o2[x] -> o2[x] + 2 h2o[x]	12359.1
calcium / sodium antiporter (1:3) reversible	CAt7r	3 na1[e] + ca2[c] <=> 3 na1[c] + ca2[e]	110893.1 or 110893.2 or 110891.1 or 20541.1 or 110893.3 or 110893.4 or 110893.5 or 110893.6
release of B12 by simple diffusion reversible	CBLTDe_r	adocbl[c] <=> adocbl[e]
transport of Adenosylcobalamin into the intestine	CBLtlu	adocbl[u] -> adocbl[c]	14603.1 or 65969.1 or 93835.1
carbamoyl-phosphate synthase (glutamine-hydrolysing)	CBPS	h2o[c] + 2 atp[c] + hco3[c] + gln_L[c] -> 2 adp[c] + 2 h[c] + pi[c] + glu_L[c] + cbp[c]	69719.1
carbamoyl-phosphate synthase (ammonia) (mitochondria	CBPSam	2 atp[m] + hco3[m] + nh4[m] -> 2 h[m] + 2 adp[m] + pi[m] + cbp[m]	227231.1 or 227231.2
Carbonyl reductase [DPH] 1	CBR1	h[c] + nadph[c] + prostg1[c] -> nadp[c] + prostge1[c]	12408.1
Carbonyl reductase [DPH] 1	CBR2	h[c] + nadph[c] + prostge2[c] -> nadp[c] + prostgf2[c]	12408.1
phosphatidylinositol synthase (Homo sapiens)	CDIPTr	cdpdag_hs[c] + inost[c] <=> h[c] + cmp[c] + pail_hs[c]	52858.1 or 52858.2
intracellular transport	CDPDAGtm	cdpdag_hs[c] <=> cdpdag_hs[m]
phosphatidate cytidylyltransferase	CDS	h[c] + pa_hs[c] + ctp[c] -> ppi[c] + cdpdag_hs[c]	74596.1
phosphatidate cytidylyltransferase	CDSm	h[m] + ctp[m] + pa_hs[m] -> ppi[m] + cdpdag_hs[m]	110911
choline phosphotransferase	CEPTC	cdpchol[c] + dag_hs[c] -> h[c] + cmp[c] + pchol_hs[c]	212862.1 or 99712.1
ethanolamine phosphotransferase	CEPTE	cdpea[c] + dag_hs[c] -> h[c] + cmp[c] + pe_hs[c]	99712.1
Ceramide kise	CERK	atp[c] + crm_hs[c] -> adp[c] + h[c] + crmp_hs[c]	223753.1 or 223753.2
ceramide transport protein	CERT1gt	crm_hs[c] <=> crm_hs[g]	68018.1
ceramide transport protein	CERT1rt	crm_hs[c] <=> crm_hs[r]	68018.1
ceramide transport protein	CERT2gt	gluside_hs[c] <=> gluside_hs[g]	68018.1
ceramide transport protein	CERT2rt	gluside_hs[c] <=> gluside_hs[r]	68018.1
Cys-Gly transport in via proton symport	CGLYt3_2_	2 h[e] + cgly[e] -> 2 h[c] + cgly[c]	57738.1
cGMP transport (ATP-dependent)	CGMPt	h2o[c] + atp[c] + 35cgmp[c] -> adp[c] + h[c] + pi[c] + 35cgmp[e]	27416.1 or 27416.2 or 239273.1
cholesterol 25-hydroxylase	CH25H	o2[r] + h[r] + nadph[r] + chsterol[r] -> h2o[r] + nadp[r] + xol25oh[r]	12642.1
Choline O-acetyltransferase	CHAT	accoa[c] + chol[c] <=> coa[c] + ach[c]	12647.1 or 12647.2 or 12647.3 or 12647.4
choline phosphate cytididyltransferase	CHLPCTD	h[c] + ctp[c] + cholp[c] -> ppi[c] + cdpchol[c]	13026.1 or 236899.1
efflux of Cholesterol into the lymph	CHOLABCAet	h2o[c] + atp[c] + chsterol[c] -> adp[c] + h[c] + pi[c] + chsterol[e]	11303.1
efflux of Cholesterol from the enterocytes into lumen	CHOLABetc	h2o[c] + atp[c] + chsterol[c] -> adp[c] + h[c] + pi[c] + chsterol[u]	27409.1 and 67470.1
ABC bile acid transporter	CHOLATEt3	h2o[c] + atp[c] + cholate[c] -> adp[c] + h[c] + pi[c] + cholate[e]	27413.1 or 76408.2 or 76408.3 or 76408.1
choline dehydrogese (FAD acceptor) mitochondrial	CHOLD2m	fad[m] + chol[m] -> fadh2[m] + betald[m]	218865
difussion of cholesterol accross the brush border membrane	CHOLETDlu	chsterol[u] <=> chsterol[c]
Choline kise	CHOLK	atp[c] + chol[c] -> adp[c] + h[c] + cholp[c]	12651.1 or 12660.1 or 12651.2 or 12660.2
choline phosphate intracellular transport	CHOLPtg	cholp[c] <=> cholp[g]
choline phosphate intracellular transport	CHOLPtl	cholp[c] <=> cholp[l]
choline sodium cotransport	CHOLt4	na1[e] + chol[e] <=> na1[c] + chol[c]	63993.1
choline intracellular transport	CHOLtg	chol[g] <=> chol[c]
choline intracellular transport	CHOLtr	chol[r] <=> chol[c]
Choline uniport	CHOLtu	chol[e] <=> chol[c]	20518.1 or 20520.1 or 20518.2
steroid sulfotransferase	CHSTEROLSULT	paps[c] + chsterol[c] -> h[c] + pap[c] + chsterols[c]	54200.1
cholesterol intracellular transport	CHSTEROLt2	chsterol[r] <=> chsterol[m]
cholesterol intracellular transport	CHSTEROLt3	chsterol[c] <=> chsterol[m]
Citrate lyase	CITL	cit[c] -> ac[c] + oaa[c]	69634.1 or 69634.2
citrulline mitochondrial transport via proton antiport	CITRtm	citr_L[m] <=> citr_L[c]	18408.1 or 83885.1
citrate transport via sodium symport	CITt4_2	2 na1[e] + cit[e] <=> 2 na1[c] + cit[c]	20500.1
citrate transport via sodium symport	CITt4_4	4 na1[e] + cit[e] <=> 4 na1[c] + cit[c]	237831
citrate transport mitochondrial	CITtam	cit[c] + mal_L[m] <=> cit[m] + mal_L[c]	13358.1
citrate transport mitochondrial	CITtbm	cit[c] + pep[m] <=> pep[c] + cit[m]	13358.1
ATP Creatine kise	CK	atp[m] + creat[m] <=> adp[m] + pcreat[m]	76722.1
ATP Creatine kise (c)	CKc	atp[c] + creat[c] <=> adp[c] + pcreat[c]	12709.1 or 12715.1
chloride transport via formate countertransport	CLFORtex	2 for[c] + cl[e] -> cl[c] + 2 for[e]	23985.1
chloride transport via formate countertransport (2:1)	CLFORtex2	for[c] + 2 cl[e] -> 2 cl[c] + for[e]	171429.1 or 171429.2 or 171429.3
chloride transport via bicarbote countertransport (2:1)	CLHCO3tex2	hco3[c] + 2 cl[e] -> hco3[e] + 2 cl[c]	171429.1 or 171429.2 or 171429.3
chloride transport via bicarbote countertransport	CLHCOtex	2 hco3[c] + cl[e] -> 2 hco3[e] + cl[c]	13487.1 or 224661.1 or 208890.1 or 224661.2 or 320718.1 or 13521.1 or 23985.1 or 208890.2 or 320718.2
chloride transport via iodide countertransport	CLI2tex	cl[e] + 2 i[c] -> cl[c] + 2 i[e]	23985.1
chloride transport via hydroxide countertransport (2:1)	CLOHtex2	oh1[c] + 2 cl[e] -> 2 cl[c] + oh1[e]	171429.1 or 171429.2 or 171429.3
chloride transport via oxalate countertransport (2:1)	CLOXAtex2	2 cl[e] + oxa[c] -> 2 cl[c] + oxa[e]	171429.1 or 171429.2 or 171429.3
fatty acid intracellular transport	CLPNDCOAtx	clpndcoa[c] <=> clpndcoa[x]
fatty acid transport via diffusion	CLPNDt	clpnd[e] <=> clpnd[c]
cardiolipin synthase (homo sapiens)	CLS_hs	cdpdag_hs[c] + pglyc_hs[c] -> h[c] + cmp[c] + clpn_hs[c]	66586.1
CMP-Sia Golgi transport via CMP antiport	CMPACNAtg	cmpacna[c] + cmp[g] <=> cmp[c] + cmpacna[g]	24060.1
CMP-Sia nuclear export	CMPACNAtn	cmpacna[n] -> cmpacna[c]
CMP sialic acid synthase	CMPSAS	acnam[c] + ctp[c] -> ppi[c] + cmpacna[c]	12764.1
CMP sialic acid synthase nuclear	CMPSASn	acnam[n] + ctp[n] -> cmpacna[n] + ppi[n]	12764.1
CO2 endoplasmic reticular transport via diffusion	CO2ter	co2[c] <=> co2[r]
CO2 Golgi transport	CO2tg	co2[c] <=> co2[g]
CO2 peroxisomal transport	CO2tp	co2[c] <=> co2[x]
CoA transport in golgi via diffusion	COAtg	coa[c] <=> coa[g]
CoA transport in lysosome via diffusion	COAtl	coa[c] <=> coa[l]
CoA transporter	COAtm	coa[c] <=> coa[m]	73132.1
COA transporter endoplasmic reticulum	COAtr	coa[c] <=> coa[r]
Core 3 beta-Glcc-transferase Golgi apparatus	CORE3GTg	uacgam[g] + Tn_antigen[g] -> h[g] + udp[g] + core3[g]	272411
Core 4 beta6-Galc-transferase Golgi apparatus	CORE4GTg	uacgam[g] + core3[g] -> h[g] + udp[g] + core4[g]	72077.1
Core 6 beta-Glcc-transferase A Golgi apparatus	CORE6GTg	uacgam[g] + Tn_antigen[g] -> h[g] + udp[g] + core6[g]	14537.1
CO transporter via diffusion	COt	co[c] <=> co[e]
choline-phosphate cytidylyltransferase	CPCTDTX	h[c] + ctp[c] + ntm2amep[c] -> ppi[c] + cmpntm2amep[c]	13026.1 or 236899.1
coproporphyrinogen oxidase (O2 required)	CPPPGO	o2[c] + 2 h[c] + cpppg3[c] -> 2 h2o[c] + 2 co2[c] + pppg9[c]	12892.1
Creatine transport (sodium symport) (2:1)	CREATt4_2_r	2 na1[e] + creat[e] <=> 2 na1[c] + creat[c]	102857
Creatine transport to/from mitochondria via diffusion	CREATtmdiffir	creat[c] -> creat[m]
crmp_hs transport	CRMPte	crmp_hs[c] <=> crmp_hs[e]
carnitine-propcarnitine carrier peroxisomal	CRNCAR3tp	crn[c] + pcrn[x] -> pcrn[c] + crn[x]
L-carnitine reversible transport	CRNt	crn[e] <=> crn[c]	20520.1
L-carnitine outward transport (H+ antiport)	CRNtHa	h[e] + crn[c] -> h[c] + crn[e]	30805.1
L-carnitine transport out of mitochondria via diffusion	CRNtim	crn[m] -> crn[c]	57279.1
L-carnitine inward uniport	CRNtuIR	crn[e] -> crn[c]	30805.1
L-carnitine inward transport by + symport	CRNtuNa	na1[e] + crn[e] -> na1[c] + crn[c]	20520.1
carnitine transport peroxisome to mitochondria	CRNtx	dmnoncrn[x] <=> dmnoncrn[m]
cortisol transmembrane (homo sapiens) transport	CRTSLt	crtsl[e] <=> crtsl[c]
cortisol intracellular transport	CRTSLtm	crtsl[c] <=> crtsl[m]
corticosterone transmembrane (homo sapiens) transport	CRTSTRNt	crtstrn[e] <=> crtstrn[c]
corticosterone intracellular transport	CRTSTRNtm	crtstrn[c] <=> crtstrn[m]
chondroitin sulfate A proteoglycan protease lysosome (endosome)	CSAPASEly	h2o[l] + cspg_a[l] -> Ser_Gly_Ala_X_Gly[l] + cs_a[l]
chondroitin sulfate C proteoglycan protease lysosome (endosome)	CSCPASEly	h2o[l] + cspg_c[l] -> Ser_Gly_Ala_X_Gly[l] + cs_c[l]
chondroitin sulfate D proteoglycan protease lysosome (endosome)	CSDPASEly	h2o[l] + cspg_d[l] -> Ser_Gly_Ala_X_Gly[l] + cs_d[l]
chondroitin sulfate E proteoglycan protease lysosome (endosome)	CSEPASEly	h2o[l] + cspg_e[l] -> Ser_Gly_Ala_X_Gly[l] + cs_e[l]
carnitine O-aceyltransferase mitochondrial	CSNAT2m	coa[m] + pcrn[m] <=> ppcoa[m] + crn[m]	12908.1
carnitine dimethyl nonoyl transferase revsible peroxisomal	CSNAT2x	crn[x] + dmnoncoa[x] <=> coa[x] + dmnoncrn[x]	12908.2 or 74114.1
carnitine O-aceyltransferase peroxisomal	CSNAT3x	crn[x] + ppcoa[x] <=> coa[x] + pcrn[x]	12908.2
carnitine O-aceyltransferase mitochondrial	CSNATm	coa[m] + acrn[m] <=> accoa[m] + crn[m]	12908.1
carnitine O-acetyltransferase reverse direction peroxisomal	CSNATp	accoa[x] + crn[x] <=> coa[x] + acrn[x]	12908.2
Cytosine deamise	CSND	h2o[c] + h[c] + csn[c] -> nh4[c] + ura[c]
cytosine transport via facilated diffusion	CSNt	csn[e] <=> csn[c]	13340.1
chondroitin sulfate A transport golgi to extracellular	CSPG_At	cspg_a[g] -> cspg_a[e]
chondroitin sulfate A transport extracellular to lysosome	CSPG_Atly	cspg_a[e] -> cspg_a[l]
chondroitin sulfate B transport golgi to extracellular	CSPG_Bt	cspg_b[g] -> cspg_b[e]
chondroitin sulfate C transport golgi to extracellular	CSPG_Ct	cspg_c[g] -> cspg_c[e]
chondroitin sulfate C transport extracellular to lysosome	CSPG_Ctly	cspg_c[e] -> cspg_c[l]
chondroitin sulfate D transport golgi to extracellular	CSPG_Dt	cspg_d[g] -> cspg_d[e]
chondroitin sulfate D transport extracellular to lysosome	CSPG_Dtly	cspg_d[e] -> cspg_d[l]
chondroitin sulfate E transport golgi to extracellular	CSPG_Et	cspg_e[g] -> cspg_e[e]
chondroitin sulfate E transport extracellular to lysosome	CSPG_Etly	cspg_e[e] -> cspg_e[l]
citrate synthase	CSm	h2o[m] + accoa[m] + oaa[m] -> h[m] + coa[m] + cit[m]	12974.1 or 12974.2
CTP synthase (NH3)	CTPS1	nh4[c] + atp[c] + utp[c] -> adp[c] + 2 h[c] + pi[c] + ctp[c]	51797.1
CTP synthase (glutamine)	CTPS2	h2o[c] + atp[c] + gln_L[c] + utp[c] -> adp[c] + 2 h[c] + pi[c] + glu_L[c] + ctp[c]	55936.1 or 55936.2
CTP diffusion in nucleus	CTPtn	ctp[c] <=> ctp[n]
Cyanide sulfurtransferase mitochondrial	CYANSTm	cyan[m] + tsul[m] -> h[m] + so3[m] + tcynt[m]	22117.1
Cyanide transport via diffusion (extracellular to cytosol)	CYANt	cyan[e] <=> cyan[c]
Cyanide transport via diffusion (mitochondrial)	CYANtm	cyan[c] <=> cyan[m]
CYOOm2	CYOOm2	4 h[m] + o2[m] + 4 focytC[m] -> 2 h2o[m] + 4 ficytC[m]	66576.1
ubiquinol-6 cytochrome c reductase Complex III	CYOR_u10m	2 h[m] + 2 ficytC[m] + q10h2[m] -> 4 h[c] + q10[m] + 2 focytC[m]	22273.1 and 100042918.1 and 66152.1 and 66594.1 and 17711.1 and 67003.1 and 66694.1 and 66445.1 and 22272.1 and 67530.1 or 22273.1 and 100042918.1 and 17711.1 and 66594.1 and 66152.2 and 67003.1 and 66445.1 and 66694.1 and 22272.1 and 67530.1 or 22361.1
L-alanine/L-cysteine -dependent exchange (Cys-L in)	CYSALANaEx	na1[e] + ala_L[c] + cys_L[e] -> na1[c] + ala_L[e] + cys_L[c]	20514.1 or 55963.1
Cysteamine oxygese	CYSAMO	o2[c] + cysam[c] -> h[c] + hyptaur[c]
L-cysteine/L-asparagine -dependent exchange (Cys-L in)	CYSASNNaEx	na1[e] + asn_L[c] + cys_L[e] -> na1[c] + asn_L[e] + cys_L[c]	20514.1
transport of L-Cysteine by the apical neutral amino acid transporters in kidney and intestine	CYSB0AT1Atc	na1[u] + cys_L[u] -> na1[c] + cys_L[c]	70008.1 or 74338.1 and 57394.1
L-cysteine/L-glutamine -dependent exchange (Cys-L in)	CYSGLNNaEx	na1[e] + cys_L[e] + gln_L[c] -> na1[c] + cys_L[c] + gln_L[e]	20514.1
L-cysteine/L-glutamine reversible exchanger	CYSGLUexR	cys_L[e] + gln_L[c] <=> cys_L[c] + gln_L[e]	53896.1 or 17254.1
L-cysteine/glycine exchanger	CYSGLYex	cys_L[c] + gly[e] -> cys_L[e] + gly[c]	50934.1 or 17254.1 or 50934.2
L-cysteine/glycine reversible exchanger	CYSGLYexR	cys_L[c] + gly[e] <=> cys_L[e] + gly[c]	53896.1 or 17254.1
transport of L-Cysteine into the cell and efflux of L-Isoleucine out of the cell by LAT2 on the basolateral surfaces of kidney and intestine.	CYSILELAT2tc	cys_L[e] + ile_L[c] -> cys_L[c] + ile_L[e]	20539.1 and 17254.1
cysteine oxidase	CYSO	o2[c] + cys_L[c] -> h[c] + 3sala[c]	12583.1
transport of L-Cysteine into the cell and efflux of L-Phenylalanine out of the cell by LAT2 on the basolateral surfaces of kidney and intestine.	CYSPHELAT2tc	cys_L[e] + phe_L[c] -> cys_L[c] + phe_L[e]	20539.1 and 17254.1
L-serine/L-cysteine -dependent exchange (Cys-L in)	CYSSERNaEx	na1[e] + cys_L[e] + ser_L[c] -> na1[c] + cys_L[c] + ser_L[e]	20514.1 or 55963.1
transport of L-Cysteine into the cell coupled with co-transport with Sodium and counter transport with proton by ST5 transporter.	CYSSNAT5tc	h[c] + na1[u] + cys_L[u] <=> na1[c] + h[u] + cys_L[c]	209837
cysteine transamise	CYSTA	akg[c] + cys_L[c] <=> glu_L[c] + mercppyr[c]	14718.1
transport of L-Cystine into the cell in exchange for L-Alanine by b0+AT transporter at the apical surfaces of the membranes of small intestine and rel cells.	CYSTALArBATtc	ala_L[c] + Lcystin[u] -> ala_L[u] + Lcystin[c]	30962.1 and 20532.1
cystathionine g-lyase	CYSTGL	h2o[c] + cyst_L[c] -> nh4[c] + cys_L[c] + 2obut[c]	107869.1 or 107869.2
L-cystine/L-glutamate exchanger	CYSTGLUex	glu_L[c] + Lcystin[e] -> Lcystin[c] + glu_L[e]	17254.1 and 26570.1
L-cysteine/L-threonine -dependent exchange (Cys-L in)	CYSTHRNaEx	na1[e] + cys_L[e] + thr_L[c] -> na1[c] + cys_L[c] + thr_L[e]	20514.1 or 55963.1
transport of L-Cystine into the cell in exchange for L-Leucine by b0+AT transporter at the apical surfaces of the membranes of small intestine and rel cells.	CYSTLEUrBATtc	leu_L[c] + Lcystin[u] -> leu_L[u] + Lcystin[c]	30962.1 and 20532.1
cystathionine beta-synthase	CYSTS	hcys_L[c] + ser_L[c] -> h2o[c] + cyst_L[c]	12411.1
L-cystine/glycine exchanger (cystine in)	CYSTSERex	ser_L[c] + Lcystin[e] -> ser_L[e] + Lcystin[c]	20532.1 and 30962.1
L-cysteine transport via diffusion (extracellular to cytosol)	CYStec	cys_L[e] <=> cys_L[c]	215113
cytidine deamise	CYTD	h2o[c] + h[c] + cytd[c] -> nh4[c] + uri[c]	72269.1 or 11628.1
cytidine kise (ATP)	CYTDK1	atp[c] + cytd[c] -> adp[c] + h[c] + cmp[c]	22245.1 or 80914.1
cytidine kise (ATP) mitochondrial	CYTDK2m	atp[m] + cytd[m] -> h[m] + adp[m] + cmp[m]
cytidine deamise nuclear	CYTDn	h2o[n] + cytd[n] + h[n] -> nh4[n] + uri[n]	11628.1
cytidine facilated transport in cytosol	CYTDt	cytd[e] <=> cytd[c]	13340.1 or 63959.1
cytidine transport in via sodium symport	CYTDt4	na1[e] + cytd[e] -> na1[c] + cytd[c]	114304.1 or 434203.1 or 434203.2
cytidine facilated transport in mitochondria	CYTDtm	cytd[c] <=> cytd[m]	63959.1
cytidine transport in nucleus	CYTDtn	cytd[c] <=> cytd[n]
cytidylate kise (CMP)	CYTK1	atp[c] + cmp[c] <=> adp[c] + cdp[c]	66588.1
cytidylate kise (CMPdGTP)	CYTK10	cmp[c] + dgtp[c] <=> cdp[c] + dgdp[c]	66588.1
cytidylate kise (CMPdGTP)nuclear	CYTK10n	cmp[n] + dgtp[n] <=> cdp[n] + dgdp[n]	66588.1
cytidylate kise (dCMPdGTP)	CYTK11	dgtp[c] + dcmp[c] <=> dgdp[c] + dcdp[c]	66588.1
cytidylate kise (dCMPdGTP)nuclear	CYTK11n	dgtp[n] + dcmp[n] <=> dgdp[n] + dcdp[n]	66588.1
cytidylate kise (dCMPdCTP)	CYTK12	dcmp[c] + dctp[c] <=> 2 dcdp[c]	66588.1
cytidylate kise (dCMPdCTP)nuclear	CYTK12n	dcmp[n] + dctp[n] <=> 2 dcdp[n]	66588.1
cytidylate kise (dCMPdATP)	CYTK13	datp[c] + dcmp[c] <=> dadp[c] + dcdp[c]	66588.1
cytidylate kise (dCMPdATP)nuclear	CYTK13n	dcmp[n] + datp[n] <=> dcdp[n] + dadp[n]	66588.1
cytidylate kise (dCMPUTP)	CYTK14	utp[c] + dcmp[c] <=> udp[c] + dcdp[c]	66588.1
cytidylate kise (dCMPCTP)nuclear	CYTK14n	dcmp[n] + utp[n] <=> dcdp[n] + udp[n]	66588.1
cytidylate kise (CMP)mitochondrial	CYTK1m	atp[m] + cmp[m] <=> adp[m] + cdp[m]
cytidylate kise (CMP)nuclear	CYTK1n	atp[n] + cmp[n] <=> cdp[n] + adp[n]	66588.1
cytidylate kise (dCMP)	CYTK2	atp[c] + dcmp[c] <=> adp[c] + dcdp[c]	66588.1
cytidylate kise (dCMP)nuclear	CYTK2n	atp[n] + dcmp[n] <=> dcdp[n] + adp[n]	66588.1
cytidylate kise (CMP)(GTP)	CYTK3	gtp[c] + cmp[c] <=> gdp[c] + cdp[c]	229949.1 or 229949.2
cytidylate kise (dCMPCTP)nuclear	CYTK3n	ctp[n] + dcmp[n] <=> cdp[n] + dcdp[n]	66588.1
cytidylate kise (dCMP)(GTP)	CYTK4	gtp[c] + dcmp[c] <=> gdp[c] + dcdp[c]	229949.1 or 229949.2
cytidylate kise (dCMPGTP)nuclear	CYTK4n	dcmp[n] + gtp[n] <=> dcdp[n] + gdp[n]	66588.1
cytidylate kise (dCMP)	CYTK5	ctp[c] + dcmp[c] <=> cdp[c] + dcdp[c]	66588.1
cytidylate kise (CMP)nuclear	CYTK5n	cmp[n] + gtp[n] <=> cdp[n] + gdp[n]	66588.1
cytidylate kise (CMPCTP)	CYTK6	cmp[c] + ctp[c] <=> 2 cdp[c]	66588.1
cytidylate kise (CMPCTP)nuclear	CYTK6n	ctp[n] + cmp[n] <=> 2 cdp[n]	66588.1
cytidylate kise (CMPUTP)	CYTK7	cmp[c] + utp[c] <=> udp[c] + cdp[c]	66588.1
cytidylate kise (CMPUTP)nuclear	CYTK7n	cmp[n] + utp[n] <=> cdp[n] + udp[n]	66588.1
cytidylate kise (CMPdATP)	CYTK8	datp[c] + cmp[c] <=> dadp[c] + cdp[c]	66588.1
cytidylate kise (CMPdATP)nuclear	CYTK8n	cmp[n] + datp[n] <=> cdp[n] + dadp[n]	66588.1
cytidylate kise (CMPdCTP)	CYTK9	cmp[c] + dctp[c] <=> cdp[c] + dcdp[c]	66588.1
cytidylate kise (CMPdCTP)nuclear	CYTK9n	cmp[n] + dctp[n] <=> cdp[n] + dcdp[n]	66588.1
Deoxyadenosine deamise	DADA	h2o[c] + h[c] + dad_2[c] -> nh4[c] + din[c]	11486.1
Deoxyadenosine deamise extracellular	DADAe	h[e] + h2o[e] + dad_2[e] -> nh4[e] + din[e]	11486.1
Diacylglycerol phosphate kise (homo sapiens)	DAGKn_hs	atp[n] + dag_hs[n] <=> h[n] + adp[n] + pa_hs[n]	104418.1 or 320127.1
diacylglycerol ER export	DAG_HSter	dag_hs[r] -> dag_hs[c]
diacylglycerol 2 (homo sapiens) transport	DAGt	dag_hs[e] <=> dag_hs[c]
D-Alanine Oxidase (x)	DALAOXx	o2[x] + h2o[x] + ala_D[x] -> h2o2[x] + pyr[x] + nh4[x]	13142.1
D-alanine transport via proton symport	DALAt2r	h[e] + ala_D[e] <=> h[c] + ala_D[c]	215335
D-Alanine transport to perixosome	DALAxt	ala_D[c] -> ala_D[x]
dehydroascorbate reductase	DASCBR	h[c] + nadph[c] + dhdascb[c] -> nadp[c] + ascb_L[c]	93692.1 or 69367.1 or 69367.2
Deoxycytidine kise nuclear (ATP)	DCK1n	atp[n] + dcyt[n] <=> h[n] + dcmp[n] + adp[n]	13178.1
Deoxycytidine kise nuclear (UTP)	DCK2n	utp[n] + dcyt[n] <=> h[n] + dcmp[n] + udp[n]	13178.1
dCMP deamise	DCMPDA	h2o[c] + h[c] + dcmp[c] <=> nh4[c] + dump[c]	320685
fatty acid intracellular transport	DCSPTN1COAtx	dcsptn1coa[c] <=> dcsptn1coa[x]
carnitine O-palmitoyltransferase	DCSPTN1CPT1	crn[c] + dcsptn1coa[c] -> coa[c] + dcsptn1crn[c]	12895.4 or 12894.1 or 78070.1 or 12895.2 or 12895.3 or 12895.1
carnitine transferase	DCSPTN1CPT2	coa[m] + dcsptn1crn[m] -> crn[m] + dcsptn1coa[m]	12896.1
transport into the mitochondria (carnitine)	DCSPTN1CRNt	dcsptn1crn[c] -> dcsptn1crn[m]	57279.1
fatty acid transport via diffusion	DCSPTN1t	dcsptn1[e] <=> dcsptn1[c]
Dopachrome tautomerase	DCT	L_dpchrm[c] <=> 56dihindlcrbxlt[c]	13190.1
dCTP diffusion in nucleus	DCTPtn	dctp[c] <=> dctp[n]
deoxycytidine deamise	DCYTD	h2o[c] + h[c] + dcyt[c] -> nh4[c] + duri[c]	72269.1 or 11628.1
deoxycytidine deamise nuclear	DCYTDn	h2o[n] + h[n] + dcyt[n] -> nh4[n] + duri[n]	11628.1
debrisoquine uniport	DEBRISOQUINEt	debrisoquine[e] <=> debrisoquine[c]	20518.1 or 20518.2
palmitoyl-CoA desaturase (n-C16:0CoA -> n-C16:1CoA)	DESAT16_2	o2[c] + h[c] + nadh[c] + pmtcoa[c] -> 2 h2o[c] + nad[c] + hdcoa[c]	20249.1
fatty acyl-CoA desaturase (n-C18:2CoA -> n-C18:3CoA)	DESAT18_10	o2[c] + h[c] + nadh[c] + lnlncacoa[c] -> 2 h2o[c] + nad[c] + strdnccoa[c]	56473.1
stearoyl-CoA desaturase (n-C18:0CoA -> n-C18:1CoA)	DESAT18_3	o2[c] + h[c] + nadh[c] + stcoa[c] -> 2 h2o[c] + nad[c] + odecoa[c]	20249.1
stearoyl-CoA desaturase (n-C18:0CoA -> n-C18:1CoA)	DESAT18_4	o2[c] + h[c] + nadh[c] + stcoa[c] -> 2 h2o[c] + nad[c] + vacccoa[c]	20249.1
stearoyl-CoA desaturase (n-C18:0CoA -> n-C18:1CoA)	DESAT18_5	o2[c] + h[c] + nadh[c] + stcoa[c] -> 2 h2o[c] + nad[c] + od2coa[c]	20249.1
fatty acyl-CoA desaturase (n-C18:1CoA -> n-C18:2CoA)	DESAT18_6	o2[c] + h[c] + nadh[c] + odecoa[c] -> 2 h2o[c] + nad[c] + lneldccoa[c]	56473.1
fatty acyl-CoA desaturase (n-C18:1CoA -> n-C18:2CoA)	DESAT18_7	o2[c] + h[c] + nadh[c] + vacccoa[c] -> 2 h2o[c] + nad[c] + lneldccoa[c]	56473.1
fatty acyl-CoA desaturase (n-C18:1CoA -> n-C18:2CoA)	DESAT18_8	o2[c] + h[c] + nadh[c] + od2coa[c] -> 2 h2o[c] + nad[c] + lneldccoa[c]	56473.1
fatty acyl-CoA desaturase (n-C18:2CoA -> n-C18:3CoA)	DESAT18_9	o2[c] + h[c] + nadh[c] + lnlccoa[c] -> 2 h2o[c] + nad[c] + lnlncgcoa[c]	56473.1
fatty acyl-CoA desaturase (n-C20:3CoA -> n-C20:4CoA)	DESAT20_1	o2[c] + h[c] + nadh[c] + dlnlcgcoa[c] -> 2 h2o[c] + nad[c] + arachdcoa[c]	76267.1
fatty acyl-CoA desaturase (n-C20:4CoA -> n-C20:5CoA)	DESAT20_2	o2[c] + h[c] + nadh[c] + eicostetcoa[c] -> 2 h2o[c] + nad[c] + tmndnccoa[c]	76267.1
fatty acyl-CoA desaturase (n-C22:4CoA -> n-C22:5CoA)	DESAT22_1p	h[x] + nadh[x] + o2[x] + adrncoa[x] -> nad[x] + 2 h2o[x] + dcsptn1coa[x]
fatty acyl-CoA desaturase (n-C22:5CoA -> n-C22:6CoA)	DESAT22_2p	h[x] + nadh[x] + o2[x] + clpndcoa[x] -> nad[x] + 2 h2o[x] + c226coa[x]
fatty acyl-CoA desaturase (n-C24:5CoA -> n-C24:6CoA)	DESAT24_1	o2[c] + h[c] + nadh[c] + tetpent3coa[c] -> 2 h2o[c] + nad[c] + tethex3coa[c]	56473.1
diacylglycerol acyltransferase	DGAT	Rtotal3coa[c] + dag_hs[c] -> coa[c] + tag_hs[c]	13350.1 or 67800.1
bile acid intracellular transport	DGCHOLtx	dgchol[x] <=> dgchol[c]
deoxyguanylate kise (dGMP:ATP)	DGK1	atp[c] + dgmp[c] <=> adp[c] + dgdp[c]	14923.1
deoxyguanylate kise (dGMP:dATP) (mitochondrial)	DGK2m	datp[m] + dgmp[m] <=> dadp[m] + dgdp[m]
deoxyguanosine kise	DGNSKm	atp[m] + dgsn[m] -> h[m] + adp[m] + dgmp[m]	27369.1 or 27369.2 or 27369.3 or 27369.4 or 27369.5
deoyguanosine transport via diffusion	DGSNt	dgsn[e] <=> dgsn[c]
deoyguanosine transport in mitochondria	DGSNtm	dgsn[c] <=> dgsn[m]
dehydro-L-gulote decarboxylase	DGULND	h[c] + 3dhguln[c] <=> co2[c] + xylu_L[c]
dehydroascorbate transport (uniport)	DHAAt1r	dhdascb[e] <=> dhdascb[c]	20528.1 or 20527.1 or 20525.1
lipid flip-flop intracellular transport	DHCHOLESTANATEtm	dhcholestanate[m] <=> dhcholestanate[x]
24-dehydrocholesterol reductase [Precursor]	DHCR241r	zymst[r] + fadh2[r] -> fad[r] + zymstnl[r]	74754.1
24-dehydrocholesterol reductase [Precursor]	DHCR242r	fadh2[r] + chlstol[r] -> fad[r] + lthstrl[r]	74754.1
24-dehydrocholesterol reductase [Precursor]	DHCR243r	fadh2[r] + dsmsterol[r] -> chsterol[r] + fad[r]	74754.1
7-dehydrocholesterol reductase	DHCR71r	h[r] + nadph[r] + ddsmsterol[r] -> nadp[r] + dsmsterol[r]	13360.1
7-dehydrocholesterol reductase	DHCR72r	7dhchsterol[r] + h[r] + nadph[r] -> nadp[r] + chsterol[r]	13360.1
dihydroceramide desaturase	DHCRD1	nadp[c] + dhcrm_hs[c] -> h[c] + nadph[c] + crm_hs[c]	13244.2 or 13244.1
dihydroceramide desaturase	DHCRD2	dhcrm_hs[c] + fad[c] -> crm_hs[c] + fadh2[c]	13244.2 or 13244.1
Dehydroepiandrosterone sulfotransferase	DHEASULT	paps[c] + dhea[c] -> h[c] + pap[c] + dheas[c]	20859.1 or 20860.1
dhea intracellular transport	DHEAtr	dhea[r] <=> dhea[c]
dihydrofolate reductase	DHFR	h[c] + nadph[c] + dhf[c] <=> nadp[c] + thf[c]	13361.1
dihydrofolate reversible lysosomal transport	DHFtl	dhf[c] <=> dhf[l]
dihydrofolate reversible mitochondrial transport	DHFtm	dhf[c] <=> dhf[m]
dihydoorotic acid dehydrogese (quinone10)	DHORD9	q10[m] + dhor_S[c] -> q10h2[m] + orot[c]	56749.1
dihydroorotase	DHORTS	h2o[c] + dhor_S[c] <=> h[c] + cbasp[c]	69719.1
dihydropyrimidise (56-dihydrouracil)	DHPM1	h2o[c] + 56dura[c] -> h[c] + cala[c]	22240.1 or 64705.1 or 12934.1
dihydropyrimidise (dihydrothymine)	DHPM2	h2o[c] + 56dthm[c] -> h[c] + 3uib[c]
67-dihydropteridine reductase	DHPR	h[c] + nadh[c] + dhbpt[c] -> nad[c] + thbpt[c]	110391
dIDP nuclear transport	DIDPtn	didp[c] <=> didp[n]
digalsgalside_hs transport	DIGALSGALSIDEte	digalsgalside_hs[c] <=> digalsgalside_hs[e]
digalsgalside_hs intracellular transport	DIGALSGALSIDEtg	digalsgalside_hs[c] <=> digalsgalside_hs[g]
digalside_hs intracellular transport	DIGALSIDEtl	digalside_hs[c] <=> digalside_hs[l]
dITP nuclear transport	DITPtn	ditp[c] <=> ditp[n]
23-diketo-5-methylthio-1-phosphopentane degradation reaction	DKMPPD	h2o[c] + o2[c] + dkmpp[c] -> 2 h[c] + pi[c] + for[c] + 2kmb[c]
carnitine O-palmitoyltransferase	DLNLCGCPT1	crn[c] + dlnlcgcoa[c] -> coa[c] + dlnlcgcrn[c]	12895.4 or 12894.1 or 78070.1 or 12895.2 or 12895.3 or 12895.1
carnitine transferase	DLNLCGCPT2	coa[m] + dlnlcgcrn[m] -> crn[m] + dlnlcgcoa[m]	12896.1
transport into the mitochondria (carnitine)	DLNLCGCRNt	dlnlcgcrn[c] -> dlnlcgcrn[m]	57279.1
fatty acid transport via diffusion	DLNLCGt	dlnlcg[e] <=> dlnlcg[c]
dimethylallyltranstransferase	DMATT	dmpp[c] + ipdp[c] -> ppi[c] + grdp[c]	14593.1
dimethylallyltranstransferase	DMATTx	dmpp[x] + ipdp[x] -> grdp[x] + ppi[x]	110196
dimethylglycine dehydrogese mitochondrial	DMGDHm	h2o[m] + fad[m] + dmgly[m] -> fadh2[m] + fald[m] + sarcs[m]	74129.1
dimethylglycine transport via diffusion (cytosol to mitochondria)	DMGtm	dmgly[c] <=> dmgly[m]
26 dimethylheptanoly CoA carnitine transferase	DMHPTCRNCPT2	coa[m] + dmhptcrn[m] <=> crn[m] + dmhptcoa[m]
26 dimethylheptanoyl crn transport	DMHPTCRNt	dmhptcrn[c] <=> dmhptcrn[m]
26 dimethylheptanoyl carnitine transport	DMHPTCRNte	dmhptcrn[c] <=> dmhptcrn[e]
carnitine fatty-acyl transferase	DMNONCOACRNCPT1	crn[c] + dmnoncoa[c] <=> coa[c] + dmnoncrn[c]
DMNON carnitine transferase	DMNONCRNCPT2	coa[m] + dmnoncrn[m] <=> crn[m] + dmnoncoa[m]
DM_13_cis_retn_n_	DM_13_cis_retn_n_	13_cis_retn[n] ->
DM_Ser_Gly_Ala_X_Gly_ly_	DM_Ser_Gly_Ala_X_Gly_ly_	Ser_Gly_Ala_X_Gly[l] ->
DM_T_antigen(g)	DM_T_antigen(g)	T_antigen[g] <=>
DM_dem2emgacpail_prot_hs(r)	DM_dem2emgacpail_prot_hs(r)	dem2emgacpail_prot_hs[r] ->
DM_dgpi_prot_hs(r)	DM_dgpi_prot_hs(r)	dgpi_prot_hs[r] ->
DM_dsT_antigen(g)	DM_dsT_antigen(g)	dsT_antigen[g] ->
DM_dttp(m)	DM_dttp(m)	dttp[m] ->
DM_ethamp(r)	DM_ethamp(r)	ethamp[r] ->
DM_gncore2(g)	DM_gncore2(g)	gncore2[g] ->
DM_gpi_sig(er)	DM_gpi_sig(er)	gpi_sig[r] ->
DM_kdn(c)	DM_kdn(c)	kdn[c] ->
DM_m(em)3gacpail_prot_hs(r)	DM_m(em)3gacpail_prot_hs(r)	m_em_3gacpail_prot_hs[r] ->
DM_melanin(c)	DM_melanin(c)	melanin[c] ->
DM_mem2emgacpail_prot_hs(r)	DM_mem2emgacpail_prot_hs(r)	mem2emgacpail_prot_hs[r] ->
DM_n5m2masn(g)	DM_n5m2masn(g)	n5m2masn[g] ->
DM_sTn_antigen(g)	DM_sTn_antigen(g)	sTn_antigen[g] ->
DM_sprm(c)	DM_sprm(c)	sprm[c] ->
Deaminido D diphosphatase	DNADDP	h2o[c] + dnad[c] -> 2 h[c] + amp[c] + nicrnt[c]	18605.1 or 18606.1 or 209558.1
dD transport nuclear trhough pore	DNADtn	dnad[c] <=> dnad[n]
dADP transport via dCDP antiport	DNDPt10m	dadp[c] + dcdp[m] -> dcdp[c] + dadp[m]	67283.1
dADP transport via dGDP antiport	DNDPt11m	dadp[c] + dgdp[m] -> dgdp[c] + dadp[m]	67283.1
dADP transport via ADP antiport	DNDPt12m	adp[m] + dadp[c] -> adp[c] + dadp[m]	67283.1
dADP transport via ATP antiport	DNDPt13m	atp[m] + dadp[c] -> atp[c] + dadp[m]	67283.1
dUDP transport via dTDP antiport	DNDPt14m	dudp[c] + dtdp[m] -> dtdp[c] + dudp[m]	67283.1
dUDP transport via dGDP antiport	DNDPt15m	dgdp[m] + dudp[c] -> dgdp[c] + dudp[m]	67283.1
dUDP transport via dADP antiport	DNDPt16m	dadp[m] + dudp[c] -> dadp[c] + dudp[m]	67283.1
dUDP transport via dCDP antiport	DNDPt17m	dcdp[m] + dudp[c] -> dcdp[c] + dudp[m]	67283.1
dUDP transport via ADP antiport	DNDPt18m	adp[m] + dudp[c] -> adp[c] + dudp[m]	67283.1
dUDP transport via ATP antiport	DNDPt19m	atp[m] + dudp[c] -> atp[c] + dudp[m]	67283.1
dATP transport via ADP antiport	DNDPt1m	adp[m] + datp[c] -> adp[c] + datp[m]	67283.1
dTDP transport via ATP antiport	DNDPt20m	atp[m] + dtdp[c] -> atp[c] + dtdp[m]	67283.1
dTDP transport via ADP antiport	DNDPt21m	adp[m] + dtdp[c] -> adp[c] + dtdp[m]	67283.1
dTDP transport via dUDP antiport	DNDPt22m	dtdp[c] + dudp[m] -> dudp[c] + dtdp[m]	67283.1
dTDP transport via dGTP antiport	DNDPt23m	dgdp[m] + dtdp[c] -> dgdp[c] + dtdp[m]	67283.1
dTDP transport via dADP antiport	DNDPt24m	dadp[m] + dtdp[c] -> dadp[c] + dtdp[m]	67283.1
dTDP transport via dCDP antiport	DNDPt25m	dcdp[m] + dtdp[c] -> dcdp[c] + dtdp[m]	67283.1
dCDP transport via dUDP antiport	DNDPt26m	dcdp[c] + dudp[m] -> dcdp[m] + dudp[c]	67283.1
dCDP transport via dTDP antiport	DNDPt27m	dcdp[c] + dtdp[m] -> dcdp[m] + dtdp[c]	67283.1
dCDP transport via dGDP antiport	DNDPt28m	dcdp[c] + dgdp[m] -> dgdp[c] + dcdp[m]	67283.1
dCDP transport via dADP antiport	DNDPt29m	dcdp[c] + dadp[m] -> dadp[c] + dcdp[m]	67283.1
dATP transport via ATP antiport	DNDPt2m	atp[m] + datp[c] -> atp[c] + datp[m]	67283.1
dCDP transport via ADP antiport	DNDPt30m	adp[m] + dcdp[c] -> adp[c] + dcdp[m]	67283.1
dCDP transport via ATP antiport	DNDPt31m	atp[m] + dcdp[c] -> atp[c] + dcdp[m]	67283.1
dGDP transport via ATP antiport	DNDPt32m	atp[m] + dgdp[c] -> atp[c] + dgdp[m]	67283.1
dGDP transport via dUDP antiport	DNDPt33m	dgdp[c] + dudp[m] -> dgdp[m] + dudp[c]	67283.1
dGDP transport via dTDP antiport	DNDPt34m	dgdp[c] + dtdp[m] -> dgdp[m] + dtdp[c]	67283.1
dGDP transport via dADP antiport	DNDPt35m	dgdp[c] + dadp[m] -> dadp[c] + dgdp[m]	67283.1
dGDP transport via dCDP antiport	DNDPt36m	dgdp[c] + dcdp[m] -> dcdp[c] + dgdp[m]	67283.1
dUTP transport via dTDP antiport	DNDPt37m	dtdp[m] + dutp[c] -> dtdp[c] + dutp[m]	67283.1
dUTP transport via dUDP antiport	DNDPt38m	dudp[m] + dutp[c] -> dudp[c] + dutp[m]	67283.1
dUTP transport via dGDP antiport	DNDPt39m	dgdp[m] + dutp[c] -> dgdp[c] + dutp[m]	67283.1
dATP transport via dCDP antiport	DNDPt3m	datp[c] + dcdp[m] -> dcdp[c] + datp[m]	67283.1
dUTP transport via dADP antiport	DNDPt40m	dadp[m] + dutp[c] -> dadp[c] + dutp[m]	67283.1
dUTP transport via dCDP antiport	DNDPt41m	dcdp[m] + dutp[c] -> dcdp[c] + dutp[m]	67283.1
dUTP transport via ADP antiport	DNDPt42m	adp[m] + dutp[c] -> adp[c] + dutp[m]	67283.1
dUTP transport via ATP antiport	DNDPt43m	atp[m] + dutp[c] -> atp[c] + dutp[m]	67283.1
dTTP transport via ATP antiport	DNDPt44m	atp[m] + dttp[c] -> atp[c] + dttp[m]	67283.1
dTTP transport via ADP antiport	DNDPt45m	adp[m] + dttp[c] -> adp[c] + dttp[m]	67283.1
dTTP transport via dUDP antiport	DNDPt46m	dudp[m] + dttp[c] -> dttp[m] + dudp[c]	67283.1
dTTP transport via dTDP antiport	DNDPt47m	dtdp[m] + dttp[c] -> dttp[m] + dtdp[c]	67283.1
dTTP transport via dGDP antiport	DNDPt48m	dgdp[m] + dttp[c] -> dgdp[c] + dttp[m]	67283.1
dTTP transport via dADP antiport	DNDPt49m	dadp[m] + dttp[c] -> dadp[c] + dttp[m]	67283.1
dATP transport via dUDP antiport	DNDPt4m	datp[c] + dudp[m] -> datp[m] + dudp[c]	67283.1
dTTP transport via dCDP antiport	DNDPt50m	dcdp[m] + dttp[c] -> dcdp[c] + dttp[m]	67283.1
dCTP transport via dCDP antiport	DNDPt51m	dctp[c] + dcdp[m] -> dcdp[c] + dctp[m]	67283.1
dCTP transport via dUDP antiport	DNDPt52m	dctp[c] + dudp[m] -> dctp[m] + dudp[c]	67283.1
dCTP transport via dGDP antiport	DNDPt53m	dctp[c] + dgdp[m] -> dgdp[c] + dctp[m]	67283.1
dCTP transport via dADP antiport	DNDPt54m	dctp[c] + dadp[m] -> dadp[c] + dctp[m]	67283.1
dCTP transport via ADP antiport	DNDPt55m	adp[m] + dctp[c] -> adp[c] + dctp[m]	67283.1
dCTP transport via ATP antiport	DNDPt56m	atp[m] + dctp[c] -> atp[c] + dctp[m]	67283.1
dGTP transport via ATP antiport	DNDPt57m	atp[m] + dgtp[c] -> atp[c] + dgtp[m]	67283.1
dGTP transport via ADP antiport	DNDPt58m	adp[m] + dgtp[c] -> adp[c] + dgtp[m]	67283.1
dGTP transport via dADP antiport	DNDPt59m	dgtp[c] + dadp[m] -> dadp[c] + dgtp[m]	67283.1
dATP transport via dTDP antiport	DNDPt5m	datp[c] + dtdp[m] -> datp[m] + dtdp[c]	67283.1
dGTP transport via dUDP antiport	DNDPt60m	dgtp[c] + dudp[m] -> dgtp[m] + dudp[c]	67283.1
dGTP transport via dTDP antiport	DNDPt61m	dgtp[c] + dtdp[m] -> dgtp[m] + dtdp[c]	67283.1
dGTP transport via dGDP antiport	DNDPt62m	dgtp[c] + dgdp[m] -> dgdp[c] + dgtp[m]	67283.1
dGTP transport via dCDP antiport	DNDPt63m	dgtp[c] + dcdp[m] -> dcdp[c] + dgtp[m]	67283.1
dATP transport via dGDP antiport	DNDPt6m	datp[c] + dgdp[m] -> dgdp[c] + datp[m]	67283.1
dATP transport via dADP antiport	DNDPt7m	datp[c] + dadp[m] -> dadp[c] + datp[m]	67283.1
dADP transport via dUDP antiport	DNDPt8m	dadp[c] + dudp[m] -> dadp[m] + dudp[c]	67283.1
dADP transport via dTDP antiport	DNDPt9m	dadp[c] + dtdp[m] -> dadp[m] + dtdp[c]	67283.1
Dolichyl-diphosphooligosaccharide:protein-L-asparagine oligopolysaccharidotransferase (liver)	DOLASNT_Ler	Asn_X_Ser_Thr[r] + 0.1 g3m8mpdol_L[r] -> h[r] + 0.1 doldp_L[r] + g3m8masn[r]	20014.1 and 13200.1 and 103963.1 and 13135.1
Dolichyl-diphosphooligosaccharide:protein-L-asparagine oligopolysaccharidotransferase (uterus)	DOLASNT_Uer	Asn_X_Ser_Thr[r] + 0.1 g3m8mpdol_U[r] -> h[r] + g3m8masn[r] + 0.1 doldp_U[r]	20014.1 and 13200.1 and 103963.1 and 13135.1
Dolichyl-diphosphate phosphohydrolase human (liver)	DOLDPP_Ler	h2o[r] + 0.1 doldp_L[r] -> 0.1 dolp_L[r] + h[r] + pi[r]	57170.1
Dolichyl-diphosphate phosphohydrolase human (uterus)	DOLDPP_Uer	h2o[r] + 0.1 doldp_U[r] -> h[r] + 0.1 dolp_U[r] + pi[r]	57170.1
Dolichyl beta-D-glucosyl phosphate flippase (liver)	DOLGLCP_Lter	0.1 dolglcp_L[c] -> 0.1 dolglcp_L[r]
Dolichyl beta-D-glucosyl phosphate flippase (uterus)	DOLGLCP_Uter	0.1 dolglcp_U[c] -> 0.1 dolglcp_U[r]
dolichol-phosphate mannose flippase (liver)	DOLMANP_Lter	0.1 dolmanp_L[c] -> 0.1 dolmanp_L[r]
dolichol-phosphate mannose flippase (uterus)	DOLMANP_Uter	0.1 dolmanp_U[c] -> 0.1 dolmanp_U[r]
dolichyl-phosphate-glucose-glycolipid alpha-glucosyltransferase (liver)	DOLPGT1_Ler	0.1 dolglcp_L[r] + 0.1 m8mpdol_L[r] -> 0.1 dolp_L[r] + h[r] + 0.1 g1m8mpdol_L[r]	320438
dolichyl-phosphate-glucose-glycolipid alpha-glucosyltransferase (uterus)	DOLPGT1_Uer	0.1 dolglcp_U[r] + 0.1 m8mpdol_U[r] -> h[r] + 0.1 dolp_U[r] + 0.1 g1m8mpdol_U[r]	320438
dolichyl-phosphate-glucose-glycolipid alpha-glucosyltransferase (liver)	DOLPGT2_Ler	0.1 dolglcp_L[r] + 0.1 g1m8mpdol_L[r] -> 0.1 dolp_L[r] + h[r] + 0.1 g2m8mpdol_L[r]	381903.1 or 381903.2 or 381903.3
dolichyl-phosphate-glucose-glycolipid alpha-glucosyltransferase (uterus)	DOLPGT2_Uer	0.1 dolglcp_U[r] + 0.1 g1m8mpdol_U[r] -> h[r] + 0.1 dolp_U[r] + 0.1 g2m8mpdol_U[r]	381903.1 or 381903.2 or 381903.3
dolichyl-phosphate-glucose-glycolipid alpha-glucosyltransferase (liver)	DOLPGT3_Ler	0.1 dolglcp_L[r] + 0.1 g2m8mpdol_L[r] -> 0.1 dolp_L[r] + h[r] + 0.1 g3m8mpdol_L[r]	380959
dolichyl-phosphate-glucose-glycolipid alpha-glucosyltransferase (uterus)	DOLPGT3_Uer	0.1 dolglcp_U[r] + 0.1 g2m8mpdol_U[r] -> h[r] + 0.1 dolp_U[r] + 0.1 g3m8mpdol_U[r]	380959
dolichyl-phosphate-mannose-glycolipid alpha-mannosyltransferase (liver)	DOLPMT1_Ler	0.1 dolmanp_L[r] + 0.1 m4mpdol_L[r] -> 0.1 dolp_L[r] + h[r] + 0.1 m5mpdol_L[r]	208624.1 or 208624.2 or 208624.3 or 208624.4
dolichyl-phosphate-mannose-glycolipid alpha-mannosyltransferase (uterus)	DOLPMT1_Uer	0.1 dolmanp_U[r] + 0.1 m4mpdol_U[r] -> h[r] + 0.1 dolp_U[r] + 0.1 m5mpdol_U[r]	208624.1 or 208624.2 or 208624.3 or 208624.4
dolichyl-phosphate-mannose-glycolipid alpha-mannosyltransferase (liver)	DOLPMT2_Ler	0.1 dolmanp_L[r] + 0.1 m5mpdol_L[r] -> 0.1 dolp_L[r] + h[r] + 0.1 m6mpdol_L[r]
dolichyl-phosphate-mannose-glycolipid alpha-mannosyltransferase (uterus)	DOLPMT2_Uer	0.1 dolmanp_U[r] + 0.1 m5mpdol_U[r] -> h[r] + 0.1 dolp_U[r] + 0.1 m6mpdol_U[r]
dolichyl-phosphate-mannose-glycolipid alpha-mannosyltransferase (liver)	DOLPMT3_Ler	0.1 dolmanp_L[r] + 0.1 m6mpdol_L[r] -> 0.1 dolp_L[r] + h[r] + 0.1 m7mpdol_L[r]	223774
dolichyl-phosphate-mannose-glycolipid alpha-mannosyltransferase (uterus)	DOLPMT3_Uer	0.1 dolmanp_U[r] + 0.1 m6mpdol_U[r] -> h[r] + 0.1 dolp_U[r] + 0.1 m7mpdol_U[r]	223774
dolichyl-phosphate-mannose-glycolipid alpha-mannosyltransferase (liver)	DOLPMT4_Ler	0.1 dolmanp_L[r] + 0.1 m7mpdol_L[r] -> 0.1 dolp_L[r] + h[r] + 0.1 m8mpdol_L[r]
dolichyl-phosphate-mannose-glycolipid alpha-mannosyltransferase (uterus)	DOLPMT4_Uer	0.1 dolmanp_U[r] + 0.1 m7mpdol_U[r] -> h[r] + 0.1 dolp_U[r] + 0.1 m8mpdol_U[r]
Dolichyl-phosphate D-mannosyltransferase (liver)	DOLPMT_L	gdpmann[c] + 0.1 dolp_L[c] -> gdp[c] + 0.1 dolmanp_L[c]	68563.1 and 13481.1 and 13480.1 or 68563.2 and 13481.1 and 13480.1 or 13481.2 and 68563.1 and 13480.1 or 13481.2 and 68563.2 and... <Preview truncated at 128 characters>
Dolichyl-phosphate D-mannosyltransferase (uterus)	DOLPMT_U	gdpmann[c] + 0.1 dolp_U[c] -> gdp[c] + 0.1 dolmanp_U[c]	68563.1 and 13481.1 and 13480.1 or 68563.2 and 13481.1 and 13480.1 or 13481.2 and 68563.1 and 13480.1 or 13481.2 and 68563.2 and... <Preview truncated at 128 characters>
dolichol phosphate flippase (liver)	DOLP_Lter	0.1 dolp_L[r] -> 0.1 dolp_L[c]
dolichol phosphate flippase (uterus)	DOLP_Uter	0.1 dolp_U[r] -> 0.1 dolp_U[c]
dopamine beta-monooxygese	DOPABMO	o2[c] + dopa[c] + ascb_L[c] -> h2o[c] + nrpphr[c] + dhdascb[c]	59012.1 or 13166.1
L-dopachrome isomerase 1	DOPACHRMISO	o2[c] + 2 2c23dh56dhoxin[c] -> 2 h2o[c] + 2 L_dpchrm[c]	22173.1
Dopaquinone isomerase 1	DOPAQNISO1	dopaqn[c] <=> h[c] + 2c23dh56dhoxin[c]
Dopamine secretion via secretory vesicle (ATP driven)	DOPAVESSEC	2 h2o[c] + 2 atp[c] + 3 dopa[c] -> 2 adp[c] + 2 h[c] + 2 pi[c] + 3 dopa[e]	214084.1 or 110877.1
Dopamine reversible transport in via sodium symport (1:2)	DOPAt4_2_r	2 na1[e] + dopa[e] <=> 2 na1[c] + dopa[c]	20538.1 or 13162.1
Dopamine uniport	DOPAtu	dopa[e] <=> dopa[c]	20518.1 or 20519.1 or 20518.2
dephospho-CoA kise	DPCOAK	atp[c] + dpcoa[c] -> adp[c] + h[c] + coa[c]	71743.1
dephospho-CoA transport from lysosome via diffusion	DPCOAtl	dpcoa[l] <=> dpcoa[c]
Diphosphoglyceromutase	DPGM	13dpg[c] <=> h[c] + 23dpg[c]	12183.1 or 56012.1 or 18648.1 or 12183.2 or 56012.2
Diphosphoglycerate phosphatase	DPGase	h2o[c] + 23dpg[c] -> pi[c] + 3pg[c]	12183.1 or 56012.1 or 18648.1 or 12183.2 or 56012.2
diphosphomevalote decarboxylase	DPMVDx	atp[x] + 5dpmev[x] -> adp[x] + co2[x] + ipdp[x] + pi[x]	192156
Deoxyribokise	DRBK	atp[c] + drib[c] -> adp[c] + h[c] + 2dr5p[c]	71336.1
dihydrosphingosine N-acyltransferase	DSAT	sphgn[c] + Rtotalcoa[c] -> h[c] + coa[c] + dhcrm_hs[c]
dTMP kise	DTMPK	atp[c] + dtmp[c] <=> adp[c] + dtdp[c]	21915.1
dUDP nuclear transport	DUDPtn	dudp[c] <=> dudp[n]
dUMP nuclear transport	DUMPtn	dump[c] <=> dump[n]
dihydrouracil dehydrogese (DP)	DURAD	nadp[c] + 56dura[c] <=> h[c] + nadph[c] + ura[c]	99586.1
dihydrothymin dehydrogese (DP)	DURAD2	nadp[c] + 56dthm[c] <=> h[c] + nadph[c] + thym[c]	99586.1
deoxyuridine kise (ATP:Deoxyuridine)	DURIK1	atp[c] + duri[c] -> adp[c] + h[c] + dump[c]	57813.1 or 619653.1 or 21877.1
deoxyuridine kise (ATP:Deoxyuridine) mitochondrial	DURIK1m	atp[m] + duri[m] -> h[m] + adp[m] + dump[m]	57813.1
deoxyuridine phosphorylase	DURIPP	pi[c] + duri[c] <=> 2dr1p[c] + ura[c]	667034.1 or 76654.1
deoxyuridine transport in nucleus	DURItn	duri[c] <=> duri[n]
dUTP diphosphatase	DUTPDPm	h2o[m] + dutp[m] -> h[m] + ppi[m] + dump[m]	110074
dUTP diphosphatase nuclear	DUTPDPn	h2o[n] + dutp[n] -> ppi[n] + h[n] + dump[n]	110074
D-3-amino-isobutyrate transport	D_3AIBt	3aib_D[c] -> 3aib_D[e]
D-lactate transport via proton symport	D_LACt2	h[e] + lac_D[e] <=> h[c] + lac_D[c]	20503.1 or 80879.1 or 20501.1 or 57274.1
xenobiotic transport	EBASTINEOHte	ebastineoh[e] <=> ebastineoh[c]
xenobiotic transport	EBASTINEOHtr	ebastineoh[r] <=> ebastineoh[c]
xenobiotic transport	EBASTINEte	ebastine[e] <=> ebastine[c]
xenobiotic transport	EBASTINEtr	ebastine[r] <=> ebastine[c]
3-beta-hydroxysteroid-delta(8)delta(7)-isomerase	EBP1r	zymst[r] -> chlstol[r]	13595.1
3-beta-hydroxysteroid-delta(8)delta(7)-isomerase	EBP2r	zymstnl[r] -> lthstrl[r]	13595.1
3-hydroxyacyl-CoA dehydratase (3-hydroxyisobutyryl-CoA) (mitochondria)	ECOAH12m	h2o[m] + 2mp2coa[m] <=> 3hibutcoa[m]	231086.1 or 97212.1 or 93747.1
3-hydroxyacyl-CoA dehydratase (3-hydroxybutanoyl-CoA) (mitochondria)	ECOAH1m	3hbcoa[m] <=> h2o[m] + b2coa[m]	11992.1 or 231086.1 or 97212.1 or 93747.1
2-Methylprop-2-enoyl-CoA (2-Methylbut-2-enoyl-CoA) mitochondrial	ECOAH9m	h2o[m] + 2mb2coa[m] <=> 3hmbcoa[m]	231086.1 or 97212.1 or 93747.1
carnitine O-palmitoyltransferase	EICOSTETCPT1	crn[c] + eicostetcoa[c] -> coa[c] + eicostetcrn[c]	12895.4 or 12894.1 or 78070.1 or 12895.2 or 12895.3 or 12895.1
carnitine transferase	EICOSTETCPT2	coa[m] + eicostetcrn[m] -> crn[m] + eicostetcoa[m]	12896.1
transport into the mitochondria (carnitine)	EICOSTETCRNt	eicostetcrn[c] -> eicostetcrn[m]	57279.1
fatty acid transport via diffusion	EICOSTETt	eicostet[e] <=> eicostet[c]
production of Elaidic carnitine	ELAIDCPT1c	crn[c] + od2coa[c] <=> coa[c] + elaidcrn[c]	12895.4 or 12894.1 or 78070.1 or 12895.2 or 12895.3 or 12895.1
carnitine transferase	ELAIDCPT2	coa[m] + elaidcrn[m] -> crn[m] + od2coa[m]	12896.1
transport into the mitochondria (carnitine)	ELAIDCRNt	elaidcrn[c] -> elaidcrn[m]	57279.1
fatty acid transport via diffusion	ELAIDt	elaid[e] <=> elaid[c]
endo-beta-N-acetylglucosaminidase lysosomal	ENGASE2ly	h2o[l] + n2m2nm[l] -> acgam[l] + n2m2nmn[l]
endo-beta-N-acetylglucosaminidase lysosomal	ENGASE3ly	h2o[l] + ksi_deg2[l] -> acgam[l] + ksi_deg3[l]
endo-beta-N-acetylglucosaminidase lysosomal	ENGASEly	h2o[l] + s2l2n2m2m[l] -> acgam[l] + s2l2n2m2mn[l]
enolase	ENO	2pg[c] <=> h2o[c] + pep[c]	13807.1 or 13808.1 or 13808.2 or 13806.1 or 433182.1
uptake of Eicosapentaenoic acid by the enterocytes	EPAFABPpmtc	tmndnc[u] -> tmndnc[c]	14719.1 or 12491.1
ethanolamine-phosphate cytidylyltransferase	EPCTX	h[c] + ctp[c] + 2ameph[c] -> ppi[c] + cmp2amep[c]	68671.1
17-beta-D-glucuronide transport (ATP-dependent)	ESTRADIOLGLCt2	h2o[c] + atp[c] + estradiolglc[c] -> adp[c] + h[c] + pi[c] + estradiolglc[e]	239273
estradiol transmembrane (homo sapiens) transport	ESTRADIOLt	estradiol[e] <=> estradiol[c]
estradiol intracellular transport	ESTRADIOLtr	estradiol[r] <=> estradiol[c]
glucuronidated compound transport	ESTRIOLGLCte	h2o[c] + atp[c] + estriolglc[c] -> adp[c] + h[c] + pi[c] + estriolglc[e]	17250.1
glucuronidated compound transport	ESTRIOLGLCtr	estriolglc[c] <=> estriolglc[r]
estriol intracellular transport	ESTRIOLtr	estriol[r] <=> estriol[c]
ABC transporter	ESTRONEGLCt	h2o[c] + atp[c] + estroneglc[c] -> adp[c] + h[c] + pi[c] + estroneglc[e]	76408.1 or 76408.2 or 76408.3
glucuronidated compound transport	ESTRONEGLCtr	estroneglc[c] <=> estroneglc[r]
estrone intracellular transport	ESTRONEtr	estrone[r] <=> estrone[c]
Estrogen sulfotransferase	ESTSULT	paps[c] + estrone[c] -> h[c] + pap[c] + estrones[c]	20887.1 or 20887.2 or 20887.3 or 20887.4 or 20860.1 or 20887.5
electron transfer flavoprotein	ETF	fadh2[m] + etfox[m] -> fad[m] + etfrd[m]	110826.1 or 110826.2 or 110842.1
Electron transfer flavoprotein-ubiquinone oxidoreductase	ETFQO	q10[m] + etfrd[m] -> q10h2[m] + etfox[m]	66841.1
Ethanolamine kise	ETHAK	atp[c] + etha[c] -> adp[c] + h[c] + ethamp[c]	214253.1 or 12660.1 or 75320.1 or 12660.2
ethanol monooxygese	ETOHMO	o2[c] + h[c] + nadph[c] + etoh[c] -> 2 h2o[c] + nadp[c] + acald[c]	13106.1
ethanol reversible transport	ETOHt	etoh[e] <=> etoh[c]
ethanol reversible peroxisomal transport	ETOHtx	etoh[c] <=> etoh[x]
EX_10fthf(e)	EX_10fthf(e)	10fthf[e] <=>
EX_10fthf5glu(e)	EX_10fthf5glu(e)	10fthf5glu[e] <=>
EX_1glyc_hs(e)	EX_1glyc_hs(e)	1glyc_hs[e] <=>
EX_1mncam(e)	EX_1mncam(e)	1mncam[e] <=>
EX_24nph(e)	EX_24nph(e)	24nph[e] <=>
EX_25HVITD3(u)	EX_25HVITD3(u)	25hvitd3[u] <=>
EX_25hvitd3(e)	EX_25hvitd3(e)	25hvitd3[e] <=>
EX_2hb(e)	EX_2hb(e)	2hb[e] <=>
exchange reaction for 34-Dihydroxy-L-phenylalanine	EX_34DHPHE(u)	34dhphe[u] <=>
EX_34dhoxpeg(e)	EX_34dhoxpeg(e)	34dhoxpeg[e] <=>
EX_35cgmp(e)	EX_35cgmp(e)	35cgmp[e] <=>
EX_3aib(e)	EX_3aib(e)	3aib[e] <=>
EX_3aib_D(e)	EX_3aib_D(e)	3aib_D[e] <=>
EX_3mlda(e)	EX_3mlda(e)	3mlda[e] <=>
exchange reaction for GABA	EX_4ABUT(u)	4abut[u] <=>
exchange reaction for 4-hydroxy proline	EX_4HPRO(e)	4hpro_LT[e] <=>
EX_4abut(e)	EX_4abut(e)	4abut[e] <=>
EX_4hdebrisoquine(e)	EX_4hdebrisoquine(e)	4hdebrisoquine[e] <=>
EX_4hphac(e)	EX_4hphac(e)	4hphac[e] <=>
EX_4mptnl(e)	EX_4mptnl(e)	4mptnl[e] <=>
EX_4nph(e)	EX_4nph(e)	4nph[e] <=>
EX_4pyrdx(e)	EX_4pyrdx(e)	4pyrdx[e] <=>
EX_5adtststeroneglc(e)	EX_5adtststeroneglc(e)	5adtststeroneglc[e] <=>
EX_5fthf(e)	EX_5fthf(e)	5fthf[e] <=>
EX_5htrp(e)	EX_5htrp(e)	5htrp[e] <=>
exchange reaction for 5-Methyltetrahydrofolate	EX_5mthf(u)	5mthf[u] <=>
EX_6htststerone(e)	EX_6htststerone(e)	6htststerone[e] <=>
exchange reaction for Adenosylcobalamin	EX_ADPCBL(u)	adocbl[u] <=>
exchange reaction for alanylalanine	EX_ALAALA(u)	alaala[u] <=>
exchange reaction for arachidonic acid	EX_ARACHD(u)	arachd[u] <=>
exchange reaction for L-arginine	EX_ARG-L(u)	arg_L[u] <=>
exchge reaction for L-ascorbate	EX_ASCB-L(u)	ascb_L[u] <=>
exchange reaction for alpha-Tocopherol	EX_AVITE1(u)	avite1[u] <=>
exchange reaction for carnosine	EX_CARN(u)	carn[u] <=>
EX_CLPND(e)	EX_CLPND(e)	clpnd[e] <=>
exchange reaction for glycylleucine	EX_GLYLEU(u)	glyleu[u] <=>
exchange reaction for glycylphenylalaine	EX_GLYPHE(u)	glyphe[u] <=>
exchange reaction for glycylproline	EX_GLYPRO(u)	glypro[u] <=>
exchange reaction for glycylsarcosine	EX_GLYSAR(u)	glysar[u] <=>
exchange reaction for Hexadecanoate (n-C16:0)	EX_HDCA(u)	hdca[u] <=>
exchange reaction for L-isoleucine	EX_ILE-L(u)	ile_L[u] <=>
exchange reaction for cystine	EX_LCYSTIN(u)	Lcystin[u] <=>
exchange reaction for leucylglycine	EX_LEUGLY(u)	leugly[u] <=>
exchange reaction for leucylleucine	EX_LEULEU(u)	leuleu[u] <=>
exchange reaction for linoleic acid (all cis C18:2) n-6	EX_LNLC(u)	lnlc[u] <=>
exchange reaction for alpha-Linolenic acid C18:3 n-3	EX_LNLNCA(u)	lnlnca[u] <=>
exchange reaction for gamma-linolenic acid	EX_LNLNCG(u)	lnlncg[u] <=>
exchange reaction for lysine	EX_LYS(u)	lys_L[u] <=>
EX_Lcystin(e)	EX_Lcystin(e)	Lcystin[e] <=>
exchange reaction for methionine	EX_MET-L(u)	met_L[u] <=>
exchange reaction for nicotite	EX_NAC(u)	nac[u] <=>
exchange reaction for octadecenoate (n-C18:1)	EX_OCDCEA(u)	ocdcea[u] <=>
exchange reaction for ornithine	EX_ORN(U)	orn[u] <=>
exchange reaction for D-proline	EX_PRO-D(u)	pro_D[u] <=>
exchange reaction for L-Proline	EX_PRO-L(u)	pro_L[u] <=>
exchange reaction for prolyl-glycine	EX_PROGLY(u)	progly[u] <=>
exchange reaction for retinol	EX_RETINOL(u)	retinol[u] <=>
exchange reaction for Taurine	EX_TAUR(u)	taur[u] <=>
exchange reaction for timnodonic acid C20:5 n-3	EX_TMNDNC(u)	tmndnc[u] <=>
exchange reaction for L-tryptophan	EX_TRP-L(u)	trp_L[u] <=>
exchange reaction for L-tyrosine	EX_TYR-L(u)	tyr_L[u] <=>
EX_Tyr_ggn(e)	EX_Tyr_ggn(e)	Tyr_ggn[e] <=>
exchange reaction for L-valine	EX_VAL-L(u)	val_L[u] <=>
EX_acetone(e)	EX_acetone(e)	acetone[e] <=>
N-Acetyl-D-galactosamine exchange	EX_acgal(e)	acgal[e] <=>
EX_acgalfucgalacgalfuc12gal14acglcgalgluside_hs(e)	EX_acgalfucgalacgalfuc12gal14acglcgalgluside_hs(e)	acgalfucgalacgalfuc12gal14acglcgalgluside_hs[e] <=>
EX_acgalfucgalacgalfucgalacglcgal14acglcgalgluside_hs(e)	EX_acgalfucgalacgalfucgalacglcgal14acglcgalgluside_hs(e)	acgalfucgalacgalfucgalacglcgal14acglcgalgluside_hs[e] <=>
EX_acn13acngalgbside_hs(e)	EX_acn13acngalgbside_hs(e)	acn13acngalgbside_hs[e] <=>
EX_acn23acngalgbside_hs(e)	EX_acn23acngalgbside_hs(e)	acn23acngalgbside_hs[e] <=>
EX_accngal14acglcgalgluside_hs(e)	EX_acnacngal14acglcgalgluside_hs(e)	acnacngal14acglcgalgluside_hs[e] <=>
EX_accngalgbside_hs(e)	EX_acnacngalgbside_hs(e)	acnacngalgbside_hs[e] <=>
EX_acngalacglcgal14acglcgalgluside_hs(e)	EX_acngalacglcgal14acglcgalgluside_hs(e)	acngalacglcgal14acglcgalgluside_hs[e] <=>
EX_adocbl(e)	EX_adocbl(e)	adocbl[e] <=>
EX_adp	EX_adp	adp[e] <=>
EX_adprbp(e)	EX_adprbp(e)	adprbp[e] <=>
EX_adrn(e)	EX_adrn(e)	adrn[e] <=>
EX_adrnl(e)	EX_adrnl(e)	adrnl[e] <=>
EX_ak2lgchol_hs(e)	EX_ak2lgchol_hs(e)	ak2lgchol_hs[e] <=>
exchange reaction for beta alanine	EX_ala-B(u)	ala_B[u] <=>
EX_ala_L(e)	EX_ala_L(e)	ala_L[e] <=>
EX_alaala(e)	EX_alaala(e)	alaala[e] <=>
EX_aldstrn(e)	EX_aldstrn(e)	aldstrn[e] <=>
EX_andrstrn(e)	EX_andrstrn(e)	andrstrn[e] <=>
EX_andrstrnglc(e)	EX_andrstrnglc(e)	andrstrnglc[e] <=>
EX_arab_L(e)	EX_arab_L(e)	arab_L[e] <=>
EX_arg_L(e)	EX_arg_L(e)	arg_L[e] <=>
EX_ascb_L(e)	EX_ascb_L(e)	ascb_L[e] <=>
EX_asn_L(e)	EX_asn_L(e)	asn_L[e] <=>
exchange reaction for L-asparagine	EX_asn_L(u)	asn_L[u] <=>
EX_asp_L(e)	EX_asp_L(e)	asp_L[e] <=>
EX_atp(e)	EX_atp(e)	atp[e] <=>
EX_avite1(e)	EX_avite1(e)	avite1[e] <=>
EX_bhb(e)	EX_bhb(e)	bhb[e] <=>
EX_bilirub(e)	EX_bilirub(e)	bilirub[e] <=>
EX_biocyt(e)	EX_biocyt(e)	biocyt[e] <=>
EX_btn(e)	EX_btn(e)	btn[e] <=>
EX_but(e)	EX_but(e)	but[e] <=>
EX_camp(e)	EX_camp(e)	camp[e] <=>
EX_carn(e)	EX_carn(e)	carn[e] <=>
EX_caro(e)	EX_caro(e)	caro[e] <=>
EX_chol(e)	EX_chol(e)	chol[e] <=>
EX_cholate(e)	EX_cholate(e)	cholate[e] <=>
EX_chsterol(e)	EX_chsterol(e)	chsterol[e] <=>
exchange reaction for cholesterol	EX_chsterol(u)	chsterol[u] <=>
EX_cl(e)	EX_cl(e)	cl[e] <=>
exchange reaction for Chloride	EX_cl(u)	cl[u] <=>
EX_cmp(e)	EX_cmp(e)	cmp[e] <=>
EX_co(e)	EX_co(e)	co[e] <=>
EX_co2(e)	EX_co2(e)	co2[e] <=>
EX_creat(e)	EX_creat(e)	creat[e] <=>
EX_crmp_hs(e)	EX_crmp_hs(e)	crmp_hs[e] <=>
EX_crn(e)	EX_crn(e)	crn[e] <=>
EX_crtsl(e)	EX_crtsl(e)	crtsl[e] <=>
EX_crtstrn(e)	EX_crtstrn(e)	crtstrn[e] <=>
EX_crvnc(e)	EX_crvnc(e)	crvnc[e] <=>
EX_csn(e)	EX_csn(e)	csn[e] <=>
EX_cspg_a(e)	EX_cspg_a(e)	cspg_a[e] <=>
EX_cspg_b(e)	EX_cspg_b(e)	cspg_b[e] <=>
EX_cspg_c(e)	EX_cspg_c(e)	cspg_c[e] <=>
EX_cspg_d(e)	EX_cspg_d(e)	cspg_d[e] <=>
EX_cyan(e)	EX_cyan(e)	cyan[e] <=>
EX_cys_L(e)	EX_cys_L(e)	cys_L[e] <=>
EX_dad_2(e)	EX_dad_2(e)	dad_2[e] <=>
EX_dcsptn1(e)	EX_dcsptn1(e)	dcsptn1[e] <=>
EX_debrisoquine(e)	EX_debrisoquine(e)	debrisoquine[e] <=>
EX_dgsn(e)	EX_dgsn(e)	dgsn[e] <=>
EX_dhdascb(e)	EX_dhdascb(e)	dhdascb[e] <=>
EX_dheas(e)	EX_dheas(e)	dheas[e] <=>
EX_digalsgalside_hs(e)	EX_digalsgalside_hs(e)	digalsgalside_hs[e] <=>
EX_din(e)	EX_din(e)	din[e] <=>
EX_dlnlcg(e)	EX_dlnlcg(e)	dlnlcg[e] <=>
EX_dmhptcrn(e)	EX_dmhptcrn(e)	dmhptcrn[e] <=>
EX_ebastine(e)	EX_ebastine(e)	ebastine[e] <=>
EX_ebastineoh(e)	EX_ebastineoh(e)	ebastineoh[e] <=>
EX_eicostet(e)	EX_eicostet(e)	eicostet[e] <=>
EX_elaid(e)	EX_elaid(e)	elaid[e] <=>
EX_estradiol(e)	EX_estradiol(e)	estradiol[e] <=>
EX_estriolglc(e)	EX_estriolglc(e)	estriolglc[e] <=>
EX_estroneglc(e)	EX_estroneglc(e)	estroneglc[e] <=>
EX_estrones(e)	EX_estrones(e)	estrones[e] <=>
EX_etoh(e)	EX_etoh(e)	etoh[e] <=>
F1alpha (mucin O-glycan) exchange	EX_f1a(e)	f1a[e] <=>
EX_fe2(e)	EX_fe2(e)	fe2[e] <=>
EX_fe3(e)	EX_fe3(e)	fe3[e] <=>
EX_fol(e)	EX_fol(e)	fol[e] <=>
exchange reaction for Folate	EX_fol(u)	fol[u] <=>
EX_fru(e)	EX_fru(e)	fru[e] <=>
EX_fuc13galacglcgal14acglcgalgluside_hs(e)	EX_fuc13galacglcgal14acglcgalgluside_hs(e)	fuc13galacglcgal14acglcgalgluside_hs[e] <=>
EX_fuc_L(e)	EX_fuc_L(e)	fuc_L[e] <=>
EX_fucacngal14acglcgalgluside_hs(e)	EX_fucacngal14acglcgalgluside_hs(e)	fucacngal14acglcgalgluside_hs[e] <=>
EX_fucfuc12gal14acglcgalgluside_hs(e)	EX_fucfuc12gal14acglcgalgluside_hs(e)	fucfuc12gal14acglcgalgluside_hs[e] <=>
EX_fucfuc132galacglcgal14acglcgalgluside_hs(e)	EX_fucfuc132galacglcgal14acglcgalgluside_hs(e)	fucfuc132galacglcgal14acglcgalgluside_hs[e] <=>
EX_fucfucfucgalacglc13galacglcgal14acglcgalgluside_hs(e)	EX_fucfucfucgalacglc13galacglcgal14acglcgalgluside_hs(e)	fucfucfucgalacglc13galacglcgal14acglcgalgluside_hs[e] <=>
EX_fucfucfucgalacglcgal14acglcgalgluside_hs(e)	EX_fucfucfucgalacglcgal14acglcgalgluside_hs(e)	fucfucfucgalacglcgal14acglcgalgluside_hs[e] <=>
EX_fucgal14acglcgalgluside_hs(e)	EX_fucgal14acglcgalgluside_hs(e)	fucgal14acglcgalgluside_hs[e] <=>
EX_galacglcgalgbside_hs(e)	EX_galacglcgalgbside_hs(e)	galacglcgalgbside_hs[e] <=>
EX_galgalfucfucgalacglcgalacglcgal14acglcgalgluside_hs(e)	EX_galgalfucfucgalacglcgalacglcgal14acglcgalgluside_hs(e)	galgalfucfucgalacglcgalacglcgal14acglcgalgluside_hs[e] <=>
EX_galgalgalthcrm_hs(e)	EX_galgalgalthcrm_hs(e)	galgalgalthcrm_hs[e] <=>
EX_gam(e)	EX_gam(e)	gam[e] <=>
EX_gbside_hs(e)	EX_gbside_hs(e)	gbside_hs[e] <=>
EX_gchola(e)	EX_gchola(e)	gchola[e] <=>
EX_gd1b2_hs(e)	EX_gd1b2_hs(e)	gd1b2_hs[e] <=>
EX_gd1c_hs(e)	EX_gd1c_hs(e)	gd1c_hs[e] <=>
EX_glc(e)	EX_glc(e)	glc_D[e] <=>
EX_gln_L(e)	EX_gln_L(e)	gln_L[e] <=>
exchange reaction for L-glutamine	EX_gln_L(u)	gln_L[u] <=>
EX_glu_L(e)	EX_glu_L(e)	glu_L[e] <=>
EX_gly(e)	EX_gly(e)	gly[e] <=>
EX_glyb(e)	EX_glyb(e)	glyb[e] <=>
EX_glyc(e)	EX_glyc(e)	glyc[e] <=>
EX_glyc_S(e)	EX_glyc_S(e)	glyc_S[e] <=>
exchange reaction for glycylglycine	EX_glygly(e)	glygly[e] <=>
EX_glygn2(e)	EX_glygn2(e)	glygn2[e] <=>
EX_glyleu(e)	EX_glyleu(e)	glyleu[e] <=>
exchange reaction for glycylphenylalaine	EX_glyphe(e)	glyphe[e] <=>
EX_glypro(e)	EX_glypro(e)	glypro[e] <=>
gncore1 (mucin O-glycan) exchange	EX_gncore1(e)	gncore1[e] <=>
EX_gp1c_hs(e)	EX_gp1c_hs(e)	gp1c_hs[e] <=>
EX_gp1calpha_hs(e)	EX_gp1calpha_hs(e)	gp1calpha_hs[e] <=>
EX_gq1b_hs(e)	EX_gq1b_hs(e)	gq1b_hs[e] <=>
EX_gq1balpha_hs(e)	EX_gq1balpha_hs(e)	gq1balpha_hs[e] <=>
EX_gt1a_hs(e)	EX_gt1a_hs(e)	gt1a_hs[e] <=>
EX_gthox(e)	EX_gthox(e)	gthox[e] <=>
EX_gtp(e)	EX_gtp(e)	gtp[e] <=>
EX_gua(e)	EX_gua(e)	gua[e] <=>
EX_h(e)	EX_h(e)	h[e] <=>
exchange reaction for proton	EX_h(u)	h[u] <=>
EX_h2o(e)	EX_h2o(e)	h2o[e] <=>
EX_h2o2(e)	EX_h2o2(e)	h2o2[e] <=>
EX_ha(e)	EX_ha(e)	ha[e] <=>
EX_hco3(e)	EX_hco3(e)	hco3[e] <=>
EX_hdca(e)	EX_hdca(e)	hdca[e] <=>
EX_hdcea(e)	EX_hdcea(e)	hdcea[e] <=>
EX_hestratriol(e)	EX_hestratriol(e)	hestratriol[e] <=>
EX_hexc(e)	EX_hexc(e)	hexc[e] <=>
EX_his_L(e)	EX_his_L(e)	his_L[e] <=>
EX_hpdca(e)	EX_hpdca(e)	hpdca[e] <=>
EX_hspg(e)	EX_hspg(e)	hspg[e] <=>
EX_htaxol(e)	EX_htaxol(e)	htaxol[e] <=>
EX_hxan(e)	EX_hxan(e)	hxan[e] <=>
EX_i(e)	EX_i(e)	i[e] <=>
EX_idp(e)	EX_idp(e)	idp[e] <=>
EX_ile_L(e)	EX_ile_L(e)	ile_L[e] <=>
EX_imp(e)	EX_imp(e)	imp[e] <=>
EX_inost(e)	EX_inost(e)	inost[e] <=>
EX_ksi(e)	EX_ksi(e)	ksi[e] <=>
EX_ksi_deg1(e)	EX_ksi_deg1(e)	ksi_deg1[e] <=>
EX_ksii_core2(e)	EX_ksii_core2(e)	ksii_core2[e] <=>
EX_ksii_core4(e)	EX_ksii_core4(e)	ksii_core4[e] <=>
EX_lac_D(e)	EX_lac_D(e)	lac_D[e] <=>
EX_lac_L(e)	EX_lac_L(e)	lac_L[e] <=>
EX_leu_L(e)	EX_leu_L(e)	leu_L[e] <=>
EX_leuktrA4(e)	EX_leuktrA4(e)	leuktrA4[e] <=>
EX_leuktrB4(e)	EX_leuktrB4(e)	leuktrB4[e] <=>
EX_leuktrC4(e)	EX_leuktrC4(e)	leuktrC4[e] <=>
EX_lgnc(e)	EX_lgnc(e)	lgnc[e] <=>
EX_lneldc(e)	EX_lneldc(e)	lneldc[e] <=>
EX_lnlc(e)	EX_lnlc(e)	lnlc[e] <=>
EX_lpchol_hs(e)	EX_lpchol_hs(e)	lpchol_hs[e] <=>
EX_lys_L(e)	EX_lys_L(e)	lys_L[e] <=>
EX_malttr(e)	EX_malttr(e)	malttr[e] <=>
EX_man(e)	EX_man(e)	man[e] <=>
EX_mepi(e)	EX_mepi(e)	mepi[e] <=>
EX_mercplaccys(e)	EX_mercplaccys(e)	mercplaccys[e] <=>
EX_met_L(e)	EX_met_L(e)	met_L[e] <=>
EX_n2m2nmasn(e)	EX_n2m2nmasn(e)	n2m2nmasn[e] <=>
EX_1(e)	EX_na1(e)	na1[e] <=>
exchange reaction for Sodium	EX_na1(u)	na1[u] <=>
EX_d(e)	EX_nad(e)	nad[e] <=>
EX_dp(e)	EX_nadp(e)	nadp[e] <=>
EX_ncam(e)	EX_ncam(e)	ncam[e] <=>
EX_nh4(e)	EX_nh4(e)	nh4[e] <=>
EX_no(e)	EX_no(e)	no[e] <=>
EX_npthl(e)	EX_npthl(e)	npthl[e] <=>
EX_nrpphr(e)	EX_nrpphr(e)	nrpphr[e] <=>
EX_nrvnc(e)	EX_nrvnc(e)	nrvnc[e] <=>
EX_o2(e)	EX_o2(e)	o2[e] <=>
EX_o2s(e)	EX_o2s(e)	o2s[e] <=>
EX_oagd3_hs(e)	EX_oagd3_hs(e)	oagd3_hs[e] <=>
EX_oagt3_hs(e)	EX_oagt3_hs(e)	oagt3_hs[e] <=>
EX_ocdcea(e)	EX_ocdcea(e)	ocdcea[e] <=>
EX_octa(e)	EX_octa(e)	octa[e] <=>
EX_oh1	EX_oh1(e)	oh1[e] <=>
EX_onpthl(e)	EX_onpthl(e)	onpthl[e] <=>
EX_oxa(e)	EX_oxa(e)	oxa[e] <=>
EX_paf_hs(e)	EX_paf_hs(e)	paf_hs[e] <=>
EX_pchol_hs(e)	EX_pchol_hs(e)	pchol_hs[e] <=>
EX_pe_hs(e)	EX_pe_hs(e)	pe_hs[e] <=>
EX_pglyc_hs(e)	EX_pglyc_hs(e)	pglyc_hs[e] <=>
EX_phe_L(e)	EX_phe_L(e)	phe_L[e] <=>
EX_pheacgln(e)	EX_pheacgln(e)	pheacgln[e] <=>
EX_pheme(e)	EX_pheme(e)	pheme[e] <=>
EX_phyt(e)	EX_phyt(e)	phyt[e] <=>
EX_pi(e)	EX_pi(e)	pi[e] <=>
EX_pnto_R(e)	EX_pnto_R(e)	pnto_R[e] <=>
EX_ppa(e)	EX_ppa(e)	ppa[e] <=>
EX_prgstrn(e)	EX_prgstrn(e)	prgstrn[e] <=>
EX_pro_D(e)	EX_pro_D(e)	pro_D[e] <=>
EX_pro_L(e)	EX_pro_L(e)	pro_L[e] <=>
EX_prostgd2(e)	EX_prostgd2(e)	prostgd2[e] <=>
EX_prostge2(e)	EX_prostge2(e)	prostge2[e] <=>
EX_prostgf2(e)	EX_prostgf2(e)	prostgf2[e] <=>
EX_ps_hs(e)	EX_ps_hs(e)	ps_hs[e] <=>
EX_ptdca(e)	EX_ptdca(e)	ptdca[e] <=>
EX_pydam(e)	EX_pydam(e)	pydam[e] <=>
EX_pydx(e)	EX_pydx(e)	pydx[e] <=>
EX_pydxn(e)	EX_pydxn(e)	pydxn[e] <=>
EX_pyr(e)	EX_pyr(e)	pyr[e] <=>
EX_rbt(e)	EX_rbt(e)	rbt[e] <=>
EX_retfa(e)	EX_retfa(e)	retfa[e] <=>
EX_retn(e)	EX_retn(e)	retn[e] <=>
EX_rib_D(e)	EX_rib_D(e)	rib_D[e] <=>
EX_ribflv(e)	EX_ribflv(e)	ribflv[e] <=>
EX_s2l2fn2m2masn(e)	EX_s2l2fn2m2masn(e)	s2l2fn2m2masn[e] <=>
de-Fuc form of PA6 (w/o peptide linkage) exchange	EX_s2l2n2m2m(e)	s2l2n2m2m[e] <=>
EX_s2l2n2m2masn(e)	EX_s2l2n2m2masn(e)	s2l2n2m2masn[e] <=>
EX_sbt_D(e)	EX_sbt_D(e)	sbt_D[e] <=>
EX_ser_L(e)	EX_ser_L(e)	ser_L[e] <=>
exchange reaction for L-serine	EX_ser_L(u)	ser_L[u] <=>
EX_sl_L(e)	EX_sl_L(e)	sl_L[e] <=>
EX_so4(e)	EX_so4(e)	so4[e] <=>
EX_sphs1p(e)	EX_sphs1p(e)	sphs1p[e] <=>
EX_srtn(e)	EX_srtn(e)	srtn[e] <=>
EX_strch1(e)	EX_strch1(e)	strch1[e] <=>
EX_strdnc(e)	EX_strdnc(e)	strdnc[e] <=>
EX_sucr(e)	EX_sucr(e)	sucr[e] <=>
EX_tag_hs(e)	EX_tag_hs(e)	tag_hs[e] <=>
EX_tagat_D(e)	EX_tagat_D(e)	tagat_D[e] <=>
EX_taur(e)	EX_taur(e)	taur[e] <=>
EX_taxol(e)	EX_taxol(e)	taxol[e] <=>
EX_tcynt(e)	EX_tcynt(e)	tcynt[e] <=>
EX_tdchola(e)	EX_tdchola(e)	tdchola[e] <=>
EX_tethex3(e)	EX_tethex3(e)	tethex3[e] <=>
EX_tetpent3(e)	EX_tetpent3(e)	tetpent3[e] <=>
EX_tetpent6(e)	EX_tetpent6(e)	tetpent6[e] <=>
EX_tettet6(e)	EX_tettet6(e)	tettet6[e] <=>
EX_thf(e)	EX_thf(e)	thf[e] <=>
EX_thm(e)	EX_thm(e)	thm[e] <=>
EX_thmmp(e)	EX_thmmp(e)	thmmp[e] <=>
EX_thmtp(e)	EX_thmtp(e)	thmtp[e] <=>
EX_thr_L(e)	EX_thr_L(e)	thr_L[e] <=>
exchange reaction for L-threonine	EX_thr_L(u)	thr_L[u] <=>
EX_thym(e)	EX_thym(e)	thym[e] <=>
EX_thymd(e)	EX_thymd(e)	thymd[e] <=>
EX_tre(e)	EX_tre(e)	tre[e] <=>
EX_triodthy(e)	EX_triodthy(e)	triodthy[e] <=>
EX_triodthysuf(e)	EX_triodthysuf(e)	triodthysuf[e] <=>
EX_trp_L(e)	EX_trp_L(e)	trp_L[e] <=>
EX_tststerone(e)	EX_tststerone(e)	tststerone[e] <=>
EX_tststeroneglc(e)	EX_tststeroneglc(e)	tststeroneglc[e] <=>
EX_tsul(e)	EX_tsul(e)	tsul[e] <=>
EX_ttdca(e)	EX_ttdca(e)	ttdca[e] <=>
EX_txa2(e)	EX_txa2(e)	txa2[e] <=>
EX_tyr_L(e)	EX_tyr_L(e)	tyr_L[e] <=>
EX_ura(e)	EX_ura(e)	ura[e] <=>
EX_urea(e)	EX_urea(e)	urea[e] <=>
EX_vacc(e)	EX_vacc(e)	vacc[e] <=>
EX_val_L(e)	EX_val_L(e)	val_L[e] <=>
exchange reaction for calctriol	EX_vitd3(u)	vitd3[u] <=>
EX_whhdca(e)	EX_whhdca(e)	whhdca[e] <=>
EX_whttdca(e)	EX_whttdca(e)	whttdca[e] <=>
EX_xolest_hs(e)	EX_xolest_hs(e)	xolest_hs[e] <=>
EX_xoltri24(e)	EX_xoltri24(e)	xoltri24[e] <=>
EX_xoltri25(e)	EX_xoltri25(e)	xoltri25[e] <=>
EX_xoltri27(e)	EX_xoltri27(e)	xoltri27[e] <=>
EX_xyl_D(e)	EX_xyl_D(e)	xyl_D[e] <=>
F1alpha (mucin O-glycan) export	F1At	f1a[g] -> f1a[e]
fucose-1-phosphate guanylyltransferase	F1PGT	h[c] + gtp[c] + fuc1p_L[c] <=> ppi[c] + gdpfuc[c]	75540.1
glycoprotein 6-alpha-L-fucosyltransferase	F6Tg	gdpfuc[g] + n2m2masn[g] -> h[g] + fn2m2masn[g] + gdp[g]	53618.1 or 53618.2 or 53618.3 or 53618.4 or 53618.5
fatty-acid--CoA ligase (tetradecanoate)	FACOAL140i	atp[c] + coa[c] + ttdca[c] -> amp[c] + ppi[c] + tdcoa[c]	74205.1
fatty-acid--CoA ligase	FACOAL150	atp[c] + coa[c] + ptdca[c] <=> amp[c] + ppi[c] + ptdcacoa[c]	74205.1 or 50790.1 or 14081.1 or 22305.2 or 22305.1 or 74205.2
C160 fatty acid activation	FACOAL160i	atp[c] + coa[c] + hdca[c] -> amp[c] + ppi[c] + pmtcoa[c]	433256.1 or 74205.1 or 14081.1 or 22305.2 or 22305.1 or 74205.2
fatty-acid--CoA ligase (hexadecenoate)	FACOAL161	atp[c] + coa[c] + hdcea[c] <=> amp[c] + ppi[c] + hdcoa[c]	14081.1
fatty-acid--CoA ligase	FACOAL170	atp[c] + coa[c] + hpdca[c] <=> amp[c] + ppi[c] + hpdcacoa[c]	74205.1 or 50790.1 or 14081.1 or 22305.2 or 22305.1 or 74205.2
C180 fatty acid activation	FACOAL180i	atp[c] + coa[c] + ocdca[c] -> amp[c] + ppi[c] + stcoa[c]	433256.1 or 74205.1 or 14081.1 or 22305.2 or 22305.1 or 74205.2
fatty-acid--CoA ligase	FACOAL1812	atp[c] + coa[c] + vacc[c] <=> amp[c] + ppi[c] + vacccoa[c]	14081.1
fatty-acid--CoA ligase	FACOAL1813	atp[c] + coa[c] + elaid[c] <=> amp[c] + ppi[c] + od2coa[c]	14081.1
C181 fatty acid activation	FACOAL181i	atp[c] + coa[c] + ocdcea[c] -> amp[c] + ppi[c] + odecoa[c]	74205.1 or 14081.1 or 74205.2
fatty-acid--CoA ligase	FACOAL1821	atp[c] + coa[c] + lnlc[c] <=> amp[c] + ppi[c] + lnlccoa[c]	14081.1
fatty-acid--CoA ligase	FACOAL1822	atp[c] + coa[c] + lneldc[c] <=> amp[c] + ppi[c] + lneldccoa[c]	14081.1
fatty-acid--CoA ligase	FACOAL1831	atp[c] + coa[c] + lnlncg[c] <=> amp[c] + ppi[c] + lnlncgcoa[c]	14081.1
fatty-acid--CoA ligase	FACOAL1832	atp[c] + coa[c] + lnlnca[c] <=> amp[c] + ppi[c] + lnlncacoa[c]	14081.1
fatty-acid--CoA ligase	FACOAL184	atp[c] + coa[c] + strdnc[c] <=> amp[c] + ppi[c] + strdnccoa[c]	14081.1
fatty-acid--CoA ligase	FACOAL191	atp[c] + coa[c] + prist[c] -> amp[c] + ppi[c] + pristcoa[c]	26458.1
fatty-acid--CoA ligase	FACOAL200	atp[c] + coa[c] + arach[c] <=> amp[c] + ppi[c] + arachcoa[c]	14081.1
fatty-acid--CoA ligase	FACOAL203	atp[c] + coa[c] + dlnlcg[c] <=> amp[c] + ppi[c] + dlnlcgcoa[c]	14081.1
fatty-acid--CoA ligase	FACOAL2042	atp[c] + coa[c] + eicostet[c] <=> amp[c] + ppi[c] + eicostetcoa[c]	14081.1
arachidonic acid activation	FACOAL204	atp[c] + coa[c] + arachd[c] <=> amp[c] + ppi[c] + arachdcoa[c]	50790.1 or 74205.1 or 50790.2 or 14081.1 or 22305.2 or 22305.1 or 74205.2
fatty-acid--CoA ligase	FACOAL205	atp[c] + coa[c] + tmndnc[c] <=> amp[c] + ppi[c] + tmndnccoa[c]	14081.1
fatty-acid--CoA ligase	FACOAL206	atp[c] + coa[c] + phyt[c] <=> amp[c] + ppi[c] + phytcoa[c]	26458.1
fatty-acid--CoA ligase	FACOAL224	atp[c] + coa[c] + adrn[c] <=> amp[c] + ppi[c] + adrncoa[c]	14081.1
fatty-acid--CoA ligase	FACOAL2251	atp[c] + coa[c] + dcsptn1[c] <=> amp[c] + ppi[c] + dcsptn1coa[c]	14081.1
fatty-acid--CoA ligase	FACOAL2252	atp[c] + coa[c] + clpnd[c] <=> amp[c] + ppi[c] + clpndcoa[c]	14081.1
fatty-acid--CoA ligase	FACOAL226	atp[c] + coa[c] + crvnc[c] <=> amp[c] + ppi[c] + c226coa[c]	14081.1
fatty-acid--CoA ligase	FACOAL240	atp[c] + coa[c] + lgnc[c] <=> amp[c] + ppi[c] + lgnccoa[c]	14081.1
fatty-acid--CoA ligase	FACOAL241	atp[c] + coa[c] + nrvnc[c] <=> amp[c] + ppi[c] + nrvnccoa[c]	14081.1
fatty-acid--CoA ligase	FACOAL244_1	atp[c] + coa[c] + tettet6[c] <=> amp[c] + ppi[c] + tettet6coa[c]	14081.1
fatty-acid--CoA ligase	FACOAL245_1	atp[c] + coa[c] + tetpent6[c] <=> amp[c] + ppi[c] + tetpent6coa[c]	14081.1
fatty-acid--CoA ligase	FACOAL245_2	atp[c] + coa[c] + tetpent3[c] <=> amp[c] + ppi[c] + tetpent3coa[c]	14081.1
fatty-acid--CoA ligase	FACOAL246_1	atp[c] + coa[c] + tethex3[c] <=> amp[c] + ppi[c] + tethex3coa[c]	14081.1
fatty-acid--CoA ligase (n-C26:0)	FACOAL260	atp[c] + coa[c] + hexc[c] <=> amp[c] + ppi[c] + hexccoa[c]	14081.1
fatty-acid--CoA ligase (butanoate) mitochondrial	FACOAL40im	coa[m] + atp[m] + but[m] -> amp[m] + ppi[m] + btcoa[m]	117147
fatty-acid--CoA ligase (octanoate)	FACOAL80i	atp[c] + coa[c] + octa[c] -> amp[c] + ppi[c] + occoa[c]	74205.1 or 74205.2
FAD diphosphatase	FADDP	h2o[c] + fad[c] -> 2 h[c] + amp[c] + fmn[c]	18605.1
FADH2 transporter endoplasmic reticulum	FADH2tru	fadh2[c] -> fadh2[r]
FADH2 transporter peroxisomal	FADH2tx	fadh2[c] <=> fadh2[x]
FAD transporter endoplasmic reticulum	FADtru	fad[r] -> fad[c]
FAD transporter peroxisomal	FADtx	fad[c] <=> fad[x]
fatty-acyl-CoA elongation (n-C18:3CoA)	FAEL183	o2[c] + 5 h[c] + 4 nadph[c] + malcoa[c] + lnlncgcoa[c] -> 3 h2o[c] + 4 nadp[c] + co2[c] + coa[c] + dlnlcgcoa[c]	83603.1
fatty-acyl-CoA elongation (n-C20:4CoA)	FAEL184	o2[c] + 5 h[c] + 4 nadph[c] + malcoa[c] + strdnccoa[c] -> 3 h2o[c] + 4 nadp[c] + co2[c] + coa[c] + eicostetcoa[c]	83603.1
fatty-acyl-CoA elongation (n-C20:4CoA)	FAEL204	o2[c] + 5 h[c] + 4 nadph[c] + malcoa[c] + arachdcoa[c] -> 3 h2o[c] + 4 nadp[c] + co2[c] + coa[c] + adrncoa[c]	83603.1
fatty-acyl-CoA elongation (n-C20:5CoA)	FAEL205	o2[c] + 5 h[c] + 4 nadph[c] + malcoa[c] + tmndnccoa[c] -> 3 h2o[c] + 4 nadp[c] + co2[c] + coa[c] + clpndcoa[c]	83603.1
Fatty acid omega-hydroxylase	FAH2	o2[c] + h[c] + nadph[c] + ttdca[c] -> h2o[c] + nadp[c] + whttdca[c]	13117.1
Fatty acid omega-hydroxylase	FAH3	o2[c] + h[c] + nadph[c] + hdca[c] -> h2o[c] + nadp[c] + whhdca[c]	13117.1
formaldehyde dehydrogese	FALDH	nad[c] + gthrd[c] + fald[c] <=> h[c] + nadh[c] + Sfglutth[c]	11532.1
formaldehyde transport via diffusion (lysosomall)	FALDtly	fald[l] <=> fald[c]
formaldehyde transport via diffusion (mitochondrial)	FALDtm	fald[m] <=> fald[c]
Beta oxidation of long chain fatty acid	FAOXC11	h2o[m] + coa[m] + nad[m] + dmnoncoa[m] -> h[m] + nadh[m] + accoa[m] + dmhptcoa[m]	11364.1
Beta oxidation of long chain fatty acid	FAOXC140	6 h2o[m] + 6 coa[m] + 6 nad[m] + 6 fad[m] + tdcoa[m] -> 6 h[m] + 6 nadh[m] + 7 accoa[m] + 6 fadh2[m]	11364.1 or 11409.1
Beta oxidation of long chain fatty acid (odd chain)	FAOXC150m	6 h2o[m] + 6 coa[m] + 6 nad[m] + 6 fad[m] + ptdcacoa[m] -> 6 h[m] + 6 nadh[m] + 6 accoa[m] + ppcoa[m] + 6 fadh2[m]	11364.1 or 11409.1
Beta oxidation of long chain fatty acid	FAOXC160	7 h2o[m] + 7 coa[m] + 7 nad[m] + 7 fad[m] + pmtcoa[m] -> 7 h[m] + 7 nadh[m] + 8 accoa[m] + 7 fadh2[m]	11364.1 or 11409.1
Beta oxidation of long chain fatty acid	FAOXC16080m	4 h2o[m] + 4 coa[m] + 4 nad[m] + 4 fad[m] + pmtcoa[m] -> 4 h[m] + 4 nadh[m] + 4 accoa[m] + 4 fadh2[m] + occoa[m]	11364.1 or 11409.1
Beta oxidation of long chain fatty acid	FAOXC16080x	4 nad[x] + 4 coa[x] + pmtcoa[x] + 4 o2[x] + 4 h2o[x] -> 4 h[x] + 4 nadh[x] + 4 accoa[x] + occoa[x] + 4 h2o2[x]	74147.1 and 113868.1 and 11430.1 or 113868.1 and 11430.1 and 15488.1 or 74147.1 and 113868.1 and 11430.2 or 113868.1 and 15488.1... <Preview truncated at 128 characters>
Beta oxidation fatty acid	FAOXC161802m	4 h2o[m] + 4 coa[m] + 4 nad[m] + 3 fad[m] + hdd2coa[m] -> 4 h[m] + 4 nadh[m] + 4 accoa[m] + 3 fadh2[m] + occoa[m]	11364.1 or 11409.1
Beta oxidation fatty acid	FAOXC16180m	4 h2o[m] + 4 coa[m] + 4 nad[m] + 3 fad[m] + hdcoa[m] -> 4 h[m] + 4 nadh[m] + 4 accoa[m] + 3 fadh2[m] + occoa[m]	11364.1 or 11409.1
Beta oxidation of long chain fatty acid (odd chain)	FAOXC170m	7 h2o[m] + 7 coa[m] + 7 nad[m] + 7 fad[m] + hpdcacoa[m] -> 7 h[m] + 7 nadh[m] + 7 accoa[m] + ppcoa[m] + 7 fadh2[m]	11364.1
Beta oxidation of long chain fatty acid	FAOXC180	h2o[m] + coa[m] + nad[m] + fad[m] + stcoa[m] -> h[m] + nadh[m] + accoa[m] + fadh2[m] + pmtcoa[m]	11364.1 or 11409.1
Beta oxidation of long chain fatty acid	FAOXC180x	nad[x] + coa[x] + o2[x] + h2o[x] + stcoa[x] -> h[x] + nadh[x] + accoa[x] + pmtcoa[x] + h2o2[x]	74147.1 and 113868.1 and 11430.1 or 113868.1 and 11430.1 and 15488.1 or 74147.1 and 113868.1 and 11430.2 or 113868.1 and 15488.1... <Preview truncated at 128 characters>
Beta oxidation fatty acid	FAOXC1811601m	5 h2o[m] + 5 coa[m] + 5 nad[m] + 4 fad[m] + od2coa[m] -> 5 h[m] + 5 nadh[m] + 5 accoa[m] + 4 fadh2[m] + occoa[m]	11364.1 or 11409.1
Beta oxidation fatty acid	FAOXC1811602m	5 h2o[m] + 5 coa[m] + 5 nad[m] + 4 fad[m] + vacccoa[m] -> 5 h[m] + 5 nadh[m] + 5 accoa[m] + 4 fadh2[m] + occoa[m]	11364.1 or 11409.1
Beta oxidation fatty acid	FAOXC1811603m	5 h2o[m] + 5 coa[m] + 5 nad[m] + 4 fad[m] + odecoa[m] -> 5 h[m] + 5 nadh[m] + 5 accoa[m] + 4 fadh2[m] + occoa[m]	11364.1 or 11409.1
Beta oxidation of fatty acid	FAOXC182806m	5 h2o[m] + 5 coa[m] + 5 nad[m] + 3 fad[m] + lnlccoa[m] -> 5 h[m] + 5 nadh[m] + 5 accoa[m] + 3 fadh2[m] + occoa[m]	11364.1 or 11409.1
Beta oxidation of fatty acid	FAOXC18280m	5 h2o[m] + 5 coa[m] + 5 nad[m] + 3 fad[m] + lneldccoa[m] -> 5 h[m] + 5 nadh[m] + 5 accoa[m] + 3 fadh2[m] + occoa[m]	11364.1 or 11409.1
Beta oxidation of fatty acid	FAOXC183803m	5 h2o[m] + 5 coa[m] + 5 nad[m] + 2 fad[m] + lnlncacoa[m] -> 5 h[m] + 5 nadh[m] + 5 accoa[m] + 2 fadh2[m] + occoa[m]	11364.1 or 11409.1
Beta oxidation of fatty acid	FAOXC183806m	2 o2[m] + 5 h2o[m] + 5 coa[m] + 5 nad[m] + lnlncgcoa[m] -> 5 h[m] + 5 nadh[m] + 5 accoa[m] + 2 h2o2[m] + occoa[m]	11364.1 or 11409.1
Beta oxidation of long chain fatty acid	FAOXC183806x	5 nad[x] + 5 coa[x] + 2 o2[x] + 5 h2o[x] + lnlncgcoa[x] -> 5 h[x] + 5 nadh[x] + 5 accoa[x] + occoa[x] + 2 h2o2[x]	74147.1 and 113868.1 and 11430.1 or 113868.1 and 11430.1 and 15488.1 or 74147.1 and 113868.1 and 11430.2 or 113868.1 and 15488.1... <Preview truncated at 128 characters>
Beta oxidation of fatty acid	FAOXC18480m	5 h2o[m] + 5 coa[m] + 5 nad[m] + fad[m] + strdnccoa[m] -> 5 h[m] + 5 nadh[m] + 5 accoa[m] + fadh2[m] + occoa[m]	11364.1 or 11409.1
Beta oxidation of long chain fatty acid	FAOXC18480x	5 nad[x] + 5 coa[x] + o2[x] + 5 h2o[x] + strdnccoa[x] -> 5 h[x] + 5 nadh[x] + 5 accoa[x] + occoa[x] + h2o2[x]	74147.1 and 113868.1 and 11430.1 or 113868.1 and 11430.1 and 15488.1 or 74147.1 and 113868.1 and 11430.2 or 113868.1 and 15488.1... <Preview truncated at 128 characters>
Beta oxidation of long chain fatty acid	FAOXC200180m	h2o[m] + coa[m] + nad[m] + fad[m] + arachcoa[m] -> h[m] + nadh[m] + accoa[m] + fadh2[m] + stcoa[m]	11364.1 or 11409.1
Beta oxidation of long chain fatty acid	FAOXC200180x	nad[x] + coa[x] + o2[x] + h2o[x] + arachcoa[x] -> h[x] + nadh[x] + accoa[x] + h2o2[x] + stcoa[x]	74147.1 and 113868.1 and 11430.1 or 113868.1 and 11430.1 and 15488.1 or 74147.1 and 113868.1 and 11430.2 or 113868.1 and 15488.1... <Preview truncated at 128 characters>
Beta oxidation of fatty acid	FAOXC2031836m	h2o[m] + coa[m] + nad[m] + fad[m] + dlnlcgcoa[m] -> h[m] + nadh[m] + accoa[m] + fadh2[m] + lnlncgcoa[m]	11364.1 or 11409.1
Beta oxidation of long chain fatty acid	FAOXC204	9 h2o[m] + 9 coa[m] + 9 nad[m] + 5 fad[m] + arachdcoa[m] -> 9 h[m] + 9 nadh[m] + 10 accoa[m] + 5 fadh2[m]	11364.1 or 11409.1
Beta oxidation fatty acid	FAOXC204184m	h2o[m] + coa[m] + nad[m] + fad[m] + eicostetcoa[m] -> h[m] + nadh[m] + accoa[m] + fadh2[m] + strdnccoa[m]	11364.1 or 11409.1
Beta oxidation of fatty acid	FAOXC2051843m	h2o[m] + coa[m] + nad[m] + tmndnccoa[m] -> h[m] + nadh[m] + accoa[m] + strdnccoa[m]	11364.1 or 11409.1
Beta oxidation of long chain fatty acid	FAOXC2051843x	nad[x] + coa[x] + h2o[x] + tmndnccoa[x] -> h[x] + nadh[x] + accoa[x] + strdnccoa[x]	74147.1 and 113868.1 and 11430.1 or 113868.1 and 11430.1 and 15488.1 or 74147.1 and 113868.1 and 11430.2 or 113868.1 and 15488.1... <Preview truncated at 128 characters>
Beta oxidation of long chain fatty acid	FAOXC2242046m	h2o[m] + coa[m] + nad[m] + fad[m] + adrncoa[m] -> h[m] + nadh[m] + accoa[m] + fadh2[m] + arachdcoa[m]	11364.1 or 11409.1
Beta oxidation of long chain fatty acid	FAOXC2242046x	nad[x] + coa[x] + o2[x] + h2o[x] + adrncoa[x] -> h[x] + nadh[x] + accoa[x] + h2o2[x] + arachdcoa[x]	74147.1 and 113868.1 and 11430.1 or 113868.1 and 11430.1 and 15488.1 or 74147.1 and 113868.1 and 11430.2 or 113868.1 and 15488.1... <Preview truncated at 128 characters>
Beta oxidation of fatty acid	FAOXC2251836m	2 h2o[m] + 2 coa[m] + 2 nad[m] + dcsptn1coa[m] -> 2 h[m] + 2 nadh[m] + 2 accoa[m] + lnlncgcoa[m]	11364.1 or 11409.1
Beta oxidation of long chain fatty acid	FAOXC2251836x	2 nad[x] + 2 coa[x] + 2 h2o[x] + dcsptn1coa[x] -> 2 h[x] + 2 nadh[x] + 2 accoa[x] + lnlncgcoa[x]	74147.1 and 113868.1 and 11430.1 or 113868.1 and 11430.1 and 15488.1 or 74147.1 and 113868.1 and 11430.2 or 113868.1 and 15488.1... <Preview truncated at 128 characters>
Beta oxidation of long chain fatty acid	FAOXC2252053m	o2[m] + h2o[m] + coa[m] + nad[m] + dcsptn1coa[m] -> h[m] + nadh[m] + accoa[m] + h2o2[m] + tmndnccoa[m]	11364.1 or 11409.1
Beta oxidation of long chain fatty acid	FAOXC2252053x	nad[x] + coa[x] + o2[x] + h2o[x] + dcsptn1coa[x] -> h[x] + nadh[x] + accoa[x] + h2o2[x] + tmndnccoa[x]	74147.1 and 113868.1 and 11430.1 or 113868.1 and 11430.1 and 15488.1 or 74147.1 and 113868.1 and 11430.2 or 113868.1 and 15488.1... <Preview truncated at 128 characters>
Beta oxidation of long chain fatty acid	FAOXC226	10 h2o[m] + 10 coa[m] + 10 nad[m] + 4 fad[m] + c226coa[m] -> 10 h[m] + 10 nadh[m] + 11 accoa[m] + 4 fadh2[m]	11364.1 or 11409.1
Beta oxidation of long chain fatty acid	FAOXC226205m	h2o[m] + coa[m] + nad[m] + c226coa[m] -> h[m] + nadh[m] + accoa[m] + tmndnccoa[m]	11364.1 or 11409.1
Beta oxidation of long chain fatty acid	FAOXC226205x	nad[x] + coa[x] + h2o[x] + c226coa[x] -> h[x] + nadh[x] + accoa[x] + tmndnccoa[x]	74147.1 and 113868.1 and 11430.1 or 113868.1 and 11430.1 and 15488.1 or 74147.1 and 113868.1 and 11430.2 or 113868.1 and 15488.1... <Preview truncated at 128 characters>
Beta oxidation of long chain fatty acid	FAOXC240200x	2 nad[x] + 2 coa[x] + 2 o2[x] + 2 h2o[x] + lgnccoa[x] -> 2 h[x] + 2 nadh[x] + 2 accoa[x] + 2 h2o2[x] + arachcoa[x]	74147.1 and 113868.1 and 11430.1 or 113868.1 and 11430.1 and 15488.1 or 74147.1 and 113868.1 and 11430.2 or 113868.1 and 15488.1... <Preview truncated at 128 characters>
Beta oxidation of long chain fatty acid	FAOXC241181x	3 nad[x] + 3 coa[x] + 3 o2[x] + 3 h2o[x] + nrvnccoa[x] -> 3 h[x] + 3 nadh[x] + 3 accoa[x] + 3 h2o2[x] + odecoa[x]	74147.1 and 113868.1 and 11430.1 or 113868.1 and 11430.1 and 15488.1 or 74147.1 and 113868.1 and 11430.2 or 113868.1 and 15488.1... <Preview truncated at 128 characters>
Beta oxidation of long chain fatty acid	FAOXC2442246x	nad[x] + coa[x] + o2[x] + h2o[x] + tettet6coa[x] -> h[x] + nadh[x] + accoa[x] + h2o2[x] + adrncoa[x]	74147.1 and 113868.1 and 11430.1 or 113868.1 and 11430.1 and 15488.1 or 74147.1 and 113868.1 and 11430.2 or 113868.1 and 15488.1... <Preview truncated at 128 characters>
Beta oxidation of long chain fatty acid	FAOXC2452253x	nad[x] + coa[x] + o2[x] + h2o[x] + tetpent3coa[x] -> h[x] + nadh[x] + accoa[x] + h2o2[x] + clpndcoa[x]	74147.1 and 113868.1 and 11430.1 or 113868.1 and 11430.1 and 15488.1 or 74147.1 and 113868.1 and 11430.2 or 113868.1 and 15488.1... <Preview truncated at 128 characters>
Beta oxidation of long chain fatty acid	FAOXC2452256x	nad[x] + coa[x] + o2[x] + h2o[x] + tetpent6coa[x] -> h[x] + nadh[x] + accoa[x] + h2o2[x] + dcsptn1coa[x]	74147.1 and 113868.1 and 11430.1 or 113868.1 and 11430.1 and 15488.1 or 74147.1 and 113868.1 and 11430.2 or 113868.1 and 15488.1... <Preview truncated at 128 characters>
Beta oxidation of long chain fatty acid	FAOXC246226x	nad[x] + coa[x] + o2[x] + h2o[x] + tethex3coa[x] -> h[x] + nadh[x] + accoa[x] + h2o2[x] + c226coa[x]	74147.1 and 113868.1 and 11430.1 or 113868.1 and 11430.1 and 15488.1 or 74147.1 and 113868.1 and 11430.2 or 113868.1 and 15488.1... <Preview truncated at 128 characters>
Beta oxidation of long chain fatty acid	FAOXC260240x	nad[x] + coa[x] + o2[x] + h2o[x] + hexccoa[x] -> h[x] + nadh[x] + accoa[x] + h2o2[x] + lgnccoa[x]	74147.1 and 113868.1 and 11430.1 or 113868.1 and 11430.1 and 15488.1 or 74147.1 and 113868.1 and 11430.2 or 113868.1 and 15488.1... <Preview truncated at 128 characters>
Beta oxidation of med/long chain fatty acid	FAOXC80	3 h2o[m] + 3 coa[m] + 3 nad[m] + 3 fad[m] + occoa[m] -> 3 h[m] + 3 nadh[m] + 4 accoa[m] + 3 fadh2[m]	11364.1 or 11409.1
fatty acyl-CoA synthase (n-C10:0CoA)	FAS100COA	3 h[c] + 2 nadph[c] + malcoa[c] + occoa[c] -> h2o[c] + 2 nadp[c] + co2[c] + coa[c] + dcacoa[c]	14104.1
fatty-acyl-CoA synthase (n-C12:0CoA)	FAS120COA	3 h[c] + 2 nadph[c] + malcoa[c] + dcacoa[c] -> h2o[c] + 2 nadp[c] + co2[c] + coa[c] + ddcacoa[c]	14104.1
fatty-acyl-CoA synthase (n-C14:0CoA)	FAS140COA	3 h[c] + 2 nadph[c] + malcoa[c] + ddcacoa[c] -> h2o[c] + 2 nadp[c] + co2[c] + coa[c] + tdcoa[c]	14104.1
fatty-acyl-CoA synthase (n-C16:0CoA)	FAS160COA	3 h[c] + 2 nadph[c] + malcoa[c] + tdcoa[c] -> h2o[c] + 2 nadp[c] + co2[c] + coa[c] + pmtcoa[c]	14104.1
fatty-acyl-CoA synthase (n-C18:0CoA)	FAS180COA	3 h[c] + 2 nadph[c] + malcoa[c] + pmtcoa[c] -> h2o[c] + 2 nadp[c] + co2[c] + coa[c] + stcoa[c]	14104.1
fatty acyl-CoA synthase (n-C8:0CoA) lumped reaction	FAS80COA_L	9 h[c] + 6 nadph[c] + accoa[c] + 3 malcoa[c] -> 3 h2o[c] + 6 nadp[c] + 3 co2[c] + 3 coa[c] + occoa[c]	14104.1
fatty acid electroneutral transport	FATP1t	na1[c] + hdca[c] <=> na1[e] + hdca[e]	26457.1 or 26569.1 or 26568.1 or 26457.2
fatty acid electroneutral transport	FATP2t	na1[c] + ocdcea[c] <=> na1[e] + ocdcea[e]	26457.1 or 26457.2
fatty acid electroneutral transport	FATP3t	na1[c] + ocdca[c] <=> na1[e] + ocdca[e]	26457.1 or 26457.2
fatty acid electroneutral transport	FATP4t	na1[c] + arach[c] <=> na1[e] + arach[e]	26459.1
fatty acid electroneutral transport	FATP5t	na1[c] + arachd[c] <=> na1[e] + arachd[e]	26459.1
fatty acid electroneutral transport	FATP6t	na1[c] + adrn[c] <=> na1[e] + adrn[e]	26458.1 or 26459.1
fatty acid electroneutral transport	FATP7t	na1[c] + crvnc[c] <=> na1[e] + crvnc[e]	26458.1 or 26459.1
fatty acid electroneutral transport	FATP8t	na1[c] + lgnc[c] <=> na1[e] + lgnc[e]	26458.1 or 26459.1
fatty acid electroneutral transport	FATP9t	na1[c] + nrvnc[c] <=> na1[e] + nrvnc[e]	26458.1 or 26459.1
fructose-bisphosphate aldolase	FBA	fdp[c] <=> dhap[c] + g3p[c]	230163.1 or 11674.1 or 11674.3 or 11674.2 or 11676.1
D-Fructose 1-phosphate D-glyceraldehyde-3-phosphate-lyase	FBA2	f1p[c] <=> dhap[c] + glyald[c]	230163.1 or 11674.1 or 11674.3 or 11674.2 or 11676.1
D-Fructose 1-phosphate D-glyceraldehyde-3-phosphate-lyase	FBA4	xu1p_D[c] <=> dhap[c] + gcald[c]	230163.1 or 11674.1 or 11674.3 or 11674.2 or 11676.1
D-Tagatose 1-phosphate D-glyceraldehyde-3-phosphate-lyase	FBA5	tag1p_D[c] <=> dhap[c] + glyald[c]	230163
fructose-bisphosphatase	FBP	h2o[c] + fdp[c] -> pi[c] + f6p[c]	14120.1 or 14121.1
Fructose-26-bisphosphate 2-phosphatase	FBP26	h2o[c] + f26bp[c] -> pi[c] + f6p[c]	14120.1 or 18639.1 or 18640.1 or 14121.1 or 270198.1 or 170768.1
Ferrochelatase mitochondrial	FCLTm	fe2[m] + ppp9[m] -> 2 h[m] + pheme[m]	14151.1 or 14151.2
formyl coa hydrolase	FCOAH	h2o[c] + formcoa[c] -> h[c] + coa[c] + for[c]
formate dehydrogese	FDH	nad[c] + for[c] -> nadh[c] + co2[c]	107747
iron (II) transport	FE2tm	h[c] + fe2[c] -> h[m] + fe2[m]
Fe(III) reduction (ascorbate)	FE3R2e	ascb_L[e] + 2 fe3[e] -> 2 h[e] + dhdascb[e] + 2 fe2[e]	73649.1
Fucokise	FK	atp[c] + fuc_L[c] -> adp[c] + h[c] + fuc1p_L[c]	234730
N-Formyl-L-kynurenine amidohydrolase	FKYNH	h2o[c] + Lfmkynr[c] -> h[c] + for[c] + Lkynr[c]
FMN adenylyltransferase	FMNAT	atp[c] + h[c] + fmn[c] -> ppi[c] + fad[c]	319945.1 or 319945.2
folate reductase	FOLR2	nadph[c] + fol[c] -> nadp[c] + dhf[c]	13361.1
folate uptake into the enterocytes	FOLTlu	h[u] + fol[u] -> h[c] + fol[c]	52466.1
folate transport via anion exchange	FOLt2	oh1[c] + fol[e] <=> oh1[e] + fol[c]	20509.1 or 20509.2
formyl coa transport	FORMCOAtx	formcoa[x] <=> formcoa[c]
formate mitochondrial transport	FORt2m	for[m] <=> for[c]
FOR transporter endoplasmic reticulum	FORtr	for[c] <=> for[r]
folylpolyglutamate synthetase	FPGS	4 atp[c] + 4 glu_L[c] + thf[c] -> 4 adp[c] + 4 h[c] + 4 pi[c] + 5thf[c]	14287.1
folylpolyglutamate synthetase	FPGS2	atp[c] + glu_L[c] + 5thf[c] -> adp[c] + h[c] + pi[c] + 6thf[c]	14287.1
folylpolyglutamate synthetase mitochondrial	FPGS2m	glu_L[m] + 5thf[m] + atp[m] -> h[m] + 6thf[m] + adp[m] + pi[m]	14287.1
folylpolyglutamate synthetase	FPGS3	atp[c] + glu_L[c] + 6thf[c] -> adp[c] + h[c] + pi[c] + 7thf[c]	14287.1
folylpolyglutamate synthetase mitochondrial	FPGS3m	glu_L[m] + 6thf[m] + atp[m] -> h[m] + 7thf[m] + adp[m] + pi[m]	14287.1
folylpolyglutamate synthetase (DHF)	FPGS4	4 atp[c] + 4 glu_L[c] + dhf[c] -> 4 adp[c] + 4 h[c] + 4 pi[c] + 5dhf[c]	14287.1
folylpolyglutamate synthetase (DHF) mitochondrial	FPGS4m	4 glu_L[m] + 4 atp[m] + dhf[m] -> 4 h[m] + 4 adp[m] + 4 pi[m] + 5dhf[m]	14287.1
folylpolyglutamate synthetase (DHF)	FPGS5	atp[c] + glu_L[c] + 5dhf[c] -> adp[c] + h[c] + pi[c] + 6dhf[c]	14287.1
folylpolyglutamate synthetase (DHF) mitochondrial	FPGS5m	glu_L[m] + atp[m] + 5dhf[m] -> h[m] + 6dhf[m] + adp[m] + pi[m]	14287.1
folylpolyglutamate synthetase (DHF)	FPGS6	atp[c] + glu_L[c] + 6dhf[c] -> adp[c] + h[c] + pi[c] + 7dhf[c]	14287.1
folylpolyglutamate synthetase (DHF) mitochondrial	FPGS6m	glu_L[m] + 6dhf[m] + atp[m] -> h[m] + 7dhf[m] + adp[m] + pi[m]	14287.1
folylpolyglutamate synthetase (10fthf)	FPGS7	10fthf[c] + 4 atp[c] + 4 glu_L[c] -> 10fthf5glu[c] + 4 adp[c] + 4 h[c] + 4 pi[c]	14287.1
folylpolyglutamate synthetase (10fthf) mitochondrial	FPGS7m	10fthf[m] + 4 glu_L[m] + 4 atp[m] -> 10fthf5glu[m] + 4 h[m] + 4 adp[m] + 4 pi[m]	14287.1
folylpolyglutamate synthetase (10fthf)	FPGS8	10fthf5glu[c] + atp[c] + glu_L[c] -> 10fthf6glu[c] + adp[c] + h[c] + pi[c]	14287.1
folylpolyglutamate synthetase (10fthf) mitochondrial	FPGS8m	10fthf5glu[m] + glu_L[m] + atp[m] -> 10fthf6glu[m] + h[m] + adp[m] + pi[m]	14287.1
folylpolyglutamate synthetase (10fthf)	FPGS9	10fthf6glu[c] + atp[c] + glu_L[c] -> 10fthf7glu[c] + adp[c] + h[c] + pi[c]	14287.1
folylpolyglutamate synthetase (10fthf) mitochondrial	FPGS9m	10fthf6glu[m] + glu_L[m] + atp[m] -> 10fthf7glu[m] + h[m] + adp[m] + pi[m]	14287.1
folylpolyglutamate synthetase mitochondrial	FPGSm	4 glu_L[m] + 4 atp[m] + thf[m] -> 4 h[m] + 5thf[m] + 4 adp[m] + 4 pi[m]	14287.1
lipid flip-flop intracellular transport	FRDPtc	frdp[x] <=> frdp[c]
lipid flip-flop intracellular transport	FRDPtr	frdp[x] <=> frdp[r]
formimidoyltransferase cyclodeamise	FTCD	2 h[c] + 5forthf[c] -> nh4[c] + methf[c]	14317.1 or 14317.2
5-formethyltetrahydrofolate cyclo-ligase	FTHFCL	atp[c] + 5fthf[c] -> adp[c] + pi[c] + methf[c]	107885.1 or 100039707.1
formyltetrahydrofolate dehydrogese	FTHFDH	10fthf[c] + h2o[c] + nadp[c] -> h[c] + nadph[c] + co2[c] + thf[c]	107747
formate-tetrahydrofolate ligase	FTHFL	atp[c] + thf[c] + for[c] <=> 10fthf[c] + adp[c] + pi[c]	108156
formate-tetrahydrofolate ligase mitochondrial	FTHFLm	atp[m] + for[m] + thf[m] <=> 10fthf[m] + adp[m] + pi[m]	270685
blood group intracellular transport	FUC13GALACGLCGAL14ACGLCGALGLUSIDEte	fuc13galacglcgal14acglcgalgluside_hs[e] <=> fuc13galacglcgal14acglcgalgluside_hs[c]
blood group intracellular transport	FUC13GALACGLCGAL14ACGLCGALGLUSIDEtg	fuc13galacglcgal14acglcgalgluside_hs[g] <=> fuc13galacglcgal14acglcgalgluside_hs[c]
blood group intracellular transport	FUCACNGAL14ACGLCGALGLUSIDEte	fucacngal14acglcgalgluside_hs[e] <=> fucacngal14acglcgalgluside_hs[c]
blood group intracellular transport	FUCACNGAL14ACGLCGALGLUSIDEtg	fucacngal14acglcgalgluside_hs[g] <=> fucacngal14acglcgalgluside_hs[c]
alpha-fucosidase extracellular	FUCASE2e	h2o[e] + ksi[e] -> fuc_L[e] + ksi_deg1[e]	66848.1
alpha-fucosidase lysosomal	FUCASE2ly	h2o[l] + ksi[l] -> fuc_L[l] + ksi_deg1[l]	71665.1
alpha-fucosidase extracellular	FUCASEe	h2o[e] + s2l2fn2m2masn[e] -> fuc_L[e] + s2l2n2m2masn[e]	66848.1
alpha-fucosidase lysosomal	FUCASEly	h2o[l] + s2l2fn2m2masn[l] -> fuc_L[l] + s2l2n2m2masn[l]	71665.1
blood group intracellular transport	FUCFUC12GAL14ACGLCGALGLUSIDEte	fucfuc12gal14acglcgalgluside_hs[e] <=> fucfuc12gal14acglcgalgluside_hs[c]
blood group intracellular transport	FUCFUC12GAL14ACGLCGALGLUSIDEtg	fucfuc12gal14acglcgalgluside_hs[g] <=> fucfuc12gal14acglcgalgluside_hs[c]
blood group intracellular transport	FUCFUC132GALACGLCGAL14ACGLCGALGLUSIDEte	fucfuc132galacglcgal14acglcgalgluside_hs[e] <=> fucfuc132galacglcgal14acglcgalgluside_hs[c]
blood group intracellular transport	FUCFUC132GALACGLCGAL14ACGLCGALGLUSIDEtg	fucfuc132galacglcgal14acglcgalgluside_hs[g] <=> fucfuc132galacglcgal14acglcgalgluside_hs[c]
blood group intracellular transport	FUCFUCFUCGALACGLC13GALACGLCGAL14ACGLCGALGLUSIDEte	fucfucfucgalacglc13galacglcgal14acglcgalgluside_hs[e] <=> fucfucfucgalacglc13galacglcgal14acglcgalgluside_hs[c]
blood group intracellular transport	FUCFUCFUCGALACGLC13GALACGLCGAL14ACGLCGALGLUSIDEtg	fucfucfucgalacglc13galacglcgal14acglcgalgluside_hs[g] <=> fucfucfucgalacglc13galacglcgal14acglcgalgluside_hs[c]
blood group intracellular transport	FUCFUCFUCGALACGLCGAL14ACGLCGALGLUSIDEte	fucfucfucgalacglcgal14acglcgalgluside_hs[e] <=> fucfucfucgalacglcgal14acglcgalgluside_hs[c]
blood group intracellular transport	FUCFUCFUCGALACGLCGAL14ACGLCGALGLUSIDEtg	fucfucfucgalacglcgal14acglcgalgluside_hs[g] <=> fucfucfucgalacglcgal14acglcgalgluside_hs[c]
blood group intracellular transport	FUCGAL14ACGLCGALGLUSIDEte	fucgal14acglcgalgluside_hs[e] <=> fucgal14acglcgalgluside_hs[c]
blood group intracellular transport	FUCGAL14ACGLCGALGLUSIDEtg	fucgal14acglcgalgluside_hs[g] <=> fucgal14acglcgalgluside_hs[c]
L-fucose efflux from lysosome	FUCtly	fuc_L[l] -> fuc_L[c]
fumarase	FUM	h2o[c] + fum[c] <=> mal_L[c]	14194.1
fumarylacetoacetase	FUMAC	h2o[c] + 4fumacac[c] -> h[c] + acac[c] + fum[c]	14085.1
Fumarate:sulfite antiport mitochondrial	FUMSO3tm	so3[m] + fum[c] <=> so3[c] + fum[m]	27376.1
Fumarate:sulfate antiport mitochondrial	FUMSO4tm	fum[c] + so4[m] <=> fum[m] + so4[c]	27376.1
Fumarate:thiosulfate antiport mitochondrial	FUMTSULtm	fum[c] + tsul[m] <=> fum[m] + tsul[c]	27376.1
fumarase mitochondrial	FUMm	h2o[m] + fum[m] <=> mal_L[m]	14194.1
fumarate transport mitochondrial	FUMtm	pi[m] + fum[c] <=> pi[c] + fum[m]	27376.1
Galactoside 2-alpha-L-fucosyltransferase 1	FUT14g	gal14acglcgalgluside_hs[g] + gdpfuc[g] -> h[g] + gdp[g] + fuc12gal14acglcgalgluside_hs[g]	14343.1
Galactoside 2-alpha-L-fucosyltransferase 1	FUT15g	galacgalfuc12gal14acglcgalgluside_hs[g] + gdpfuc[g] -> h[g] + gdp[g] + fucgalacgalfuc12gal14acglcgalgluside_hs[g]	14343.1
Galactoside 2-alpha-L-fucosyltransferase 1	FUT16g	galacglcgal14acglcgalgluside_hs[g] + gdpfuc[g] -> h[g] + gdp[g] + fucgalacglcgal14acglcgalgluside_hs[g]	14343.1
Galactoside 2-alpha-L-fucosyltransferase 1	FUT17g	galacgalfucgalacglcgal14acglcgalgluside_hs[g] + gdpfuc[g] -> h[g] + gdp[g] + fucgalacgalfucgalacglcgal14acglcgalgluside_hs[g]	14343.1
Galactoside 2-alpha-L-fucosyltransferase 1	FUT18g	galacglcgalacglcgal14acglcgalgluside_hs[g] + 2 gdpfuc[g] -> 2 h[g] + 2 gdp[g] + fucfucgalacglcgalacglcgal14acglcgalgluside_hs[g]	14343.1
Alpha-(13)-fucosyltransferase	FUT910g	gdpfuc[g] + fucgalacglc13galacglcgal14acglcgalgluside_hs[g] -> h[g] + gdp[g] + fucfucgalacglc13galacglcgal14acglcgalgluside_hs[g]	14348.1
Alpha-(13)-fucosyltransferase	FUT911g	gdpfuc[g] + fucfucgalacglc13galacglcgal14acglcgalgluside_hs[g] -> h[g] + gdp[g] + fucfucfucgalacglc13galacglcgal14acglcgalgluside_hs[g]	14348.1
Alpha-(13)-fucosyltransferase	FUT91g	gal14acglcgalgluside_hs[g] + gdpfuc[g] -> h[g] + gdp[g] + fucgal14acglcgalgluside_hs[g]	14348.1
Alpha-(13)-fucosyltransferase	FUT92g	gdpfuc[g] + acngal14acglcgalgluside_hs[g] -> h[g] + gdp[g] + fucacngal14acglcgalgluside_hs[g]	14348.1
Alpha-(13)-fucosyltransferase	FUT93g	gdpfuc[g] + fuc12gal14acglcgalgluside_hs[g] -> h[g] + gdp[g] + fucfuc12gal14acglcgalgluside_hs[g]	14348.1
Alpha-(13)-fucosyltransferase	FUT94g	gdpfuc[g] + fucgalacglcgal14acglcgalgluside_hs[g] -> h[g] + gdp[g] + fucfucgalacglcgal14acglcgalgluside_hs[g]	14348.1
Alpha-(13)-fucosyltransferase	FUT95g	gdpfuc[g] + fucfucgalacglcgal14acglcgalgluside_hs[g] -> h[g] + gdp[g] + fucfucfucgalacglcgal14acglcgalgluside_hs[g]	14348.1
Alpha-(13)-fucosyltransferase	FUT96g	galacglcgal14acglcgalgluside_hs[g] + gdpfuc[g] -> h[g] + gdp[g] + fuc132galacglcgal14acglcgalgluside_hs[g]	14348.1
Alpha-(13)-fucosyltransferase	FUT97g	gdpfuc[g] + fuc132galacglcgal14acglcgalgluside_hs[g] -> h[g] + gdp[g] + fucfuc132galacglcgal14acglcgalgluside_hs[g]	14348.1
Alpha-(13)-fucosyltransferase	FUT98g	galacglcgal14acglcgalgluside_hs[g] + gdpfuc[g] -> h[g] + gdp[g] + fuc13galacglcgal14acglcgalgluside_hs[g]	14348.1
Alpha-(13)-fucosyltransferase	FUT99g	galacglc13galacglcgal14acglcgalgluside_hs[g] + gdpfuc[g] -> h[g] + gdp[g] + fucgalacglc13galacglcgal14acglcgalgluside_hs[g]	14348.1
Glycolipid 12-alpha-D-mannosyltransferase (liver)	G12MT1_L	gdpmann[c] + 0.1 m2mpdol_L[c] -> h[c] + gdp[c] + 0.1 m3mpdol_L[c]
Glycolipid 12-alpha-D-mannosyltransferase (uterus)	G12MT1_U	gdpmann[c] + 0.1 m2mpdol_U[c] -> h[c] + gdp[c] + 0.1 m3mpdol_U[c]
Glycolipid 12-alpha-D-mannosyltransferase (liver)	G12MT2_L	gdpmann[c] + 0.1 m3mpdol_L[c] -> h[c] + gdp[c] + 0.1 m4mpdol_L[c]
Glycolipid 12-alpha-D-mannosyltransferase (uterus)	G12MT2_U	gdpmann[c] + 0.1 m3mpdol_U[c] -> h[c] + gdp[c] + 0.1 m4mpdol_U[c]
Glycolipid 13-alpha-D-mannosyltransferase (liver)	G13MT_L	gdpmann[c] + 0.1 mpdol_L[c] -> h[c] + gdp[c] + 0.1 m1mpdol_L[c]	56737.1 or 56737.2
Glycolipid 13-alpha-D-mannosyltransferase (uterus)	G13MT_U	gdpmann[c] + 0.1 mpdol_U[c] -> h[c] + gdp[c] + 0.1 m1mpdol_U[c]	56737.1 or 56737.2
beta-N-acetylglucosaminylglycopeptide beta-14-galactosyltransferase Golgi	G14T10g	udpgal[g] + ksi_pre14[g] -> h[g] + udp[g] + ksi_pre15[g]	56336.1 or 14595.1 or 53418.1 or 53418.2 or 57370.1
beta-N-acetylglucosaminylglycopeptide beta-14-galactosyltransferase Golgi	G14T11g	udpgal[g] + ksi_pre17[g] -> h[g] + udp[g] + ksi_pre18[g]	56336.1 or 14595.1 or 53418.1 or 53418.2 or 57370.1
beta-N-acetylglucosaminylglycopeptide beta-14-galactosyltransferase Golgi	G14T12g	udpgal[g] + ksi_pre20[g] -> h[g] + udp[g] + ksi_pre21[g]	56336.1 or 14595.1 or 53418.1 or 53418.2 or 57370.1
beta-N-acetylglucosaminylglycopeptide beta-14-galactosyltransferase Golgi	G14T13g	udpgal[g] + ksi_pre23[g] -> h[g] + udp[g] + ksi_pre24[g]	56336.1 or 14595.1 or 53418.1 or 53418.2 or 57370.1
beta-N-acetylglucosaminylglycopeptide beta-14-galactosyltransferase Golgi	G14T14g	udpgal[g] + ksi_pre26[g] -> h[g] + udp[g] + ksi_pre27[g]	56336.1 or 14595.1 or 53418.1 or 53418.2 or 57370.1
beta-N-acetylglucosaminylglycopeptide beta-14-galactosyltransferase Golgi	G14T15g	udpgal[g] + ksi_pre29[g] -> h[g] + udp[g] + ksi_pre30[g]	56336.1 or 14595.1 or 53418.1 or 53418.2 or 57370.1
beta-N-acetylglucosaminylglycopeptide beta-14-galactosyltransferase Golgi	G14T16g	udpgal[g] + ksi_pre32[g] -> h[g] + udp[g] + ksi_pre33[g]	56336.1 or 14595.1 or 53418.1 or 53418.2 or 57370.1
beta-N-acetylglucosaminylglycopeptide beta-14-galactosyltransferase Golgi	G14T17g	udpgal[g] + ksi_pre35[g] -> h[g] + udp[g] + ksi_pre36[g]	56336.1 or 14595.1 or 53418.1 or 53418.2 or 57370.1
beta-N-acetylglucosaminylglycopeptide beta-14-galactosyltransferase Golgi	G14T18g	2 udpgal[g] + core4[g] -> 2 h[g] + 2 udp[g] + ksii_core4_pre1[g]	56336.1 or 14595.1 or 53418.1 or 53418.2 or 57370.1
beta-N-acetylglucosaminylglycopeptide beta-14-galactosyltransferase Golgi	G14T19g	udpgal[g] + ksii_core4_pre3[g] -> h[g] + udp[g] + ksii_core4_pre4[g]	56336.1 or 14595.1 or 53418.1 or 53418.2 or 57370.1
beta-N-acetylglucosaminylglycopeptide beta-14-galactosyltransferase Golgi	G14T20g	udpgal[g] + ksii_core4_pre6[g] -> h[g] + udp[g] + ksii_core4_pre7[g]	56336.1 or 14595.1 or 53418.1 or 53418.2 or 57370.1
beta-N-acetylglucosaminylglycopeptide beta-14-galactosyltransferase Golgi	G14T21g	udpgal[g] + ksii_core4_pre9[g] -> h[g] + udp[g] + ksii_core4_pre10[g]	56336.1 or 14595.1 or 53418.1 or 53418.2 or 57370.1
beta-N-acetylglucosaminylglycopeptide beta-14-galactosyltransferase Golgi	G14T2g	udpgal[g] + ksii_core2_pre1[g] -> h[g] + udp[g] + ksii_core2_pre2[g]	56336.1 or 14595.1 or 53418.1 or 53418.2 or 57370.1
beta-N-acetylglucosaminylglycopeptide beta-14-galactosyltransferase Golgi	G14T3g	udpgal[g] + ksii_core2_pre3[g] -> h[g] + udp[g] + ksii_core2_pre4[g]	56336.1 or 14595.1 or 53418.1 or 53418.2 or 57370.1
beta-N-acetylglucosaminylglycopeptide beta-14-galactosyltransferase Golgi	G14T4g	udpgal[g] + ksii_core2_pre6[g] -> h[g] + udp[g] + ksii_core2_pre7[g]	56336.1 or 14595.1 or 53418.1 or 53418.2 or 57370.1
beta-N-acetylglucosaminylglycopeptide beta-14-galactosyltransferase Golgi	G14T5g	udpgal[g] + ksii_core2_pre9[g] -> h[g] + udp[g] + ksii_core2_pre10[g]	56336.1 or 14595.1 or 53418.1 or 53418.2 or 57370.1
beta-N-acetylglucosaminylglycopeptide beta-14-galactosyltransferase Golgi	G14T6g	udpgal[g] + ksi_pre2[g] -> h[g] + udp[g] + ksi_pre3[g]	56336.1 or 14595.1 or 53418.1 or 53418.2 or 57370.1
beta-N-acetylglucosaminylglycopeptide beta-14-galactosyltransferase Golgi	G14T7g	udpgal[g] + ksi_pre5[g] -> h[g] + udp[g] + ksi_pre6[g]	56336.1 or 14595.1 or 53418.1 or 53418.2 or 57370.1
beta-N-acetylglucosaminylglycopeptide beta-14-galactosyltransferase Golgi	G14T8g	udpgal[g] + ksi_pre8[g] -> h[g] + udp[g] + ksi_pre9[g]	56336.1 or 14595.1 or 53418.1 or 53418.2 or 57370.1
beta-N-acetylglucosaminylglycopeptide beta-14-galactosyltransferase Golgi	G14T9g	udpgal[g] + ksi_pre11[g] -> h[g] + udp[g] + ksi_pre12[g]	56336.1 or 14595.1 or 53418.1 or 53418.2 or 57370.1
beta-N-acetylglucosaminylglycopeptide beta-14-galactosyltransferase	G14Tg	2 udpgal[g] + fn2m2masn[g] -> 2 h[g] + 2 udp[g] + l2fn2m2masn[g]	56336.1 or 14595.1 or 53418.1 or 53418.2 or 57370.1
Glycolipid 16-alpha-D-mannosyltransferase (liver)	G16MT_L	gdpmann[c] + 0.1 m1mpdol_L[c] -> h[c] + gdp[c] + 0.1 m2mpdol_L[c]
Glycolipid 16-alpha-D-mannosyltransferase (uterus)	G16MT_U	gdpmann[c] + 0.1 m1mpdol_U[c] -> h[c] + gdp[c] + 0.1 m2mpdol_U[c]
glycerol-3-phosphate dehydrogese (D)	G3PD1	nad[c] + glyc3p[c] <=> h[c] + nadh[c] + dhap[c]	14555.1
glycerol-3-phosphate dehydrogese (FAD) mitochondrial	G3PD2m	fad[m] + glyc3p[c] -> fadh2[m] + dhap[c]	14571.1
glutamate-5-semialdehyde dehydrogese (m)	G5SDym	h[m] + nadph[m] + glu5p[m] -> nadp[m] + pi[m] + glu5sa[m]	56454.1
glucosamine-6-phosphate deamise	G6PDA	h2o[c] + gam6p[c] -> nh4[c] + f6p[c]	67980.1 or 26384.1
glucose-6-phosphate dehydrogese endoplasmic reticulum	G6PDH1rer	nad[r] + g6p[r] <=> h[r] + nadh[r] + 6pgl[r]	100198
glucose 6-phosphate dehydrogese	G6PDH2r	nadp[c] + g6p[c] <=> h[c] + nadph[c] + 6pgl[c]	14381.1
glucose 6-phosphate dehydrogese endoplasmic reticulum	G6PDH2rer	nadp[r] + g6p[r] <=> h[r] + nadph[r] + 6pgl[r]	100198
glucose-6-phosphate phosphatase edoplasmic reticular	G6PPer	h2o[r] + g6p[r] -> glc_D[r] + pi[r]	14378.1 or 14377.1 or 68401.1
glucose 6-phosphate endoplasmic reticular transport via diffusion	G6Pter	g6p[c] <=> g6p[r]	14385.1
transport of GABA by PAT1 in rel and intestil cells	GABAPAT1tc	h[u] + 4abut[u] -> h[c] + 4abut[c]	215335
GABA secretion via secretory vesicle (ATP driven)	GABAVESSEC	h2o[c] + atp[c] + 3 4abut[c] -> adp[c] + h[c] + pi[c] + 3 4abut[e]	22348.1
guanidinoacetate N-methyltransferase (c)	GACMTRc	amet[c] + gudac[c] <=> h[c] + ahcys[c] + creat[c]	14431.1 or 14431.2
glucosaminyl-acylphosphatidylinositol ER flippase	GACPAILter	gacpail_hs[c] -> gacpail_hs[r]
Galactosylceramide sulfotransferase	GAL3ST11	galside_hs[g] + paps[g] -> h[g] + pap[g] + sgalside_hs[g]	53897.1
Galactosylceramide sulfotransferase	GAL3ST12	digalside_hs[g] + paps[g] -> h[g] + digalsgalside_hs[g] + pap[g]	53897.1
galacglcgalgbside_hs transport	GALACGLCGALGBSIDEte	galacglcgalgbside_hs[c] <=> galacglcgalgbside_hs[e]
galacglcgalgbside_hs intracellular transport	GALACGLCGALGBSIDEtg	galacglcgalgbside_hs[c] <=> galacglcgalgbside_hs[g]
beta-galactosidase lysosomal	GALASE10ly	h2o[l] + ksi_deg26[l] -> gal[l] + ksi_deg27[l]	50917.1 or 19025.1 or 12091.1 or 18010.1
beta-galactosidase lysosomal	GALASE11ly	h2o[l] + ksi_deg29[l] -> gal[l] + ksi_deg30[l]	50917.1 or 19025.1 or 12091.1 or 18010.1
beta-galactosidase lysosomal	GALASE12ly	h2o[l] + ksi_deg32[l] -> gal[l] + ksi_deg33[l]	50917.1 or 19025.1 or 12091.1 or 18010.1
beta-galactosidase lysosomal	GALASE13ly	h2o[l] + ksi_deg35[l] -> gal[l] + ksi_deg36[l]	50917.1 or 19025.1 or 12091.1 or 18010.1
beta-galactosidase lysosomal	GALASE14ly	h2o[l] + ksi_deg38[l] -> gal[l] + ksi_deg39[l]	50917.1 or 19025.1 or 12091.1 or 18010.1
beta-galactosidase lysosomal	GALASE15ly	h2o[l] + ksi_deg40[l] -> gal[l] + ksi_deg41[l]	50917.1 or 19025.1 or 12091.1 or 18010.1
beta-galactosidase lysosomal	GALASE16ly	2 h2o[l] + ksii_core2_deg2[l] -> 2 gal[l] + ksii_core2_deg3[l]	50917.1 or 19025.1 or 12091.1 or 18010.1
beta-galactosidase lysosomal	GALASE17ly	h2o[l] + ksii_core2_deg5[l] -> gal[l] + ksii_core2_deg6[l]	50917.1 or 19025.1 or 12091.1 or 18010.1
beta-galactosidase lysosomal	GALASE18ly	h2o[l] + ksii_core2_deg8[l] -> gal[l] + ksii_core2_deg9[l]	50917.1 or 19025.1 or 12091.1 or 18010.1
beta-galactosidase lysosomal	GALASE19ly	h2o[l] + f1a[l] -> gal[l] + core6[l]	50917.1 or 19025.1 or 12091.1 or 18010.1
beta-galactosidase lysosomal	GALASE1ly	2 h2o[l] + l2n2m2mn[l] -> n2m2mn[l] + 2 gal[l]	50917.1 or 19025.1 or 12091.1 or 18010.1
beta-galactosidase lysosomal	GALASE20ly	2 h2o[l] + ksii_core4_deg2[l] -> 2 gal[l] + ksii_core4_deg3[l]	50917.1 or 19025.1 or 12091.1 or 18010.1
beta-galactosidase lysosomal	GALASE3ly	2 h2o[l] + ksi_deg5[l] -> 2 gal[l] + ksi_deg6[l]	50917.1 or 19025.1 or 12091.1 or 18010.1
beta-galactosidase lysosomal	GALASE4ly	h2o[l] + ksi_deg8[l] -> gal[l] + ksi_deg9[l]	50917.1 or 19025.1 or 12091.1 or 18010.1
beta-galactosidase lysosomal	GALASE5ly	h2o[l] + ksi_deg11[l] -> gal[l] + ksi_deg12[l]	50917.1 or 19025.1 or 12091.1 or 18010.1
beta-galactosidase lysosomal	GALASE6ly	h2o[l] + ksi_deg14[l] -> gal[l] + ksi_deg15[l]	50917.1 or 19025.1 or 12091.1 or 18010.1
beta-galactosidase lysosomal	GALASE7ly	h2o[l] + ksi_deg17[l] -> gal[l] + ksi_deg18[l]	50917.1 or 19025.1 or 12091.1 or 18010.1
beta-galactosidase lysosomal	GALASE8ly	h2o[l] + ksi_deg20[l] -> gal[l] + ksi_deg21[l]	50917.1 or 19025.1 or 12091.1 or 18010.1
beta-galactosidase lysosomal	GALASE9ly	h2o[l] + ksi_deg23[l] -> gal[l] + ksi_deg24[l]	50917.1 or 19025.1 or 12091.1 or 18010.1
Galactocerebrosidase	GALC	h2o[l] + galside_hs[l] -> crm_hs[l] + gal[l]	14420.1
blood group intracellular transport	GALGALFUCFUCGALACGLCGALACGLCGAL14ACGLCGALGLUSIDEte	galgalfucfucgalacglcgalacglcgal14acglcgalgluside_hs[e] <=> galgalfucfucgalacglcgalacglcgal14acglcgalgluside_hs[c]
blood group intracellular transport	GALGALFUCFUCGALACGLCGALACGLCGAL14ACGLCGALGLUSIDEtg	galgalfucfucgalacglcgalacglcgal14acglcgalgluside_hs[g] <=> galgalfucfucgalacglcgalacglcgal14acglcgalgluside_hs[c]
galgalgalthcrm_hs transport	GALGALGALTHCRMte	galgalgalthcrm_hs[c] <=> galgalgalthcrm_hs[e]
galgalgalthcrm_hs intracellular transport	GALGALGALTHCRMtg	galgalgalthcrm_hs[c] <=> galgalgalthcrm_hs[g]
galgluside_hs intracellular transport	GALGLUSIDEtg	galgluside_hs[c] <=> galgluside_hs[g]
galgluside_hs intracellular transport	GALGLUSIDEtl	galgluside_hs[c] <=> galgluside_hs[l]
Beta-14 N-acetylgalactosaminyltransferase	GALGT1	galgluside_hs[g] + udpacgal[g] -> h[g] + udp[g] + ga2_hs[g]	14421.1
Beta-14 N-acetylgalactosaminyltransferase	GALGT2	udpacgal[g] + gm3_hs[g] -> h[g] + udp[g] + gm2_hs[g]	14421.1
Beta-14 N-acetylgalactosaminyltransferase	GALGT3	udpacgal[g] + gd3_hs[g] -> h[g] + udp[g] + gd2_hs[g]	14421.1
Beta-14 N-acetylgalactosaminyltransferase	GALGT4	udpacgal[g] + gt3_hs[g] -> h[g] + udp[g] + gt2_hs[g]	14421.1
galactokise	GALK	atp[c] + gal[c] -> adp[c] + h[c] + gal1p[c]	69976.1 or 69976.2 or 14635.1
UDPGal-chondroitin acetylgalactosaminyltransferase I Golgi	GALNACT1g	udpacgal[g] + cs_hs_linkage[g] -> h[g] + udp[g] + cs_pre[g]	78752.1 or 234356.1
uridine diphosphoacetylgalactosamine-chondroitin acetylgalactosaminyltransferase II Golgi	GALNACT2g	uacgam[g] + cs_a_b_pre2[g] -> h[g] + udp[g] + cs_a_b_pre3[g]	78752.1 or 78923.1 or 74241.1 or 269941.1 or 234356.1
uridine diphosphoacetylgalactosamine-chondroitin acetylgalactosaminyltransferase II Golgi	GALNACT3g	uacgam[g] + cs_c_pre2[g] -> h[g] + udp[g] + cs_c_pre3[g]	78752.1 or 78923.1 or 74241.1 or 269941.1 or 234356.1
uridine diphosphoacetylgalactosamine-chondroitin acetylgalactosaminyltransferase II Golgi	GALNACT4g	uacgam[g] + cs_d_pre3[g] -> h[g] + udp[g] + cs_d_pre4[g]	78752.1 or 78923.1 or 74241.1 or 269941.1 or 234356.1
uridine diphosphoacetylgalactosamine-chondroitin acetylgalactosaminyltransferase II Golgi	GALNACT5g	uacgam[g] + cs_e_pre3[g] -> h[g] + udp[g] + cs_e_pre4[g]	78752.1 or 78923.1 or 74241.1 or 269941.1 or 234356.1
galactocerebroside intracellular transport	GALSIDEtg	galside_hs[c] <=> galside_hs[g]
galactocerebroside intracellular transport	GALSIDEtl	galside_hs[c] <=> galside_hs[l]
galactose-1-phosphate uridylyltransferase	GALT	h[c] + utp[c] + gal1p[c] <=> udpgal[c] + ppi[c]	14430.1 or 14430.2 or 14430.3
UDP-D-galactose:galactosylxylose galactosyltransferase Golgi apparatus	GALT2g	udpgal[g] + lxser[g] -> h[g] + udp[g] + l2xser[g]	117592
UDP-D-galactose:D-xylose galactosyltransferase Golgi apparatus	GALTg	udpgal[g] + xser[g] -> h[g] + udp[g] + lxser[g]	218271
UTP-glucose-1-phosphate uridylyltransferase	GALU	h[c] + g1p[c] + utp[c] <=> ppi[c] + udpg[c]	216558.1 or 216558.2
galactose transport (uniport)	GALt1r	gal[e] <=> gal[c]	20527.1 or 20525.1 or 56017.1 or 170441.1 or 20526.1
galactose efflux from lysosome	GALtly	gal[l] -> gal[c]
glucoamylase extracellular (glygn5 -> malt)	GAMYe	h2o[e] + glygn5[e] -> Tyr_ggn[e] + malt[e]	232714
glucosamine transport (uniport)	GAMt1r	gam[e] <=> gam[c]	20528.1 or 20525.1 or 20526.1
Ganglioside O-acetylation	GAO1g	accoa[g] + gd3_hs[g] -> coa[g] + oagd3_hs[g]	11416.1
Ganglioside O-acetylation	GAO2g	accoa[g] + gt3_hs[g] -> coa[g] + oagt3_hs[g]	11416.1
glyceraldehyde-3-phosphate dehydrogese	GAPD	pi[c] + nad[c] + g3p[c] <=> h[c] + nadh[c] + 13dpg[c]	100043349.1 or 14447.1 or 14433.1
phosphoribosylglycimide formyltransferase	GARFT	10fthf[c] + gar[c] <=> h[c] + thf[c] + fgam[c]	14450.1 or 14450.2
glycosylasparagise lysosomal	GASNASE2ly	h2o[l] + n2m2nmasn[l] -> Asn_X_Ser_Thr[l] + n2m2nm[l]	11593.1
glycosylasparagise lysosomal	GASNASE3ly	h2o[l] + ksi_deg1[l] -> Asn_X_Ser_Thr[l] + ksi_deg2[l]	11593.1
glycosylasparagise lysosomal	GASNASEly	h2o[l] + s2l2n2m2masn[l] -> Asn_X_Ser_Thr[l] + s2l2n2m2m[l]	11593.1
Glucosylceramidase	GBA	h2o[c] + gluside_hs[c] -> crm_hs[c] + glc_D[c]	14466.1 or 14466.2 or 14466.3 or 14466.4 or 14466.5
Glucosylceramidase	GBAl	h2o[l] + gluside_hs[l] -> crm_hs[l] + glc_D[l]	14466.1 or 14466.2 or 14466.3 or 14466.4 or 14466.5
globoside alpha-13-N-acetylgalactosaminyltransferase 1	GBGT1	udpacgal[g] + gbside_hs[g] -> h[g] + udp[g] + acgagbside_hs[g]	227671
globoside transport	GBSIDEte	gbside_hs[c] <=> gbside_hs[e]
globoside intracellular transport	GBSIDEtl	gbside_hs[c] <=> gbside_hs[l]
Glycolaldehyde dehydrogese	GCALDD	h2o[c] + nad[c] + gcald[c] -> 2 h[c] + nadh[c] + glyclt[c]	19378.1 or 56752.1 or 11670.1 or 110695.1 or 67689.1 or 56847.1 or 11668.1 or 11671.1 or 19378.2 or 19378.3
glycine-cleavage complex (lipoamide) mitochondrial	GCC2am	h[m] + gly[m] + lpam[m] <=> co2[m] + alpam[m]	68133.1 or 434437.1 or 13382.1 or 104174.1
glycine-cleavage system (lipoamide) irreversible mitochondrial	GCC2bim	thf[m] + alpam[m] -> nh4[m] + dhlam[m] + mlthf[m]	68133.1 or 434437.1 or 13382.1 or 104174.1
glycine-cleavage complex (lipoamide) mitochondrial	GCC2cm	nad[m] + dhlam[m] <=> h[m] + nadh[m] + lpam[m]	68133.1 or 434437.1 or 13382.1 or 104174.1
glycine-cleavage complex (lipoylprotein) mitochondrial	GCCam	h[m] + gly[m] + lpro[m] <=> co2[m] + alpro[m]	68133.1 or 434437.1 or 13382.1 or 104174.1
glycine-cleavage complex (lipoylprotein) irreversible mitochondrial	GCCbim	thf[m] + alpro[m] -> nh4[m] + mlthf[m] + dhlpro[m]	68133.1 or 434437.1 or 13382.1 or 104174.1
glycine-cleavage complex (lipoylprotein) mitochondrial	GCCcm	nad[m] + dhlpro[m] <=> h[m] + nadh[m] + lpro[m]	68133.1 or 434437.1 or 13382.1 or 104174.1
ABC bile acid transporter	GCHOLAt3	h2o[c] + atp[c] + gchola[c] -> adp[c] + h[c] + pi[c] + gchola[e]	27413.1 or 76408.2 or 76408.3 or 76408.1
N-acetyllactosaminide beta-16-N-acetylglucosaminyl-transferase	GCNTg	uacgam[g] + galacglcgal14acglcgalgluside_hs[g] -> h[g] + udp[g] + acglcgalacglcgal14acglcgalgluside_hs[g]	14538.1
gd1b2_hs transport	GD1B2te	gd1b2_hs[c] <=> gd1b2_hs[e]
gd1b2_hs intracellular transport	GD1B2tg	gd1b2_hs[c] <=> gd1b2_hs[g]
gd1c_hs transport	GD1Cte	gd1c_hs[c] <=> gd1c_hs[e]
gd1c_hs intracellular transport	GD1Ctg	gd1c_hs[c] <=> gd1c_hs[g]
GDPFuc Golgi transport via CMP antiport	GDPFUCtg	gdpfuc[c] + gmp[g] <=> gdpfuc[g] + gmp[c]	228368
GDP intracellular transport	GDPtg	gdp[c] <=> gdp[g]
glutamine-fructose-6-phosphate transamise	GF6PTA	gln_L[c] + f6p[c] -> glu_L[c] + gam6p[c]	14584.1 or 14583.1
GDP-L-fucose synthase	GFUCS	h[c] + nadph[c] + gdpddman[c] -> nadp[c] + gdpfuc[c]	22122.1
Gamma-glutamyl hydrolase (10FTHF5GLU) extracellular	GGH_10FTHF5GLUe	4 h2o[e] + 10fthf5glu[e] -> 4 glu_L[e] + 10fthf[e]	667301.1 or 14590.1
Gamma-glutamyl hydrolase (10FTHF5GLU) lysosomal	GGH_10FTHF5GLUl	10fthf5glu[l] + 4 h2o[l] -> 10fthf[l] + 4 glu_L[l]	667301
Gamma-glutamyl hydrolase (10FTHF6GLU) lysosomal	GGH_10FTHF6GLUl	10fthf6glu[l] + h2o[l] -> 10fthf5glu[l] + glu_L[l]	667301
Gamma-glutamyl hydrolase (10FTHF7GLU) lysosomal	GGH_10FTHF7GLUl	10fthf7glu[l] + h2o[l] -> 10fthf6glu[l] + glu_L[l]	667301
Gamma-glutamyl hydrolase (5DHF) lysosomal	GGH_5DHFl	4 h2o[l] + 5dhf[l] -> dhf[l] + 4 glu_L[l]	667301
Gamma-glutamyl hydrolase (5THF) lysosomal	GGH_5THFl	4 h2o[l] + 5thf[l] -> 4 glu_L[l] + thf[l]	667301
Gamma-glutamyl hydrolase (6DHF) lysosomal	GGH_6DHFl	h2o[l] + 6dhf[l] -> 5dhf[l] + glu_L[l]	667301
Gamma-glutamyl hydrolase (6THF) lysosomal	GGH_6THFl	h2o[l] + 6thf[l] -> 5thf[l] + glu_L[l]	667301
Gamma-glutamyl hydrolase (7DHF) lysosomal	GGH_7DHFl	h2o[l] + 7dhf[l] -> 6dhf[l] + glu_L[l]	667301
Gamma-glutamyl hydrolase (7THF) lysosomal	GGH_7THFl	h2o[l] + 7thf[l] -> 6thf[l] + glu_L[l]	667301
gamma-glutamylcyclotransferase	GGLUCT	gluala[e] -> ala_L[c] + 5oxpro[c]	110175.1
glycogenin self-glucosylation	GGNG	8 udpg[c] + Tyr_ggn[c] -> 8 h[c] + 8 udp[c] + ggn[c]	14936.1 or 232493.1 or 27357.1
Gamma-glutamyltransferase 5	GGT5r	h2o[r] + leuktrC4[r] <=> glu_L[r] + leuktrD4[r]	23887.1
glycine hydroxymethyltransferase reversible	GHMT2r	thf[c] + ser_L[c] <=> h2o[c] + gly[c] + mlthf[c]	20425.1 or 20425.2
guanylate kise (GMP:ATP)	GK1	atp[c] + gmp[c] <=> adp[c] + gdp[c]	14923.1
D-Glucuronolactone:D+ oxidoreductase	GLACO	2 h2o[c] + nad[c] + glac[c] -> 3 h[c] + nadh[c] + glcr[c]	19378.1 or 56752.1 or 11670.1 or 67689.1 or 56847.1 or 11668.1 or 11671.1 or 19378.2 or 19378.3
galactosidase alpha	GLAl	h2o[l] + digalside_hs[l] -> galside_hs[l] + gal[l]	11605.1
Beta-galactosidase	GLB1	h2o[l] + galgluside_hs[l] -> gal[l] + gluside_hs[l]	50917.1 or 19025.1 or 12091.1 or 18010.1
14-alpha-glucan branching enzyme (glygn1 -> glygn2)	GLBRAN	glygn1[c] -> glygn2[c]	74185.1
beta-glucuronidase lysosomal	GLCAASE4ly	h2o[l] + cs_a_deg2[l] -> glcur[l] + cs_a_deg3[l]	110006
beta-glucuronidase lysosomal	GLCAASE5ly	h2o[l] + cs_c_deg2[l] -> glcur[l] + cs_c_deg3[l]	110006
beta-glucuronidase lysosomal	GLCAASE6ly	h2o[l] + cs_d_deg3[l] -> glcur[l] + cs_d_deg4[l]	110006
beta-glucuronidase lysosomal	GLCAASE7ly	h2o[l] + cs_e_deg3[l] -> glcur[l] + cs_e_deg4[l]	110006
beta-glucuronidase lysosomal	GLCAASE8ly	h2o[l] + ha[l] -> glcur[l] + ha_deg1[l]	110006
beta-glucuronidase lysosomal	GLCAASE9ly	2 h2o[l] + ha_pre1[l] -> acgam[l] + glcur[l]	110006
chondroitin-glucurote 5-epimerase	GLCAE1g	cs_a_b_pre3[g] -> cs_b_pre4[g]
heparosan-N-sulfate-glucurote 5-epimerase	GLCAE2g	hs_pre10[g] -> hs_pre11[g]	93683.1
chondroitin glucuronyltransferase II Golgi apparatus	GLCAT2g	cs_a_b_e_pre1[g] + udpglcur[g] -> h[g] + udp[g] + cs_a_b_pre2[g]	78923.1 or 74241.1 and 269941.1 or 100910.1
chondroitin glucuronyltransferase II Golgi apparatus	GLCAT3g	udpglcur[g] + cs_c_d_e_pre1[g] -> h[g] + udp[g] + cs_c_pre2[g]	78923.1 or 74241.1 and 269941.1 or 100910.1
chondroitin glucuronyltransferase II Golgi apparatus	GLCAT4g	udpglcur[g] + cs_d_pre2[g] -> h[g] + udp[g] + cs_d_pre3[g]	78923.1 or 74241.1 and 269941.1 or 100910.1
chondroitin glucuronyltransferase II Golgi apparatus	GLCAT5g	udpglcur[g] + cs_e_pre2[g] -> h[g] + udp[g] + cs_e_pre3[g]	78923.1 or 74241.1 and 269941.1 or 100910.1
heparan glucuronyltransferase II	GLCAT6g	udpglcur[g] + hs_pre1[g] -> h[g] + udp[g] + hs_pre2[g]	14043.1 and 14042.1 or 14042.1 and 14043.2
heparan glucuronyltransferase II	GLCAT7g	udpglcur[g] + hs_pre3[g] -> h[g] + udp[g] + hs_pre4[g]	14043.1 and 14042.1 or 14042.1 and 14043.2
heparan glucuronyltransferase II	GLCAT8g	udpglcur[g] + hs_pre5[g] -> h[g] + udp[g] + hs_pre6[g]	14043.1 and 14042.1 or 14042.1 and 14043.2
heparan glucuronyltransferase II	GLCAT9g	udpglcur[g] + hs_pre7[g] -> h[g] + udp[g] + hs_pre8[g]	14043.1 and 14042.1 or 14042.1 and 14043.2
UDP-D-glucurote:galactosylgalactosylxylose glucuronosyltransferase Golgi apparatus	GLCATg	l2xser[g] + udpglcur[g] -> h[g] + udp[g] + cs_hs_linkage[g]	76898.1 or 72727.1 or 280645.1 or 76898.2
Glcc N-deacetylase / N-sulfotransferase	GLCNACDASg	4 h2o[g] + 4 paps[g] + hs_pre9[g] -> 4 h[g] + 4 ac[g] + 4 pap[g] + hs_pre10[g]	17423.1 or 83398.1 or 64580.1 or 15531.1
UDP-Glcc:dolichol-phosphate Glcc phosphotransferase (liver)	GLCNACPT_L	0.1 dolp_L[c] + uacgam[c] -> 0.1 naglc2p_L[c] + ump[c]	13478.1 or 13478.2
UDP-Glcc:dolichol-phosphate Glcc phosphotransferase (uterus)	GLCNACPT_U	0.1 dolp_U[c] + uacgam[c] -> ump[c] + 0.1 naglc2p_U[c]	13478.1 or 13478.2
alpha-N-acetylglucosaminyltransferase I Golgi apparatus	GLCNACT1g	uacgam[g] + cs_hs_linkage[g] -> h[g] + udp[g] + hs_pre1[g]	54616.1 or 58193.1
alpha-N-acetylglucosaminyltransferase II	GLCNACT2g	uacgam[g] + hs_pre2[g] -> h[g] + udp[g] + hs_pre3[g]	14043.1 and 14042.1 or 54616.1 or 56219.1 or 14042.1 and 14043.2
alpha-N-acetylglucosaminyltransferase II	GLCNACT3g	uacgam[g] + hs_pre4[g] -> h[g] + udp[g] + hs_pre5[g]	14043.1 and 14042.1 or 54616.1 or 56219.1 or 14042.1 and 14043.2
alpha-N-acetylglucosaminyltransferase II	GLCNACT4g	uacgam[g] + hs_pre6[g] -> h[g] + udp[g] + hs_pre7[g]	14043.1 and 14042.1 or 54616.1 or 56219.1 or 14042.1 and 14043.2
alpha-N-acetylglucosaminyltransferase II	GLCNACT5g	uacgam[g] + hs_pre8[g] -> h[g] + udp[g] + hs_pre9[g]	14043.1 and 14042.1 or 54616.1 or 56219.1 or 14042.1 and 14043.2
UDP-Glcc:N-acetyl-D-glucosaminyl diphosphodolichol N-acetyl-D-glucosaminyltransferase (liver)	GLCNACT_L	uacgam[c] + 0.1 naglc2p_L[c] -> h[c] + udp[c] + 0.1 chito2pdol_L[c]
UDP-Glcc:N-acetyl-D-glucosaminyl diphosphodolichol N-acetyl-D-glucosaminyltransferase (uterus)	GLCNACT_U	uacgam[c] + 0.1 naglc2p_U[c] -> h[c] + udp[c] + 0.1 chito2pdol_U[c]
glucurote transport into lysososme	GLCURtly	h[c] + glcur[c] <=> h[l] + glcur[l]	235504
D-Glucurote export	GLCURtr	glcur[c] -> glcur[e]
glucose transport via sodium symport	GLCt4	na1[e] + glc_D[e] <=> na1[c] + glc_D[c]	109342.1 or 241612.1 or 230612.1 or 246787.1 or 233836.1
glucose transport endoplasmic reticulum	GLCter	glc_D[c] <=> glc_D[r]
glucose transport Golgi apparatus	GLCtg	glc_D[c] <=> glc_D[g]	20525.1
glucose efflux from lysosome	GLCtly	glc_D[l] -> glc_D[c]
glycogen debranching enzyme	GLDBRAN	h2o[c] + dxtrn[c] -> glc_D[c] + glygn3[c]	77559.1 or 77559.2 or 77559.3 or 77559.4 or 77559.5 or 77559.6
glycogen synthase (ggn -> glygn1)	GLGNS1	3 udpg[c] + ggn[c] -> 3 h[c] + 3 udp[c] + glygn1[c]	14936.1 or 232493.1 or 27357.1
uptake of gamma-linolenic acid by the enterocytes	GLINOFABPpmtc	lnlncg[u] -> lnlncg[c]	14719.1 or 12491.1
L-alanine/L-glutamine -dependent exchange (Gln-L in)	GLNALANaEx	na1[e] + ala_L[c] + gln_L[e] -> na1[c] + ala_L[e] + gln_L[c]	20514.1
L-glutamine/L-asparagine -dependent exchange (Gln-L in)	GLNASNNaEx	na1[e] + asn_L[c] + gln_L[e] -> na1[c] + asn_L[e] + gln_L[c]	20514.1
transport of L-Glutamine by the apical neutral amino acid transporters in kidney and intestine	GLNB0AT1tc	na1[u] + gln_L[u] -> na1[c] + gln_L[c]	70008.1 or 74338.1 and 57394.1
L-cysteine/L-glutamine -dependent exchange (Gln-L in)	GLNCYSNaEx	na1[e] + cys_L[c] + gln_L[e] -> na1[c] + cys_L[e] + gln_L[c]	20514.1
transport of L-Glutamine into the cell and efflux of L-Isoleucine out of the cell by LAT2 on the basolateral surfaces of kidney and intestine.	GLNILELAT2tc	gln_L[e] + ile_L[c] -> gln_L[c] + ile_L[e]	20539.1 and 17254.1
transport of L-Glutamine by LAT1 in association with 4F2hc across the apical surface of the memebranes.	GLNLAT1tc	leu_L[c] + gln_L[u] -> leu_L[u] + gln_L[c]	20539.1 and 17254.1
transport of L-Glutamine into the cell and efflux of L-Phenylalanine out of the cell by LAT2 on the basolateral surfaces of kidney and intestine.	GLNPHELAT2tc	gln_L[e] + phe_L[c] -> gln_L[c] + phe_L[e]	20539.1 and 17254.1
glutamine synthetase	GLNS	nh4[c] + atp[c] + glu_L[c] -> adp[c] + h[c] + pi[c] + gln_L[c]	266744.1 or 14645.1
L-serine/L-glutamine -dependent exchange (Gln-L in)	GLNSERNaEx	na1[e] + gln_L[e] + ser_L[c] -> na1[c] + gln_L[c] + ser_L[e]	20514.1
L-threonine/L-glutamine -dependent exchange (Gln-L in)	GLNTHRNaEx	na1[e] + gln_L[e] + thr_L[c] -> na1[c] + gln_L[c] + thr_L[e]	20514.1
L-glutamine reversible transport via sodium symport	GLNt4	na1[e] + gln_L[e] -> na1[c] + gln_L[c]	105727.1 or 67760.1 or 69354.1 or 56774.1
Glutamine transport ( H coupled)	GLNtN1	h[c] + 2 na1[e] + gln_L[e] <=> h[e] + 2 na1[c] + gln_L[c]	209837.1 or 76257.1
L-glutamine transport via electroneutral transporter	GLNtm	gln_L[c] -> gln_L[m]
transport of L-Glutamine by y+LAT1 or y+LAT2 transporters in small intestine and kidney	GLNyLATtc	na1[e] + gln_L[e] + arg_L[c] -> na1[c] + gln_L[c] + arg_L[e]	20540.1 or 330836.1 and 17254.1
transport of Glutamine by y+LAT1 or y+LAT2 with co-transporter of h in small intestine and kidney	GLNyLATthc	h[e] + gln_L[e] + arg_L[c] -> h[c] + gln_L[c] + arg_L[e]	20540.1 or 330836.1 and 17254.1
glycogen phosphorylase (glygn2 -> dxtrn)	GLPASE1	3 pi[c] + glygn2[c] -> 3 g1p[c] + dxtrn[c]	19309.1 or 110078.1 or 110095.1
glycogen phosphorylase (amyls -> glc-D)	GLPASE2	7 h2o[c] + glygn3[c] -> 7 glc_D[c] + Tyr_ggn[c]	19309.1 or 110078.1 or 110095.1
glutamate 5-kise (m)	GLU5Km	glu_L[m] + atp[m] -> adp[m] + glu5p[m]	56454.1
gamma-glutamylcysteine synthetase	GLUCYS	atp[c] + glu_L[c] + cys_L[c] -> adp[c] + h[c] + pi[c] + glucys[c]	14630.1 or 14629.1
Glutamate Decarboxylase	GLUDC	h[c] + glu_L[c] -> co2[c] + 4abut[c]	14415.1 or 14417.1 or 14415.2
glutamise (mitochondrial)	GLUNm	h2o[m] + gln_L[m] -> glu_L[m] + nh4[m]	216456.1 or 14660.1 or 216456.2
glutamine phosphoribosyldiphosphate amidotransferase	GLUPRT	h2o[c] + prpp[c] + gln_L[c] -> glu_L[c] + ppi[c] + pram[c]	231327
glutaryl-CoA dehydrogese (mitochondria)	GLUTCOADHm	h[m] + glutcoa[m] + fad[m] -> co2[m] + b2coa[m] + fadh2[m]	270076.1 or 270076.2
L-glutamate reversible transport via proton symport mitochondrial	GLUt2m	h[c] + glu_L[c] <=> h[m] + glu_L[m]	71803.1 or 68267.1 or 78830.1 or 50799.1
Glutamate transport via H symport and K antiport	GLUt6	h[e] + 3 na1[e] + k[c] + glu_L[e] -> h[c] + 3 na1[c] + glu_L[c] + k[e]	242607.1 or 20511.1 or 20513.1 or 20510.1 or 20512.1
Glutamate transport lysosomal	GLUt7l	glu_L[l] -> glu_L[c]
intracellular transport	GLUtr	glu_L[c] <=> glu_L[r]
glyoxylate oxidase peroxisomal	GLXO2p	o2[x] + h2o[x] + glx[x] -> h[x] + h2o2[x] + oxa[x]	15112.1 or 56185.1 or 56185.2
glyoxylate transport mitochondrial	GLXtm	glx[c] <=> glx[m]
glycine amidinotransferase (c)	GLYAMDTRc	gly[c] + arg_L[c] <=> orn[c] + gudac[c]	67092.1
glycine C-acetyltransferase	GLYATm	accoa[m] + gly[m] <=> coa[m] + 2aobut[m]	26912.1
transport of Glycine by the apical neutral amino acid transporters in kidney and intestine	GLYB0AT1tc	na1[u] + gly[u] -> na1[c] + gly[c]	70008.1 or 74338.1 and 57394.1
Betaine transport (sodium symport) (2:1)	GLYBt4_2_r	2 na1[e] + glyb[e] <=> 2 na1[c] + glyb[c]	14411.1
Glycine betaine transport via diffusion (mitochondria to cytosol)	GLYBtm	glyb[m] <=> glyb[c]
Glycolate dehydrogese (DP)	GLYCLTDy	h[c] + nadph[c] + glx[c] -> nadp[c] + glyclt[c]	76238.1
glycolate transport into peroxisome	GLYCLTtp	glyclt[c] -> glyclt[x]
Glycolate oxidase peroxisome	GLYCTO1p	o2[x] + glyclt[x] -> h2o2[x] + glx[x]	15112.1 or 56185.1 or 56185.2
L-glycerate export	GLYC_St	glyc_S[c] -> glyc_S[e]
glycerol transport via channel	GLYCt	glyc[c] <=> glyc[e]
hydrolysis of glycylycine for uptake	GLYGLYCNc	h2o[c] + glygly[c] <=> 2 gly[c]	338403.1 or 66054.1
transport of Glycyl-glycine by the apical PEPT1 amino acid transporters across the brush border cells of the enterocytes of the intestine and rel cells	GLYGLYPEPT1tc	glygly[e] -> glygly[c]	215335
glycerol kise	GLYK	atp[c] + glyc[c] -> adp[c] + h[c] + glyc3p[c]	14933.1 or 14933.2 or 14626.1 or 14625.1
hydrolysis of Glycylleucine in the small intestine for cellular uptake	GLYLEUHYDROc	h2o[c] + glyleu[c] <=> leu_L[c] + gly[c]	13479.1 or 66054.1
transport of Glycylleucine by the apical PEPT1 amino acid transporters across the brush border cells of the enterocytes of the intestine and rel cells	GLYLEUPEPT1tc	h[u] + glyleu[u] -> h[c] + glyleu[c]	215335
hydroxyacylglutathione hydrolase	GLYOX	h2o[c] + lgt_S[c] -> h[c] + gthrd[c] + lac_D[c]	14651.1 or 68977.2 or 68977.1
transport of Glycine by the apical PAT2 or PAT1 amino acid transporters in kidney and intestine	GLYPATtc	h[u] + gly[u] -> h[c] + gly[c]	215335
transport of Glycylphenylalanine by the apical PEPT1 amino acid transporters across the brush border cells of the enterocytes of the intestine and rel cells	GLYPHEPEPT1tc	h[u] + glyphe[u] -> h[c] + glyphe[c]	215335
Glycylphenylalanine transport	GLYPHEt	h[e] + glyphe[e] <=> h[c] + glyphe[c]
transport of Glycylproline by the apical PEPT1 amino acid transporters across the brush border cells of the enterocytes of the intestine and rel cells	GLYPROPEPT1tc	h[u] + glypro[u] -> h[c] + glypro[c]	215335
hydrolysis of Prolylglycine in the small intestine for cellular uptake	GLYPROPRO1c	h2o[c] + glypro[c] <=> gly[c] + pro_L[c]	18624.1
hydrolysis of glycylsarcosine for uptake	GLYSARCNc	h2o[c] + glysar[c] <=> gly[c] + sarcs[c]	12751.1
transport of Glycylsarcosine by the apical PEPT1 amino acid transporters across the brush border cells of the enterocytes of the intestine rel cells and brain.	GLYSARPEPT1tc	h[u] + glysar[u] -> h[c] + glysar[c]	215335
transport of Glycine into the cell coupled with co-transport with Sodium and counter transport with proton by ST5 transporter.	GLYSNAT5tc	h[c] + na1[u] + gly[u] <=> na1[c] + h[u] + gly[c]	209837
Glycine secretion via secretory vesicle (ATP driven)	GLYVESSEC	h2o[c] + atp[c] + 3 gly[c] -> adp[c] + h[c] + pi[c] + 3 gly[e]	22348.1
glycine reversible transport via proton symport	GLYt2r	h[e] + gly[e] <=> h[c] + gly[c]	215335
glycine transport via sodium symport	GLYt4	na1[e] + gly[e] -> na1[c] + gly[c]	105727.1 or 67760.1 or 69354.1 or 56774.1
glycine reversible transport via sodium and chloride symport (2:1:1)	GLYt7_211_r	2 na1[e] + gly[e] + cl[e] <=> 2 na1[c] + cl[c] + gly[c]	14664.1 or 14664.2
glycine passive transport to peroxisome	GLYtp	gly[c] <=> gly[x]
GDP-D-mannose dehydratase	GMAND	gdpmann[c] -> h2o[c] + gdpddman[c]	218138
GMP reductase	GMPR	2 h[c] + nadph[c] + gmp[c] -> nh4[c] + nadp[c] + imp[c]	105446.1 or 105446.2 or 105446.3 or 66355.1
GMP synthase	GMPS2	h2o[c] + atp[c] + gln_L[c] + xmp[c] -> 2 h[c] + glu_L[c] + amp[c] + ppi[c] + gmp[c]	229363
GMP intracellular transport	GMPtg	gmp[c] <=> gmp[g]
gncore1 (mucin O-glycan) export	GNCORE1t	gncore1[g] -> gncore1[e]
phosphoglucote dehydrogese	GND	nadp[c] + 6pgc[c] -> nadph[c] + co2[c] + ru5p_D[c]	110208
phosphoglucote dehydrogese endoplasmic reticulum	GNDer	nadp[r] + 6pgc[r] -> nadph[r] + co2[r] + ru5p_D[r]
glycine N-methyltransferase	GNMT	amet[c] + gly[c] -> h[c] + ahcys[c] + sarcs[c]	14711.1
gp1calpha_hs transport	GP1CALPHAte	gp1calpha_hs[c] <=> gp1calpha_hs[e]
gp1calpha_hs intracellular transport	GP1CALPHAtg	gp1calpha_hs[c] <=> gp1calpha_hs[g]
gp1c_hs transport	GP1Cte	gp1c_hs[c] <=> gp1c_hs[e]
gp1c_hs intracellular transport	GP1Ctg	gp1c_hs[c] <=> gp1c_hs[g]
glycerol-3-phosphate acyltransferase	GPAM_hs	Rtotalcoa[c] + glyc3p[c] -> coa[c] + alpa_hs[c]	14732.1
Glycerophosphodiester phosphodiesterase (Glycerophosphocholine)	GPDDA1	h2o[c] + g3pc[c] -> h[c] + chol[c] + glyc3p[c]
glucosaminylphosphatidyl inositol acetyltransferase	GPIAT	gpail_hs[c] + pmtcoa[c] -> coa[c] + gacpail_hs[c]	70325.1
glycophosphatidylinositol (GPI) deacylase endoplasmic reticulum	GPIDA2er	h2o[r] + em2emgacpail_prot_hs[r] -> h[r] + dem2emgacpail_prot_hs[r] + hdca[r]	241062
glycophosphatidylinositol (GPI) deacylase endoplasmic reticulum	GPIDAer	h2o[r] + gpi_prot_hs[r] -> h[r] + dgpi_prot_hs[r] + hdca[r]	241062
GlcN-acylPI mannosyltransferase endoplasmic reticulum	GPIMTer_L	0.1 dolmanp_L[r] + gacpail_hs[r] -> 0.1 dolp_L[r] + h[r] + mgacpail_hs[r]	67556.1 or 72084.1
GlcN-acylPI mannosyltransferase endoplasmic reticulum	GPIMTer_U	0.1 dolmanp_U[r] + gacpail_hs[r] -> h[r] + 0.1 dolp_U[r] + mgacpail_hs[r]	67556.1 or 72084.1
gq1balpha_hs transport	GQ1BALPHAte	gq1balpha_hs[c] <=> gq1balpha_hs[e]
gq1balpha_hs intracellular transport	GQ1BALPHAtg	gq1balpha_hs[c] <=> gq1balpha_hs[g]
gq1b_hs transport	GQ1Bte	gq1b_hs[c] <=> gq1b_hs[e]
gq1b_hs intracellular transport	GQ1Btg	gq1b_hs[c] <=> gq1b_hs[g]
geranyltranstransferase	GRTT	ipdp[c] + grdp[c] -> ppi[c] + frdp[c]	14593.1
geranyltranstransferase	GRTTx	ipdp[x] + grdp[x] -> ppi[x] + frdp[x]	110196
guanosine facilated transport in cytosol	GSNt	gsn[e] <=> gsn[c]	13340.1 or 63959.1
guanosine transport in via sodium symport	GSNt4	na1[e] + gsn[e] -> na1[c] + gsn[c]	114304.1 or 269346.1
gt1a_hs transport	GT1Ate	gt1a_hs[c] <=> gt1a_hs[e]
gt1a_hs intracellular transport	GT1Atg	gt1a_hs[c] <=> gt1a_hs[g]
glutathione oxidoreductase	GTHO	h[c] + nadph[c] + gthox[c] -> nadp[c] + 2 gthrd[c]	14782.1
glutathione oxidoreductase	GTHOm	h[m] + nadph[m] + gthox[m] -> nadp[m] + 2 gthrd[m]	14782.1
glutathione peridoxase	GTHP	h2o2[c] + 2 gthrd[c] <=> 2 h2o[c] + gthox[c]	14776.1 or 14775.1 or 18477.1 or 21672.1 or 21672.2 or 18477.2 or 625249.1 or 18477.3 or 14775.2 or 21672.3
glutathione peroxidase (e)	GTHPe	2 gthrd[e] + h2o2[e] <=> 2 h2o[e] + gthox[e]	75512.1 or 14778.1
glutathione peroxidase mitochondria	GTHPm	h2o2[m] + 2 gthrd[m] <=> 2 h2o[m] + gthox[m]	625249.1 or 11757.1 or 11757.2
Glutathione transport into mitochondria	GTHRDt	h2o[c] + atp[c] + gthrd[c] <=> adp[c] + h[c] + pi[c] + gthrd[m]
glutathione transport via diffusion	GTHRDtr	gthrd[c] <=> gthrd[r]
glutathione synthetase	GTHS	atp[c] + gly[c] + glucys[c] -> adp[c] + h[c] + pi[c] + gthrd[c]	14854.1
g-glutamyltransferase (e)	GTMLTe	ala_L[c] + gthrd[c] -> cgly[e] + gluala[e]	14598.1 or 14598.2 or 14598.3
guanylate cyclase	GUACYC	gtp[c] -> 35cgmp[c] + ppi[c]	230103.1 or 60596.1 and 239134.1 or 234889.1 and 239134.1 or 14917.1 or 54195.1 and 234889.1 or 14919.1 or 230103.2 or 245650.1 or 18160.1 or 54195.1 and 60596.1 or 14918.1
guanine deamise	GUAD	h2o[c] + h[c] + gua[c] -> nh4[c] + xan[c]	14544.1
guanine phosphoribosyltransferase	GUAPRT	prpp[c] + gua[c] -> ppi[c] + gmp[c]	15452.1
Guanine transport	GUAt	gua[e] <=> gua[c]	13340.1
L-gulote 3-dehydrogese	GULN3D	nad[c] + guln[c] <=> h[c] + nadh[c] + 3dhguln[c]
Glutamate formimidoyltransferase	GluForTx	h[c] + thf[c] + forglu[c] -> glu_L[c] + 5forthf[c]	14317.1 or 14317.2
carboxylic acid dissociation	H2CO3D	h2o[c] + co2[c] <=> h2co3[c]	12354.1 or 76459.2 or 76459.1 or 12349.1 or 12351.1 or 12350.1 or 12346.1 or 71934.1 or 12354.2 or 23831.1 or 230099.1
carboxylic acid dissociation	H2CO3D2	h[c] + hco3[c] <=> h2co3[c]
carboxylic acid dissociation mitochondrial	H2CO3D2m	h[m] + hco3[m] <=> h2co3[m]
carboxylic acid dissociation	H2CO3Dm	h2o[m] + co2[m] <=> h2co3[m]	12352.1 or 56078.1
H2 phosphoethanolaminyl transferase endoplasmic reticulum	H2ETer	mgacpail_hs[r] + pe_hs[r] -> dag_hs[r] + emgacpail_hs[r]	27392.1 or 27392.2
H2 mannosyltransferase endoplasmic reticulum	H2MTer_L	0.1 dolmanp_L[r] + mgacpail_hs[r] -> 0.1 dolp_L[r] + h[r] + m2gacpail_hs[r]	230801
H2 mannosyltransferase endoplasmic reticulum	H2MTer_U	0.1 dolmanp_U[r] + mgacpail_hs[r] -> h[r] + 0.1 dolp_U[r] + m2gacpail_hs[r]	230801
Hydrogen peroxide synthesis (DPH dependent)	H2O2syn	o2[c] + h[c] + nadph[c] -> h2o2[c] + nadp[c]	99439.1 or 99439.2 or 214593.1
hydrogen peroxide lysosomal transport via diffusion	H2O2tly	h2o2[c] <=> h2o2[l]
hydrogen peroxide nuclear transport	H2O2tn	h2o2[c] <=> h2o2[n]
H2O endoplasmic reticulum transport	H2Oter	h2o[c] <=> h2o[r]
H2O transport Golgi apparatus	H2Otg	h2o[c] <=> h2o[g]
H2O transport lysosomal	H2Otly	h2o[c] <=> h2o[l]
H2O transport mitochondrial	H2Otm	h2o[c] <=> h2o[m]	11833.1
H2O transport nuclear	H2Otn	h2o[n] <=> h2o[c]
H2O transport peroxisomal	H2Otp	h2o[c] <=> h2o[x]
H3 phosphoethanolaminyl transferase endoplasmic reticulum	H3ETer	pe_hs[r] + m2gacpail_hs[r] -> memgacpail_hs[r] + dag_hs[r]	27392.1 or 27392.2
H3 mannosyltransferase endoplasmic reticulum	H3MTer_L	0.1 dolmanp_L[r] + m2gacpail_hs[r] -> 0.1 dolp_L[r] + h[r] + m3gacpail_hs[r]	55981.1
H3 mannosyltransferase endoplasmic reticulum	H3MTer_U	0.1 dolmanp_U[r] + m2gacpail_hs[r] -> h[r] + 0.1 dolp_U[r] + m3gacpail_hs[r]	55981.1
H4 phosphoethanolaminyl transferase endoplasmic reticulum	H4ET3er	pe_hs[r] + m3gacpail_hs[r] -> dag_hs[r] + em3gacpail_hs[r]	56703.1 or 18701.1 or 18701.2 or 56703.2
H4 phosphoethanolaminyl transferase endoplasmic reticulum	H4ETer	pe_hs[r] + m3gacpail_hs[r] -> m2emgacpail_hs[r] + dag_hs[r]	27392.1 or 27392.2
H5 mannosyltransferase endoplasmic reticulum	H5MTer_L	0.1 dolmanp_L[r] + emgacpail_hs[r] -> memgacpail_hs[r] + 0.1 dolp_L[r] + h[r]	230801
H5 mannosyltransferase endoplasmic reticulum	H5MTer_U	0.1 dolmanp_U[r] + emgacpail_hs[r] -> memgacpail_hs[r] + h[r] + 0.1 dolp_U[r]	230801
H6 phosphoethanolaminyl transferase endoplasmic reticulum	H6ET3er	m2emgacpail_hs[r] + pe_hs[r] -> dag_hs[r] + em2emgacpail_hs[r]	56703.1 or 18701.1 or 18701.2 or 56703.2
H6 mannosyltransferase endoplasmic reticulum	H6MTer_L	0.1 dolmanp_L[r] + m2emgacpail_hs[r] -> 0.1 dolp_L[r] + h[r] + m3emgacpail_hs[r]	239827
H6 mannosyltransferase endoplasmic reticulum	H6MTer_U	m2emgacpail_hs[r] + 0.1 dolmanp_U[r] -> h[r] + 0.1 dolp_U[r] + m3emgacpail_hs[r]	239827
H6 phosphoethanolaminyl transferase endoplasmic reticulum	H6_ET2er	pe_hs[r] + em3gacpail_hs[r] -> dag_hs[r] + emem2gacpail_hs[r]	18701.1 or 433931.1 or 18701.2
H6 phosphoethanolaminyl transferase endoplasmic reticulum	H6_ETer	pe_hs[r] + em3gacpail_hs[r] -> dag_hs[r] + em2emgacpail_hs[r]	27392.1 or 27392.2
H7 phosphoethanolaminyl transferase endoplasmic reticulum	H7ET2er	pe_hs[r] + em2emgacpail_hs[r] -> dag_hs[r] + gpi_hs[r]	18701.1 or 433931.1 or 18701.2
H7 mannosyltransferase endoplasmic reticulum	H7MTer_L	0.1 dolmanp_L[r] + em2emgacpail_hs[r] -> 0.1 dolp_L[r] + h[r] + mem2emgacpail_hs[r]	239827
H7 mannosyltransferase endoplasmic reticulum	H7MTer_U	0.1 dolmanp_U[r] + em2emgacpail_hs[r] -> h[r] + 0.1 dolp_U[r] + mem2emgacpail_hs[r]	239827
H7 phosphoethanolaminyl transferase endoplasmic reticulum	H7_ETer	pe_hs[r] + emem2gacpail_hs[r] -> dag_hs[r] + gpi_hs[r]	27392.1 or 27392.2
H7 transamidase endoplasmic reticulum	H7_TAer	em2emgacpail_hs[r] + pre_prot[r] -> gpi_sig[r] + em2emgacpail_prot_hs[r]	276846.1 or 78928.1 or 228812.1 or 14731.1 or 329777.1
H8 mannosyltransferase endoplasmic reticulum	H8MTer_L	0.1 dolmanp_L[r] + gpi_hs[r] -> 0.1 dolp_L[r] + h[r] + m_em_3gacpail[r]	239827
H8 mannosyltransferase endoplasmic reticulum	H8MTer_U	0.1 dolmanp_U[r] + gpi_hs[r] -> h[r] + 0.1 dolp_U[r] + m_em_3gacpail[r]	239827
H8 transamidase endoplasmic reticulum	H8TAer	gpi_hs[r] + pre_prot[r] -> gpi_sig[r] + gpi_prot_hs[r]	276846.1 or 78928.1 or 228812.1 or 14731.1 or 329777.1
3-hydroxyacyl-CoA dehydrogese (acetoacetyl-CoA) (mitochondria)	HACD1m	h[m] + nadh[m] + aacoa[m] <=> nad[m] + 3hbcoa[m]	15107.1 or 231086.1 or 97212.1 or 15108.1
3-hydroxyacyl-CoA dehydrogese (2-Methylacetoacetyl-CoA) mitochondrial	HACD9m	nad[m] + 3hmbcoa[m] <=> h[m] + nadh[m] + 2maacoa[m]	15108.1
hyaluron synthase	HAS1	uacgam[c] + udpglcur[c] -> 2 h[c] + 2 udp[c] + ha_pre1[e]	15118.1 or 15116.1 or 15117.1 or 15118.2
hyaluron synthase	HAS2	ha_pre1[e] + uacgam[c] + udpglcur[c] -> 2 h[c] + 2 udp[c] + ha[e]	15118.1 or 15116.1 or 15117.1 or 15118.2
hyaluron transport extracellular to lysosome	HAtly	ha[e] -> ha[l]
bicarbote transport (Cl-/HCO3- exchange)	HCO3_CLt	hco3[e] + cl[c] <=> hco3[c] + cl[e]	20533.1 or 20535.1 or 20536.1 or 240215.1 or 20536.2
bicarbote transport (/HCO3 cotransport)	HCO3_NAt	hco3[e] + na1[e] <=> hco3[c] + na1[c]	218756
palmitate ER export	HDCAter	hdca[r] -> hdca[c]
fatty acid transport via diffusion	HDCEAtr	hdcea[e] <=> hdcea[c]
hdd2coa intracellular transport	HDD2COAtx	hdd2coa[c] <=> hdd2coa[x]
hydroxylated estrogen derivative transport	HESTRATRIOLte	hestratriol[c] <=> hestratriol[e]
hydroxylated estrogen derivative transport	HESTRATRIOLtr	hestratriol[c] <=> hestratriol[r]
hexokise (D-glucose:ATP)	HEX1	atp[c] + glc_D[c] -> adp[c] + h[c] + g6p[c]	15275.1 or 212032.1 or 103988.1 or 15275.2 or 15277.1 or 15275.3 or 103988.2 or 103988.3 or 15275.4 or 216019.1 or 15275.5
hexokise (D-glucosamine:ATP)	HEX10	atp[c] + gam[c] -> adp[c] + h[c] + gam6p[c]	15275.1 or 212032.1 or 103988.1 or 15275.2 or 15277.1 or 15275.3 or 103988.2 or 103988.3 or 15275.4 or 216019.1 or 15275.5
hexokise (D-mannose:ATP)	HEX4	atp[c] + man[c] -> adp[c] + h[c] + man6p[c]	15275.1 or 212032.1 or 103988.1 or 15275.2 or 15277.1 or 15275.3 or 103988.2 or 103988.3 or 15275.4 or 216019.1 or 15275.5
fatty acid intracellular transport	HEXCCOAtx	hexccoa[c] <=> hexccoa[x]
fatty acid transport via diffusion	HEXCt	hexc[e] <=> hexc[c]
Homogentisate:oxygen 12-oxidoreductase (decyclizing)	HGNTOR	o2[c] + hgentis[c] -> h[c] + 4mlacac[c]	15233.1
3-hydroxyisobutyrate dehydrogese mitochondrial	HIBDm	nad[m] + 3hmp[m] <=> h[m] + nadh[m] + 2mop[m]	58875.1
transport of L-Histidine by y+ transporter	HISCAT1	his_L[c] <=> his_L[e]	11987.1
histidase	HISD	his_L[c] -> nh4[c] + urcan[c]	15109.1
histidine decarboxylase	HISDC	h[c] + his_L[c] -> co2[c] + hista[c]	15186.1 or 13195.1
transport of L-Histidine into the cell and efflux of L-Isoleucine out of the cell by LAT2 on the basolateral surfaces of kidney and intestine.	HISILELAT2tc	ile_L[c] + his_L[e] -> ile_L[e] + his_L[c]	20539.1 and 17254.1
transport of L-Histidine by LAT1 in association with 4F2hc across the apical surface of the memebranes.	HISLAT1tc	leu_L[c] + his_L[u] -> leu_L[u] + his_L[c]	20539.1 and 17254.1
transport of L-Histidine into the cell and efflux of L-Phenylalanine out of the cell by LAT2 on the basolateral surfaces of kidney and intestine.	HISPHELAT2tc	phe_L[c] + his_L[e] -> phe_L[e] + his_L[c]	20539.1 and 17254.1
transport of L-Histidine into the cell coupled with co-transport with Sodium and counter transport with proton by ST5 transporter.	HISSNAT5tc	h[c] + na1[u] + his_L[u] <=> na1[c] + h[u] + his_L[c]	209837
Histamine secretion via secretory vesicle (ATP driven)	HISTAVESSEC	2 h2o[c] + 2 atp[c] + 3 hista[c] -> 2 adp[c] + 2 h[c] + 2 pi[c] + 3 hista[e]	214084.1 or 110877.1
Histamine uniport	HISTAtu	hista[e] <=> hista[c]	20518.1 or 20519.1 or 20518.2
L-histidine transport in via sodium symport	HISt4	na1[e] + his_L[e] -> na1[c] + his_L[c]	67760.1 or 56774.1
Histidine transport ( H coupled)	HIStN1	h[c] + 2 na1[e] + his_L[e] <=> h[e] + 2 na1[c] + his_L[c]	76257.1
L-histidine transport via diffusion (extracellular to cytosol)	HIStiDF	his_L[e] -> his_L[c]	69354.1
transport of L-Histidine by y+LAT1 or y+LAT2 transporters in small intestine and kidney	HISyLATtc	na1[e] + arg_L[c] + his_L[e] -> na1[c] + arg_L[e] + his_L[c]	20540.1 or 330836.1 and 17254.1
transport of Histidine by y+LAT1 or y+LAT2 with co-transporter of h in small intestine and kidney	HISyLATthc	h[e] + arg_L[c] + his_L[e] -> h[c] + arg_L[e] + his_L[c]	20540.1 or 330836.1 and 17254.1
3-Hydroxy-L-kynurenine hydrolase	HKYNH	h2o[c] + hLkynr[c] -> 3hanthrn[c] + ala_L[c]	70789.1
H+/K+ gastric/non-gastric P-ATPase and ABC ATPase	HKt	h2o[c] + atp[c] + k[e] -> adp[c] + pi[c] + h[e] + k[c]	11945.1 and 11944.1
hydroxymethylbilane synthase	HMBS	h2o[c] + 4 ppbng[c] -> 4 nh4[c] + hmbil[c]	15288.1
Hydroxymethylglutaryl CoA reductase (ir)	HMGCOARx	2 h[x] + hmgcoa[x] + 2 nadph[x] -> coa[x] + mev_R[x] + 2 nadp[x]	15357.1
Hydroxymethylglutaryl CoA synthase (ir)	HMGCOASi	h2o[c] + aacoa[c] + accoa[c] -> h[c] + coa[c] + hmgcoa[c]	208715.1 or 208715.2
Hydroxymethylglutaryl CoA synthase (ir)	HMGCOASim	h2o[m] + accoa[m] + aacoa[m] -> h[m] + coa[m] + hmgcoa[m]	15360.1
Hydroxymethylglutaryl-CoA reversible peroxisomal transport	HMGCOAtx	hmgcoa[c] <=> hmgcoa[x]
hydroxymethylglutaryl-CoA lyase	HMGLm	hmgcoa[m] -> accoa[m] + acac[m]	208982.1 or 15356.1
hydroxymethylglutaryl-CoA lyase	HMGLx	hmgcoa[x] -> accoa[x] + acac[x]	15356.1
L-homoserine via sodium symport	HOMt4	na1[e] + hom_L[e] -> na1[c] + hom_L[c]	11989.1 or 11988.1 or 11987.1
Heme oxygese 1	HOXG	3 o2[c] + 5 h[c] + 3 nadph[c] + pheme[c] -> 3 h2o[c] + 3 nadp[c] + biliverd[c] + co[c] + fe2[c]	15368.1 or 15369.1
hydroxyphenylacetate transport via diffusion	HPACtr	4hphac[c] <=> 4hphac[e]
2-hydroxyphytanoyl-CoA lyase	HPCLx	phyt2ohcoa[x] -> formcoa[x] + pristanal[x]
carnitine fatty-acyl transferase	HPDCACRNCPT1	crn[c] + hpdcacoa[c] -> coa[c] + hpdcacrn[c]	12894.1 or 78070.1 or 12895.1 or 12895.2 or 12895.3
heptadecanoate transport into the mitochondria	HPDCACRNCPT2	coa[m] + hpdcacrn[m] -> crn[m] + hpdcacoa[m]	12896.1
heptadecanoate transport into the mitochondria	HPDCACRNt	hpdcacrn[c] -> hpdcacrn[m]	57279.1
fatty acid transport via diffusion	HPDCAt	hpdca[e] <=> hpdca[c]
hydroxypyruvate decarboxylase	HPYRDC	h[c] + hpyr[c] -> co2[c] + gcald[c]
hydroxypyruvate reductase (DH)	HPYRR2x	h[c] + nadh[c] + hpyr[c] -> nad[c] + glyc_S[c]	16833.1 or 16832.1 or 106557.1 or 16833.2 or 16832.1 and 16828.1 or 52815.1 or 16828.1 or 52815.2
Hydroxypyruvate reductase (DPH)	HPYRRy	h[c] + nadph[c] + hpyr[c] -> nadp[c] + glyc_R[c]	76238.1
11-beta-hydroxysteroid dehydrogese type 1	HSD11B1r	h[r] + nadph[r] + cortsn[r] <=> nadp[r] + crtsl[r]	15483.1 or 15483.2
11-beta-hydroxysteroid dehydrogese type 2	HSD11B2r	h[r] + nadh[r] + cortsn[r] <=> nad[r] + crtsl[r]	15484.1
testicular 17-beta-hydroxysteroid dehydrogese	HSD17B1	h[c] + nadph[c] + estrone[c] <=> nadp[c] + estradiol[c]	14979.1 or 15485.1
17-beta-hydroxysteroid dehydrogese	HSD17B2r	h[r] + nadh[r] + andrstndn[r] -> nad[r] + tststerone[r]	15486.1
testicular 17-beta-hydroxysteroid dehydrogese	HSD17B3r	h[r] + nadph[r] + andrstndn[r] -> nadp[r] + tststerone[r]	15487.1
hydroxysteroid (17-beta) dehydrogese 4	HSD17B42x	h[x] + o2[x] + thcholoylcoa[x] + nadph[x] -> 2 h2o[x] + nadp[x] + dhocholoylcoa[x]	15488.1
hydroxysteroid (17-beta) dehydrogese 4	HSD17B4x	h[x] + o2[x] + cholcoads[x] + nadph[x] -> h2o[x] + nadp[x] + cholcoaone[x]	15488.1
testicular 17-beta-hydroxysteroid dehydrogese	HSD17B7r	h[r] + nadph[r] + estrone[r] -> nadp[r] + estradiol[r]	15490.1
17-beta-hydroxysteroid dehydrogese	HSD17B8r	h[r] + nadh[r] + estrone[r] -> nad[r] + estradiol[r]	15486.1
17-beta-hydroxysteroid dehydrogese (type 7)	HSD17B9r	1.5 o2[r] + andrstrn[r] + h[r] + nadph[r] -> 2 h2o[r] + nadp[r] + eandrstrn[r]	15490.1
3 alpha-hydroxysteroid dehydrogese (type 3)	HSD3A1r	h[r] + nadh[r] + andrstandn[r] <=> andrstrn[r] + nad[r]	83702.1
3 beta-hydroxysteroid dehydrogese/delta 5-->4-isomerase type I	HSD3B11	nad[c] + prgnlone[c] -> h[c] + nadh[c] + prgstrn[c]	15493.1 or 15494.1
3 beta-hydroxysteroid dehydrogese/delta 5-->4-isomerase type I	HSD3B11r	nad[r] + prgnlone[r] -> h[r] + nadh[r] + prgstrn[r]	15492.1
3 beta-hydroxysteroid dehydrogese/delta 5-->4-isomerase type I	HSD3B12r	nad[r] + dhea[r] -> h[r] + nadh[r] + andrstndn[r]	15492.1
3 beta-hydroxysteroid dehydrogese/delta 5-->4-isomerase type I	HSD3B13	nad[c] + 17ahprgnlone[c] -> h[c] + nadh[c] + 17ahprgstrn[c]	105349
3 beta-hydroxysteroid dehydrogese/delta 5-->4-isomerase type I	HSD3B13r	nad[r] + 17ahprgnlone[r] -> h[r] + nadh[r] + 17ahprgstrn[r]	15492.1
3 beta-hydroxysteroid dehydrogese type 1	HSD3B2r	h[r] + nadh[r] + eandrstrn[r] -> h2o[r] + nad[r] + andrstandn[r]	15492.1
3 beta-hydroxysteroid dehydrogese type 1	HSD3B3r	h[r] + nadph[r] + eandrstrn[r] -> h2o[r] + nadp[r] + andrstandn[r]	15492.1
hydroxy-delta-5-steroid dehydrogese 3 beta- and steroid delta-isomerase 7	HSD3B7	nad[r] + xol7a[r] -> h[r] + nadh[r] + xol7aone[r]	101502
hydroxy-delta-5-steroid dehydrogese 3 beta- and steroid delta-isomerase 7	HSD3B7P	nadp[r] + xol7a[r] -> h[r] + nadph[r] + xol7aone[r]	101502
heparan sulfate transport golgi to extracellular	HSPGt	hspg[g] -> hspg[e]
xenobiotic transport	HTAXOLte	htaxol[e] <=> htaxol[c]
hypoxanthine diffusion in peroxisome	HXANtx	hxan[c] -> hxan[x]
hypoxanthine phosphoribosyltransferase (Hypoxanthine)	HXPRT	prpp[c] + hxan[c] -> ppi[c] + imp[c]	15452.1
hypothetical enyme	HYPOE	h2o[c] + pyam5p[c] -> pi[c] + pydam[c]	57028.1
Hypotaurine oxidase	HYPTROX	o2[c] + 2 hyptaur[c] -> 2 taur[c]
Hypoxanthine transport	HYXNt	hxan[e] <=> hxan[c]	13340.1
Proton intracellular transport	Htg	h[g] <=> h[c]
Uncoupling protein	Htm	h[c] -> h[m]	22229.1 or 74011.1 or 22229.2 or 22228.1 or 22227.1 or 20523.1 or 20523.2
H transporter endoplasmic reticulum	Htr	h[c] <=> h[r]
Isocitrate dehydrogese (D+)	ICDHxm	nad[m] + icit[m] -> akg[m] + co2[m] + nadh[m]	15929.1 and 67834.1 and 170718.1 or 15929.1 and 67834.1 and 170718.2 or 15929.1 and 67834.1 and 170718.3 or 67834.1 and 170718.1... <Preview truncated at 128 characters>
isocitrate dehydrogese (DP)	ICDHy	nadp[c] + icit[c] -> nadph[c] + akg[c] + co2[c]	15926.1
Isocitrate dehydrogese (DP+)	ICDHyp	nadp[x] + icit[x] -> akg[x] + co2[x] + nadph[x]	15926.1
Isocitrate dehydrogese (DP+)	ICDHyrm	nadp[m] + icit[m] <=> nadph[m] + akg[m] + co2[m]	269951
Iodide:hydrogen-peroxide oxidoreductase 2	IDHPOXOX2b	3ityr_L[c] + iodine[c] -> h[c] + i[c] + 35diotyr[c]	22018.1 or 22018.2 or 22018.3 or 22018.4 or 22018.5
Iodide:hydrogen-peroxide oxidoreductase 3	IDHPOXOX3	h2o2[c] + 3ityr_L[c] + 35diotyr[c] -> 2 h2o[c] + 2amac[c] + triodthy[c]	22018.1 or 22018.2 or 22018.3 or 22018.4 or 22018.5
Iodide:hydrogen-peroxide oxidoreductase	IDHPOXOXb	iodine[c] + tyr_L[c] -> h[c] + i[c] + 3ityr_L[c]	22018.1 or 22018.2 or 22018.3 or 22018.4 or 22018.5
IDP nuclear transport	IDPtn	idp[c] <=> idp[n]
transport of L-Isoleucine by the apical neutral amino acid transporters B(0)AT1 or B(0)AT2 in kidney intestine or brain	ILEB0ATtc	na1[u] + ile_L[u] -> na1[c] + ile_L[c]	70008.1 or 74338.1 and 57394.1
transport of L-Isoleucine by LAT1 in association with 4F2hc across the apical surface of the memebranes.	ILELAT1tc	leu_L[c] + ile_L[u] -> leu_L[u] + ile_L[c]	20539.1 and 17254.1
transport of L-Isoleucine into the cell and efflux of L-Phenylalanine out of the cell by LAT2 on the basolateral surfaces of kidney and intestine.	ILEPHELAT2tc	ile_L[e] + phe_L[c] -> ile_L[c] + phe_L[e]	20539.1 and 17254.1
isoleucine transamise	ILETA	akg[c] + ile_L[c] <=> glu_L[c] + 3mop[c]	12035.1
isoleucine transamise mitochondrial	ILETAm	akg[m] + ile_L[m] <=> glu_L[m] + 3mop[m]	12036.1
Isoleucine mitochondrial transport	ILEt5m	ile_L[c] <=> ile_L[m]
L-isoleucine transport via diffusion (extracellular to cytosol)	ILEtec	ile_L[e] <=> ile_L[c]	215113.1 or 72401.1
Imidazole acetaldeyde dehydrogese	IMACTD	h2o[c] + nad[c] + im4act[c] -> 2 h[c] + nadh[c] + im4ac[c]	19378.1 or 56752.1 or 110695.1 or 11668.1 or 11671.1 or 19378.2 or 19378.3
IMP cyclohydrolase	IMPC	h2o[c] + imp[c] <=> fprica[c]	108147
IMP dehydrogese	IMPD	h2o[c] + nad[c] + imp[c] -> h[c] + nadh[c] + xmp[c]	23917.1 or 23918.1 or 23917.2
inositol oxygese	INOSTO	o2[c] + inost[c] -> h2o[c] + h[c] + glcur[c]	56727.1
inositol transport in via proton symport	INSTt2r	h[e] + inost[e] <=> h[c] + inost[c]	239606
inositol transport via sodium symport	INSTt4	na1[e] + inost[e] <=> na1[c] + inost[c]	53881.1
inositol transport via sodium symport	INSTt4_2	2 na1[e] + inost[e] <=> 2 na1[c] + inost[c]	233836
Inosine transport (diffusion)	INSt	ins[e] <=> ins[c]	13340.1 or 63959.1
inosine transport in via sodium symport	INSt4	na1[e] + ins[e] -> na1[c] + ins[c]	114304.1 or 269346.1
isopentenyl-diphosphate D-isomerase	IPDDIx	ipdp[x] <=> dmpp[x]	319554.1 or 320581.1
IPDP intracellular transport	IPDPtx	ipdp[x] <=> ipdp[c]
Itacote--CoA ligase (GDP-forming) mitochondrial	ITCOAL1m	coa[m] + gtp[m] + itacon[m] <=> pi[m] + gdp[m] + itaccoa[m]	20917.1 and 56451.1
Itacote--CoA ligase (ADP-forming) mitochondrial	ITCOALm	coa[m] + atp[m] + itacon[m] <=> adp[m] + pi[m] + itaccoa[m]	56451.1 and 20916.1
ITP nuclear transport	ITPtn	itp[c] <=> itp[n]
imidazolonepropiose	IZPN	h2o[c] + 4izp[c] -> h[c] + forglu[c]
Iodide uniport	It	i[e] <=> i[c]	216225
b-ketoacyl synthetase (palmitate n-C16:0)	KAS8	20 h[c] + 14 nadph[c] + accoa[c] + 7 malcoa[c] -> 6 h2o[c] + 14 nadp[c] + 7 co2[c] + 8 coa[c] + hdca[c]	14104.1
K+-Cl- cotransporter (NH4+)	KCC2t	nh4[e] + cl[e] <=> nh4[c] + cl[c]	107723.1 or 20499.1 or 20498.1
K+-Cl- cotransport	KCCt	k[e] + cl[e] <=> cl[c] + k[c]	107723.1 or 20499.1 or 57138.1 or 20498.1
2-keto-3deoxy-D-glycero-D-galactononic acid phosphohydrolase	KDNH	h2o[c] + kdnp[c] -> pi[c] + kdn[c]
ketohexokise	KHK	atp[c] + fru[c] -> adp[c] + h[c] + f1p[c]	16548.1 or 16548.2
ketohexokise (D-xylulose)	KHK2	atp[c] + xylu_D[c] -> adp[c] + h[c] + xu1p_D[c]	16548.1 or 16548.2
ketohexokise (D-tagatose)	KHK3	atp[c] + tagat_D[c] -> adp[c] + h[c] + tag1p_D[c]	16548.1 or 16548.2
keratan sulfate II (core2) transport golgi to extracellular	KSII_CORE2t	ksii_core2[g] -> ksii_core2[e]
keratan sulfate II (core 2) transport extracellular to lysosome	KSII_CORE2tly	ksii_core2[e] -> ksii_core2[l]
keratan sulfate II (core4) transport golgi to extracellular	KSII_CORE4t	ksii_core4[g] -> ksii_core4[e]
keratan sulfate II (core 4) transport extracellular to lysosome	KSII_CORE4tly	ksii_core4[e] -> ksii_core4[l]
keratan sulfate I transport golgi to extracellular	KSIt	ksi[g] -> ksi[e]
keratan sulfate I transport extracellular to lysosome	KSItly	ksi[e] -> ksi[l]
kynurenine 3-monooxygese	KYN3OX	o2[c] + h[c] + nadph[c] + Lkynr[c] -> h2o[c] + nadp[c] + hLkynr[c]	98256.1
L-Kynurenine:2-oxoglutarate aminotransferase	KYNAKGAT	akg[c] + Lkynr[c] -> glu_L[c] + 4aphdob[c]	23923.1 or 70266.1 or 23923.2
4-(2-Aminophenyl)-24-dioxobutanoate dehydratase	KYNATESYN	4aphdob[c] -> h2o[c] + kynate[c]
b-galactosidase extracellular	LACZe	h2o[e] + lcts[e] -> glc_D[e] + gal[e]	226413
b-galactosidaselysosomal	LACZly	h2o[l] + lcts[l] -> gal[l] + glc_D[l]	50917.1 or 19025.1 or 12091.1 or 18010.1
D-lactaldehyde dehydrogese	LALDD	nadp[c] + lald_D[c] <=> h[c] + nadph[c] + mthgxl[c]	76238.1
D-Lactaldehyde:D+ oxidoreductase (glutathione-formylating)	LALDO	nad[c] + gthrd[c] + lald_D[c] <=> h[c] + nadh[c] + lgt_S[c]	11532.1
D-Lactaldehyde:DP+ 1-oxidoreductase	LALDO2	h[c] + nadph[c] + mthgxl[c] -> nadp[c] + lald_D[c]	110198.1 or 58810.2 or 11677.1 or 58810.1
D-Lactaldehyde:D+ 1-oxidoreductase	LALDO2x	h[c] + nadh[c] + mthgxl[c] -> nad[c] + lald_D[c]	110198
lysosomal acid phosphorylase (CoA)	LAPCOAl	h2o[l] + coa[l] -> pi[l] + dpcoa[l]	11432.1
lactaldehyde dehydrogese	LCADi	h2o[c] + nad[c] + lald_L[c] -> 2 h[c] + nadh[c] + lac_L[c]	19378.1 or 56752.1 or 11670.1 or 110695.1 or 67689.1 or 56847.1 or 11668.1 or 11671.1 or 19378.2 or 19378.3
lactaldehyde dehydrogese	LCADi_D	h2o[c] + nad[c] + lald_D[c] -> 2 h[c] + nadh[c] + lac_D[c]	19378.1 or 56752.1 or 11670.1 or 110695.1 or 67689.1 or 56847.1 or 11668.1 or 11671.1 or 19378.2 or 19378.3
Lecithin-cholesterol acyltransferase	LCAT1e	chsterol[e] + pchol_hs[e] -> lpchol_hs[e] + xolest2_hs[e]	16816.1
lactose transport from Golgi to extracellular (via vesicle)	LCTStg	lcts[g] -> lcts[e]
lactose transport from cytosol to lysosome (via autophagocytosis)	LCTStl	lcts[c] -> lcts[l]
L-Cysteate:2-oxoglutarate aminotransferase	LCYSTAT	Lcyst[c] + akg[c] <=> glu_L[c] + 3spyr[c]	14718.1
3-Sulfoalanine carboxy-lyase	LCYSTCBOXL	h[c] + Lcyst[c] -> co2[c] + taur[c]	246277.1 or 14415.1 or 14417.1 or 14415.2
D-lactate dehydrogese	LDH_D	nad[c] + lac_D[c] <=> h[c] + pyr[c] + nadh[c]	52815.1 or 52815.2
transport of L-Leucine by the apical neutral amino acid transporters B(0)AT1 or B(0)AT2 in kidney intestine or brain	LEUB0ATtc	leu_L[u] + na1[u] -> na1[c] + leu_L[c]	70008.1 or 74338.1 and 57394.1
hydrolysis of leucylglycine	LEUGLYHYc	h2o[c] + leugly[c] <=> leu_L[c] + gly[c]
transport of Leucylglycine by the apical PEPT1 amino acid transporters across the brush border cells of the enterocytes of the intestine and rel cells	LEUGLYPEPT1tc	h[u] + leugly[u] -> h[c] + leugly[c]	215335
transport of L-Leucine into the cell and efflux of L-Isoleucine out of the cell by LAT2 on the basolateral surfaces of kidney and intestine.	LEUILELAT2tc	ile_L[c] + leu_L[e] <=> leu_L[c] + ile_L[e]	20539.1 and 17254.1
leukotriene A4 transmembrane (homo sapiens) transport	LEUKTRA4t	leuktrA4[e] <=> leuktrA4[c]
leukotriene intracellular transport	LEUKTRA4tr	leuktrA4[c] <=> leuktrA4[r]
leukotriene B4 transmembrane (homo sapiens) transport	LEUKTRB4t	leuktrB4[e] <=> leuktrB4[c]
leukotriene intracellular transport	LEUKTRD4tr	leuktrD4[c] <=> leuktrD4[r]
leukotriene E4 transmembrane (homo sapiens) transport	LEUKTRE4t	leuktrE4[e] <=> leuktrE4[c]
hydrolysis of Leucylleucine in the small intestine for cellular uptake	LEULEULAPc	h2o[c] + leuleu[c] <=> 2 leu_L[c]	66988.1
transport of Leucylleucine by the apical PEPT1 amino acid transporters across the brush border cells of the enterocytes of the intestine and rel cells	LEULEUPEPT1tc	h[u] + leuleu[u] -> h[c] + leuleu[c]	215335
transport of L-Leucine into the cell and efflux of L-Phenylalanine out of the cell by LAT2 on the basolateral surfaces of kidney and intestine.	LEUPHELAT2tc	phe_L[c] + leu_L[e] <=> leu_L[c] + phe_L[e]	20539.1 and 17254.1
leucine transamise	LEUTA	akg[c] + leu_L[c] <=> glu_L[c] + 4mop[c]	12035.1
leucine transamise mitochondrial	LEUTAm	akg[m] + leu_L[m] <=> glu_L[m] + 4mop[m]	12036.1
L-leucine transport in via sodium symport	LEUt4	na1[e] + leu_L[e] -> na1[c] + leu_L[c]	105727.1 or 67760.1 or 69354.1 or 56774.1 or 11989.1 or 11988.1 or 11987.1
leucine mitochondrial transport	LEUt5m	leu_L[c] <=> leu_L[m]
L-leucine transport via diffusion (extracellular to cytosol)	LEUtec	leu_L[e] <=> leu_L[c]	215113.1 or 72401.1
transport of Leucine by y+LAT1 or y+LAT2 with co-transporter of h in small intestine and kidney	LEUyLAThtc	h[e] + arg_L[c] + leu_L[e] -> h[c] + leu_L[c] + arg_L[e]	20540.1 or 330836.1 and 17254.1
transport of Leucine by y+LAT1 or y+LAT2 transporters in small intestine and kidney	LEUyLATtc	na1[e] + arg_L[c] + leu_L[e] -> na1[c] + leu_L[c] + arg_L[e]	20540.1 or 330836.1 and 17254.1
L-Formylkynurenine hydrolase	LFORKYNHYD	h2o[c] + Lfmkynr[c] -> h[c] + ala_L[c] + nformanth[c]	70789.1
lactoylglutathione lyase	LGTHL	mthgxl[c] + gthrd[c] -> lgt_S[c]	109801
degradation of proteoglycan linkage region lysosomal	LINKDEG2ly	4 h2o[l] + cs_a_deg5[l] -> h[l] + so4[l] + 2 gal[l] + glcur[l] + xyl_D[l]
degradation of proteoglycan linkage region lysosomal	LINKDEG3ly	4 h2o[l] + cs_c_deg5[l] -> h[l] + so4[l] + 2 gal[l] + glcur[l] + xyl_D[l]
degradation of proteoglycan linkage region lysosomal	LINKDEG4ly	5 h2o[l] + cs_e_deg7[l] -> 2 h[l] + 2 so4[l] + 2 gal[l] + glcur[l] + xyl_D[l]
uptake of linoleic acid by the enterocytes	LINOFABPpmtc	lnlc[u] -> lnlc[c]	14719.1 or 12491.1
uptake of linoleic acid by the enterocytes	LINOFATPtc	atp[c] + coa[c] + lnlc[u] -> amp[c] + ppi[c] + lnlccoa[c]	26569.1
production of Linoelaidyl carnitine	LNELDCCPT1c	crn[c] + lneldccoa[c] <=> coa[c] + lneldccrn[c]	12895.4 or 12894.1 or 78070.1 or 12895.2 or 12895.3 or 12895.1
carnitine transferase	LNELDCCPT2	coa[m] + lneldccrn[m] -> crn[m] + lneldccoa[m]	12896.1
transport into the mitochondria (carnitine)	LNELDCCRNt	lneldccrn[c] -> lneldccrn[m]	57279.1
fatty acid transport via diffusion	LNELDCt	lneldc[e] <=> lneldc[c]
carnitine O-palmitoyltransferase	LNLCCPT1	crn[c] + lnlccoa[c] -> coa[c] + lnlccrn[c]	12895.4 or 12894.1 or 78070.1 or 12895.2 or 12895.3 or 12895.1
carnitine transferase	LNLCCPT2	coa[m] + lnlccrn[m] -> crn[m] + lnlccoa[m]	12896.1
transport into the mitochondria (carnitine)	LNLCCRNt	lnlccrn[c] -> lnlccrn[m]	57279.1
carnitine O-palmitoyltransferase	LNLNCACPT1	crn[c] + lnlncacoa[c] -> coa[c] + lnlncacrn[c]	12895.4 or 12894.1 or 78070.1 or 12895.2 or 12895.3 or 12895.1
carnitine transferase	LNLNCACPT2	coa[m] + lnlncacrn[m] -> crn[m] + lnlncacoa[m]	12896.1
transport into the mitochondria (carnitine)	LNLNCACRNt	lnlncacrn[c] -> lnlncacrn[m]	57279.1
carnitine O-palmitoyltransferase	LNLNCGCPT1	crn[c] + lnlncgcoa[c] -> coa[c] + lnlncgcrn[c]	12895.4 or 12894.1 or 78070.1 or 12895.2 or 12895.3 or 12895.1
carnitine transferase	LNLNCGCPT2	coa[m] + lnlncgcrn[m] -> crn[m] + lnlncgcoa[m]	12896.1
transport into the mitochondria (carnitine)	LNLNCGCRNt	lnlncgcrn[c] -> lnlncgcrn[m]	57279.1
cytochrome P450 lanosterol 14-alpha-demethylase (DP)	LNS14DM	3 o2[c] + 2 h[c] + 3 nadph[c] + lanost[c] -> 4 h2o[c] + 3 nadp[c] + for[c] + 44mctr[c]	208285
cytochrome P450 lanosterol 14-alpha-demethylase	LNS14DMr	3 o2[r] + 2 h[r] + 3 nadph[r] + lanost[r] -> 4 h2o[r] + 44mctr[r] + 3 nadp[r] + for[r]	13121.1
lanosterol synthase	LNSTLSr	Ssq23epx[r] -> lanost[r]	16987.1
L-pipecolate oxidase peroxisomal	LPCOXp	Lpipecol[x] + o2[x] -> h[x] + h2o2[x] + thp2c[x]	19193.1
lipase	LPS	h2o[c] + tag_hs[c] -> h[c] + Rtotal3[c] + dag_hs[c]	16956.1
lipase	LPS2	h2o[c] + dag_hs[c] -> h[c] + Rtotal[c] + mag_hs[c]	16956.1
lipase	LPS3	h2o[c] + mag_hs[c] -> h[c] + Rtotal2[c] + glyc[c]	23945.1 or 23945.2
phospholipase	LPS4e	h2o[e] + pglyc_hs[e] -> h[e] + 1glyc_hs[e] + Rtotal2[e]	237625
lipase	LPSe	h2o[e] + tag_hs[e] -> h[e] + dag_hs[e] + Rtotal3[e]	16891.1 or 67717.1 or 69060.1 or 18946.1 or 15450.1 or 18947.1
Lecithin retinol acyltransferase	LRAT	pchol_hs[c] + retinol[c] -> lpchol_hs[c] + retfa[c]	79235.1
Lathosterol oxidase	LSTO1r	o2[r] + h[r] + nadph[r] + chlstol[r] -> 2 h2o[r] + nadp[r] + ddsmsterol[r]	235293
Lathosterol oxidase	LSTO2r	o2[r] + h[r] + nadph[r] + lthstrl[r] -> 7dhchsterol[r] + 2 h2o[r] + nadp[r]	235293
Leukotriene A-4 hydrolase	LTA4H	h2o[c] + leuktrA4[c] -> leuktrB4[c]	16993.1
Leukotriene C4 synthase	LTC4Sr	gthrd[r] + leuktrA4[r] -> leuktrC4[r]	17001.1 or 17001.2 or 211666.1 or 66447.1
transport of L-Lysine into the cell in exchange for L-Alanine by b0+AT transporter at the apical surfaces of the membranes of small intestine and rel cells.	LYSALArBATtc	ala_L[c] + lys_L[u] -> ala_L[u] + lys_L[c]	30962.1 and 20532.1
transport of L-Lysine into the cell in exchange for L-Leucine by b0+AT transporter at the apical surfaces of the membranes of small intestine and rel cells.	LYSLEUrBATtc	leu_L[c] + lys_L[u] -> leu_L[u] + lys_L[c]	30962.1 and 20532.1
L-lysine oxidase peroxisomal	LYSOXp	o2[x] + h2o[x] + lys_L[x] -> h2o2[x] + nh4[x] + 6a2ohxnt[x]
L-lysine transport in via sodium symport	LYSt4	na1[e] + lys_L[e] -> na1[c] + lys_L[c]	56774.1 or 20520.1
L-lysine transport via diffusion	LYSt5r	lys_L[e] <=> lys_L[c]	11987.1
L-lysine transport via diffusion (extracellular to cytosol)	LYStiDF	lys_L[e] -> lys_L[c]	69354.1 or 11989.1 or 11988.1 or 11987.1
L-lysine transport peroxisomal (irreversible)	LYStip	lys_L[c] -> lys_L[x]
Lysine mitochondrial transport via ornithine carrier	LYStm	h[m] + lys_L[c] <=> h[c] + lys_L[m]	18408.1 or 83885.1
L-lysine transport nuclear	LYStn	lys_L[c] <=> lys_L[n]
L-Lactate dehydrogese cytosolic/mitochondrial	L_LACDcm	2 ficytC[m] + lac_L[c] -> 2 h[c] + pyr[c] + 2 focytC[m]	626571.1 or 327951.1
L-lactate reversible transport via proton symport	L_LACt2r	h[e] + lac_L[e] <=> h[c] + lac_L[c]	20503.1 or 80879.1 or 20501.1 or 57274.1
mannosyl-oligosaccharide 13-16-alpha-mannosidase	M1316Mg	2 h2o[g] + nm4masn[g] -> 2 man[g] + nm2masn[g]	17158.1 or 140481.1
alpha-13-mannosyl-glycoprotein 2-beta-N-acetylglucosaminyltransferase	M13N2Tg	uacgam[g] + m4masn[g] -> h[g] + udp[g] + nm4masn[g]	17308.1
alpha-13-mannosyl-glycoprotein 4-beta-N-acetylglucosaminyltransferase	M13N4Tg	uacgam[g] + n2m2masn[g] -> h[g] + udp[g] + n3m2masn[g]	103534.1 or 269181.1 or 103534.2
beta-14-mannosyl-glycoprotein 4-beta-N-acetylglucosaminyltransferase	M14NTg	uacgam[g] + n2m2masn[g] -> h[g] + udp[g] + n2m2nmasn[g]	17309.1
alpha-16-mannosyl-glycoprotein 4-beta-N-acetylglucosaminyltransferase	M16N4Tg	uacgam[g] + n4m2masn[g] -> h[g] + udp[g] + n5m2masn[g]
alpha-16-mannosyl-glycoprotein 6-beta-N-acetylglucosaminyltransferase	M16N6Tg	uacgam[g] + n3m2masn[g] -> h[g] + udp[g] + n4m2masn[g]	107895
alpha-16-mannosyl-glycoprotein 2-beta-N-acetylglucosaminyltransferase	M16NTg	uacgam[g] + nm2masn[g] -> h[g] + udp[g] + n2m2masn[g]	217664
M4A transamidase endoplasmic reticulum	M4ATAer	pre_prot[r] + m_em_3gacpail[r] -> gpi_sig[r] + m_em_3gacpail_prot_hs[r]	276846.1 or 228812.1 or 14731.1 or 329777.1
M4B phosphoethanolaminyl transferase endoplasmic reticulum	M4BET2er	pe_hs[r] + mem2emgacpail_hs[r] -> dag_hs[r] + m_em_3gacpail[r]	18701.1 or 433931.1 or 18701.2
M4B transamidase endoplasmic reticulum	M4BTAer	mem2emgacpail_hs[r] + pre_prot[r] -> gpi_sig[r] + mem2emgacpail_prot_hs[r]	276846.1 or 78928.1 or 228812.1 or 14731.1 or 329777.1
M4C phosphoethanolaminyl transferase endoplasmic reticulum	M4CET3er	pe_hs[r] + m3emgacpail_hs[r] -> dag_hs[r] + mem2emgacpail_hs[r]	56703.1 or 18701.1 or 18701.2 or 56703.2
m4mpdol flippase	M4MPDOL_Lter	m4mpdol_L[c] -> m4mpdol_L[r]
m4mpdol flippase	M4MPDOL_Uter	m4mpdol_U[c] -> m4mpdol_U[r]
m7masnB transport from endoplasmic reticulum to Golgi apparatus	M7MASNBterg	m7masnB[r] -> m7masnB[g]
m8masn transport from ER to Golgi apparatus	M8MASNterg	m8masn[r] -> m8masn[g]
maleylacetoacetate isomerase	MACACI	4mlacac[c] -> 4fumacac[c]	14874.2 or 14874.3 or 14874.1
3-Methylimidazole acetaldehyde:D+ oxidoreductase	MACOXO	h2o[c] + nad[c] + 3mldz[c] -> 2 h[c] + nadh[c] + 3mlda[c]	109731.1 or 11670.1 or 67689.1 or 56847.1
Malate:sulfite antiport mitochondrial	MALSO3tm	so3[m] + mal_L[c] <=> so3[c] + mal_L[m]	27376.1
Malate:sulfate antiport mitochondrial	MALSO4tm	mal_L[c] + so4[m] <=> mal_L[m] + so4[c]	27376.1
alpha-glucosidase	MALT	h2o[c] + malt[c] -> 2 glc_D[c]	76051.1
Malate:thiosulfate antiport mitochondrial	MALTSULtm	mal_L[c] + tsul[m] <=> mal_L[m] + tsul[c]	27376.1
alpha-glucosidase extracellular	MALTe	h2o[e] + malt[e] -> 2 glc_D[e]	232714
maltose transport (uniport)	MALTt1r	malt[e] <=> malt[c]	20527.1
malate transport mitochondrial	MALtm	pi[m] + mal_L[c] <=> pi[c] + mal_L[m]	27376.1
mannose-1-phosphate guanylyltransferase (GDP)	MAN1PT2	h[c] + gdp[c] + man1p[c] -> pi[c] + gdpmann[c]	331026.1 or 331026.2 or 69080.1 or 69080.2
mannose-6-phosphate isomerase	MAN6PI	man6p[c] <=> f6p[c]	110119
mannose transport (uniport)	MANt1r	man[e] <=> man[c]	20527.1 or 20525.1 or 20526.1
mannose efflux from endoplasmic reticulum	MANter	man[r] -> man[c]
mannose efflux from Golgi apparatus	MANtg	man[g] -> man[c]
mannose efflux from lysosome	MANtly	man[l] -> man[c]
monoamine oxidase (L-Normetanephrine)	MAOLNOR	h2o[c] + o2[c] + normete_L[c] -> h2o2[c] + nh4[c] + 3m4hpga[c]	109731.1 or 17161.1
Methylamine oxidase	MAOX	h2o[c] + o2[c] + mma[c] -> h2o2[c] + nh4[c] + fald[c]	237940.1 or 237940.2 or 11754.1 or 76507.1
methylcrotonoyl-CoA carboxylase mitochondrial	MCCCrm	atp[m] + hco3[m] + 3mb2coa[m] <=> h[m] + adp[m] + pi[m] + 3mgcoa[m]	72039.1 and 78038.1
Malonyl-CoA Decarboxylase cytoplasmic	MCD	h[c] + malcoa[c] -> co2[c] + accoa[c]	56690.1
Malonyl-CoA Decarboxylase mitochondrial	MCDm	h[m] + malcoa[m] -> co2[m] + accoa[m]	56690.1
3-mercaptolactate:cysteine reductase	MCLACCYSR	nad[c] + cys_L[c] + mercplac[c] -> h[c] + nadh[c] + mercplaccys[c]
3-mercaptopyruvate sulfurtransferase	MCPST	cyan[c] + mercppyr[c] -> h[c] + pyr[c] + tcynt[c]	246221
malate dehydrogese	MDH	nad[c] + mal_L[c] <=> h[c] + nadh[c] + oaa[c]	76668.1 or 17449.1
malate dehydrogese mitochondrial	MDHm	nad[m] + mal_L[m] <=> h[m] + nadh[m] + oaa[m]	17448.1
5-Methylthio-5-deoxy-D-ribulose 1-phosphate dehydratase	MDRPD	5mdru1p[c] -> h2o[c] + dkmpp[c]
malic enzyme (D) mitochondrial	ME1m	nad[m] + mal_L[m] -> co2[m] + nadh[m] + pyr[m]	107029
malic enzyme (DP)	ME2	nadp[c] + mal_L[c] -> pyr[c] + nadph[c] + co2[c]	17436.1
malic enzyme (DP) mitochondrial	ME2m	nadp[m] + mal_L[m] -> nadph[m] + co2[m] + pyr[m]	107029.1 or 109264.1
mesacote--CoA ligase (ADP-forming) mitochondrial	MECOALm	coa[m] + atp[m] + mescon[m] <=> adp[m] + pi[m] + mescoa[m]	56451.1 and 20916.1
mesacote--CoA ligase (GDP-forming)	MECOAS1m	coa[m] + gtp[m] + mescon[m] <=> pi[m] + gdp[m] + mescoa[m]	20917.1 and 56451.1
Methanol transporter lysosome	MEOHtly	meoh[c] <=> meoh[l]
metanephrine secretion via secretory vesicle (ATP driven)	MEPIVESSte	2 h2o[c] + 2 atp[c] + 3 mepi[c] -> 2 adp[c] + 2 h[c] + 2 pi[c] + 3 mepi[e]
3-mercaptolactate-cysteine disulfide transport extracellular	MERCPLACCYSt	mercplaccys[c] -> mercplaccys[e]
methionine adenosyltransferase	METAT	h2o[c] + atp[c] + met_L[c] -> pi[c] + amet[c] + ppi[c]	232087.1 and 108645.1 or 108645.2 and 232087.1 or 11720.1
transport of L-Methionine by the apical neutral amino acid transporter B(0)AT1 or B(0)AT2 in kidney intestine or brain	METB0ATAtc	na1[u] + met_L[u] -> na1[c] + met_L[c]	70008.1 or 74338.1 and 57394.1
transport of L-Methionine into the cell and efflux of L-Isoleucine out of the cell by LAT2 on the basolateral surfaces of kidney and intestine.	METILELAT2tc	ile_L[c] + met_L[e] -> ile_L[e] + met_L[c]	20539.1 and 17254.1
transport of L-Methionine by LAT1 in association with 4F2hc across the apical surface of the memebranes.	METLAT1tc	leu_L[c] + met_L[u] -> leu_L[u] + met_L[c]	20539.1 and 17254.1
Methionine/Leucine exchange (Met in)	METLEUex	leu_L[c] + met_L[e] -> met_L[c] + leu_L[e]	17254.1 and 20539.1
transport of L-Methionine into the cell and efflux of L-Phenylalanine out of the cell by LAT2 on the basolateral surfaces of kidney and intestine.	METPHELAT2tc	phe_L[c] + met_L[e] -> phe_L[e] + met_L[c]	20539.1 and 17254.1
methionine synthase	METS	5mthf[c] + hcys_L[c] -> h[c] + thf[c] + met_L[c]	238505
L-methionine transport in via sodium symport	METt4	na1[e] + met_L[e] -> na1[c] + met_L[c]	105727.1 or 67760.1 or 56774.1 or 20520.1
L-methionine transport via diffusion (extracellular to cytosol)	METtec	met_L[e] <=> met_L[c]	215113.1 or 72401.1
transport of L-Methionine by y+LAT1 or y+LAT2 transporters in small intestine and kidney	METyLATtc	na1[e] + arg_L[c] + met_L[e] -> na1[c] + arg_L[e] + met_L[c]	20540.1 or 330836.1 and 17254.1
transport of Methionine by y+LAT1 or y+LAT2 with co-transporter of h in small intestine and kidney	METyLATthc	h[e] + arg_L[c] + met_L[e] -> h[c] + arg_L[e] + met_L[c]	20540.1 or 330836.1 and 17254.1
mevalote kise (atp)	MEVK1x	atp[x] + mev_R[x] -> h[x] + adp[x] + 5pmev[x]	17855.1
mannosyl-oligosaccharide glucosidase endoplasmic reticulum	MG1er	h2o[r] + g3m8masn[r] -> glc_D[r] + g2m8masn[r]	57377.1
mannosyl-oligosaccharide glucosidase endoplasmic reticulum	MG2er	h2o[r] + g2m8masn[r] -> glc_D[r] + g1m8masn[r]
mannosyl-oligosaccharide glucosidase endoplasmic reticulum	MG3er	h2o[r] + g1m8masn[r] -> glc_D[r] + m8masn[r]
methylglutaconyl-CoA hydratase (reversible) mitochondrial	MGCHrm	h2o[m] + 3mgcoa[m] <=> hmgcoa[m]	11992.1
N-Methylhistamine:oxygen oxidoreductase (deamiting)	MHISOR	h2o[c] + o2[c] + mhista[c] -> h2o2[c] + nh4[c] + 3mldz[c]	237940.1 or 237940.2 or 11754.1 or 76507.1
inositol-1345-trisphosphate 5-phosphatase	MI1345PP	h2o[c] + mi1345p[c] -> pi[c] + mi134p[c]	104015.1 or 170835.1 or 170835.1 or 16331.1 or 212111.1 or 64436.1 or 16330.1 or 16332.1 or 104015.2
inositol-134-trisphosphate 1-phosphatase	MI134PP	h2o[c] + mi134p[c] -> pi[c] + mi34p[c]	16329.1
inositol-145-trisphosphate 3-kise	MI145PK	atp[c] + mi145p[c] -> adp[c] + h[c] + mi1345p[c]	228550.1 or 233011.1 or 320404.1
inositol-145-trisphosphate 5-phosphatase	MI145PP	h2o[c] + mi145p[c] -> pi[c] + mi14p[c]	104015.1 or 170835.1 or 170835.1 or 16331.1 or 212111.1 or 64436.1 or 16330.1 or 16332.1 or 104015.2
inositol-14-bisphosphate 1-phosphatase	MI14PP	h2o[c] + mi14p[c] -> pi[c] + mi4p_D[c]	16329.1
inositol 14-bisphosphate nuclear transport (diffusion)	MI14Ptn	mi14p[c] <=> mi14p[n]
myo-inositol 1-phosphatase	MI1PP	h2o[c] + mi1p_D[c] -> pi[c] + inost[c]	114663.1 or 55980.1
myo-Inositol-1-phosphate synthase	MI1PS	g6p[c] -> mi1p_D[c]	71780.1
inositol 1-phosphate nuclear transport (diffusion)	MI1P_Dtn	mi1p_D[c] <=> mi1p_D[n]
inositol-3456-tetrakisphosphate 1-kise	MI3456PK	atp[c] + mi3456p[c] -> adp[c] + h[c] + mi13456p[c]
inositol-34-bisphosphate 4-phosphatase	MI34PP	h2o[c] + mi34p[c] -> pi[c] + mi3p_D[c]	234515.1 or 269180.1 or 269180.2
myo-inositol 3-phosphatase	MI3PP	h2o[c] + mi3p_D[c] -> pi[c] + inost[c]	114663.1 or 55980.1
myo-inositol 4-phosphatase	MI4PP	h2o[c] + mi4p_D[c] -> pi[c] + inost[c]	114663.1 or 55980.1
Maltodextrin glucosidase (maltotriose) extracellular	MLTG1e	h2o[e] + malttr[e] -> glc_D[e] + malt[e]	232714
mannosyl-oligosaccharide 12-alpha-mannosidase Golgi apparatus	MM5ag	h2o[g] + m5masnC[g] -> man[g] + m4masn[g]	17156.1 or 230815.1 or 17155.1
[truncated: 1,993 more rows]

## Sheet: Metabolites_OVOFOL
Metabolites Abbreviations	Metabolites Names
10fthf5glu[c]	10-formyltetrahydrofolate-[Glu](5)
10fthf5glu[l]	10-formyltetrahydrofolate-[Glu](5)
10fthf5glu[m]	10-formyltetrahydrofolate-[Glu](5)
10fthf6glu[c]	10-formyltetrahydrofolate-[Glu](6)
10fthf6glu[l]	10-formyltetrahydrofolate-[Glu](6)
10fthf6glu[m]	10-formyltetrahydrofolate-[Glu](6)
10fthf7glu[c]	10-formyltetrahydrofolate-[Glu](7)
10fthf7glu[l]	10-formyltetrahydrofolate-[Glu](7)
10fthf7glu[m]	10-formyltetrahydrofolate-[Glu](7)
10fthf[c]	10-Formyltetrahydrofolate
10fthf[l]	10-Formyltetrahydrofolate
10fthf[m]	10-Formyltetrahydrofolate
11docrtsl[c]	11-deoxycortisol
11docrtsl[m]	11-deoxycortisol
11docrtsl[r]	11-deoxycortisol
11docrtstrn[c]	11-deoxycorticosterone
11docrtstrn[m]	11-deoxycorticosterone
11docrtstrn[r]	11-deoxycorticosterone
13dampp[c]	trimethylenediaminium
h2o[c]	Water
o2[c]	O2
bamppald[c]	beta-Aminopropion aldehyde
h2o2[c]	Hydrogen peroxide
nh4[c]	Ammonium
1mncam[c]	1-methylnicotinamide
atp[c]	ATP(4-)
adp[c]	ADP
h[c]	proton
pi[c]	hydrogenphosphate
1mncam[e]	1-methylnicotinamide
1pipdn2c[x]	delta1-Piperideine-2-carboxylate
h[x]	proton
nadh[x]	Nicotinamide adenine dinucleotide - reduced
Lpipecol[x]	L-pipecolic acid
nad[x]	Nicotinamide adenine dinucleotide
h[m]	proton
nadph[m]	Nicotinamide adenine dinucleotide phosphate - reduced
o2[m]	O2
h2o[m]	Water
nadp[m]	Nicotinamide adenine dinucleotide phosphate
24nph[e]	2-hydroxy-4-nitrophenolate
24nph[c]	2-hydroxy-4-nitrophenolate
25hvitd3[m]	calcidiol
25hvitd3[c]	calcidiol
25hvitd3[e]	calcidiol
25hvitd3[u]	calcidiol
2amac[c]	2-aminoacrylic acid
pyr[c]	pyruvate
nadph[c]	Nicotinamide adenine dinucleotide phosphate - reduced
paps[c]	3'-Phosphoadenylyl sulfate
Lcyst[c]	L-cysteate(1-)
nadp[c]	Nicotinamide adenine dinucleotide phosphate
pap[c]	Adenosine 3',5'-bisphosphate
L2aadp[c]	L-2-aminoadipate(1-)
akg[m]	2-Oxoglutarate
akg[c]	2-Oxoglutarate
L2aadp[m]	L-2-aminoadipate(1-)
2dr1p[c]	2-Deoxy-D-ribose 1-phosphate
drib[c]	Deoxyribose
2hb[e]	2-Hydroxybutyrate
h[e]	proton
2hb[c]	2-Hydroxybutyrate
hco3[e]	Bicarbonate
na1[e]	Sodium
hco3[c]	Bicarbonate
na1[c]	Sodium
2oxoadp[m]	2-oxoadipate(2-)
coa[m]	Coenzyme A
nad[m]	Nicotinamide adenine dinucleotide
co2[m]	CO2
glutcoa[m]	glutaryl-CoA(5-)
nadh[m]	Nicotinamide adenine dinucleotide - reduced
2oxoadp[c]	2-oxoadipate(2-)
34dhoxpeg[c]	3,4-Dihydroxyphenylethyleneglycol
34dhoxpeg[e]	3,4-Dihydroxyphenylethyleneglycol
34dhpha[c]	(3,4-dihydroxyphenyl)acetate
amet[c]	S-Adenosyl-L-methionine
ahcys[c]	S-Adenosyl-L-homocysteine
homoval[c]	Homovanillate
34dhphe[u]	L-dopa
leu_L[c]	L-Leucine
34dhphe[c]	L-dopa
leu_L[u]	L-Leucine
nad[c]	Nicotinamide adenine dinucleotide
34dhpac[c]	3,4-Dihydroxyphenylacetaldehyde
nadh[c]	Nicotinamide adenine dinucleotide - reduced
34dhmald[c]	3,4-Dihydroxymandelaldehyde
34dhoxmand[c]	3,4-Dihydroxymandelate
34hpp[c]	3-(4-Hydroxyphenyl)pyruvate
co2[c]	CO2
hgentis[c]	homogentisate
35cgmp[c]	3,5-cyclic GMP(1-)
2mop[m]	2-methyl-3-oxopropanoate
glu_L[m]	L-glutamate(1-)
3aib[m]	(S)-3-aminoisobutyric acid
3aib[c]	(S)-3-aminoisobutyric acid
3aib[e]	(S)-3-aminoisobutyric acid
3dsphgn[c]	(2S)-1-hydroxy-3-oxooctadecan-2-aminium
sphgn[c]	sphinganine(1+)
3hanthrn[c]	3-hydroxyanthranilate
cmusa[c]	cis,cis-2-amino-3-(3-oxoprop-1-enyl)but-2-enedioate
b2coa[m]	Crotonoyl-CoA
3hibutcoa[m]	(S)-3-Hydroxyisobutyryl-CoA
3hmp[m]	3-hydroxy-2-methylpropanoate
hLkynr[c]	3-hydroxy-L-kynurenine
glu_L[c]	L-glutamate(1-)
dopa[c]	Dopamine
coa[c]	Coenzyme A
3mlda[c]	3-Methylimidazoleacetic acid
3mlda[e]	3-Methylimidazoleacetic acid
3mob[c]	3-Methyl-2-oxobutanoate
3mob[m]	3-Methyl-2-oxobutanoate
3mop[c]	(S)-3-Methyl-2-oxopentanoate
3mop[m]	(S)-3-Methyl-2-oxopentanoate
3m4hpga[c]	3-Methoxy-4-hydroxyphenylglycolaldehyde
3mox4hoxm[c]	3-Methoxy-4-hydroxymandelate
h2o[l]	Water
pi[l]	hydrogenphosphate
asp_L[c]	L-Aspartate
3sala[m]	3-sulfino-L-alanine (1-)
3sala[c]	3-sulfino-L-alanine (1-)
asp_L[m]	L-Aspartate
hyptaur[c]	Hypotaurine
3snpyr[c]	3-Sulfinopyruvate
3snpyr[m]	3-Sulfinopyruvate
so3[c]	Sulfite
pyr[m]	pyruvate
so3[m]	Sulfite
adrnl[c]	Adrenaline
mma[c]	methylammonium
nrpphr[c]	Norepinephrine
4abut[c]	4-Aminobutanoate
4abut[m]	4-Aminobutanoate
accoa[m]	Acetyl-CoA
4hdebrisoquine[e]	4 hydroxy debrisoquine
4hdebrisoquine[c]	4 hydroxy debrisoquine
4hglusa[m]	L-4-hydroxyglutamic semialdehyde
e4hglu[m]	L-erythro-4-Hydroxyglutamate
4hoxpacd[c]	4-Hydroxyphenylacetaldehyde
4hphac[c]	4-hydroxyphenylacetate
4hpro_LT[e]	trans-4-Hydroxy-L-proline
4hpro_LT[c]	trans-4-Hydroxy-L-proline
4mop[c]	4-Methyl-2-oxopentanoate
4mop[m]	4-Methyl-2-oxopentanoate
4mptnl[c]	4-methylpentanal
4mptnl[e]	4-methylpentanal
4mptnl[m]	4-methylpentanal
4nph[e]	4-nitrophenolate
4nph[c]	4-nitrophenolate
na1[u]	Sodium
cl[u]	Chloride
cl[c]	Chloride
4pyrdx[c]	4-pyridoxate
4pyrdx[e]	4-pyridoxate
5adtststeroneglc[c]	5alpha-Dihydrotestosterone glucuronide
5adtststeroneglc[e]	5alpha-Dihydrotestosterone glucuronide
5adtststeroneglc[r]	5alpha-Dihydrotestosterone glucuronide
5adtststerone[r]	17beta-hydroxy-5alpha-androstan-3-one
5aop[c]	5-Amino-4-oxopentanoate
5aop[m]	5-Amino-4-oxopentanoate
5dhf[c]	pentaglutamyl folate (DHF)
5dhf[l]	pentaglutamyl folate (DHF)
oh1[c]	hydroxide ion
5fthf[e]	5-Formyltetrahydrofolate
5fthf[c]	5-Formyltetrahydrofolate
oh1[e]	hydroxide ion
5htrp[c]	5-hydroxy-L-tryptophan
srtn[c]	serotonin(1+)
5hoxindact[c]	(5-hydroxyindol-3-yl)acetaldehyde
5hoxindoa[c]	5-Hydroxyindoleacetate
5htrp[e]	5-hydroxy-L-tryptophan
5hxkyn[c]	5-hydroxykynurenine
5hxkynam[c]	5-Hydroxykynurenamine
5mthf[e]	5-Methyltetrahydrofolate
5mthf[c]	5-Methyltetrahydrofolate
5mthf[u]	5-Methyltetrahydrofolate
5thf[c]	pentaglutamyl folate (THF)
5thf[l]	pentaglutamyl folate (THF)
5thf[m]	pentaglutamyl folate (THF)
6dhf[c]	hexaglutamyl folate (DHF)
6dhf[l]	hexaglutamyl folate (DHF)
6dhf[m]	hexaglutamyl folate (DHF)
6htststerone[c]	6 beta hydroxy testosterone
6htststerone[e]	6 beta hydroxy testosterone
6htststerone[r]	6 beta hydroxy testosterone
6thf[c]	hexaglutamyl folate (THF)
6thf[l]	hexaglutamyl folate (THF)
6thf[m]	hexaglutamyl folate (THF)
7dhchsterol[r]	cholesta-5,7-dien-3beta-ol
7dhchsterol[c]	cholesta-5,7-dien-3beta-ol
7dhf[c]	heptaglutamyl folate (DHF)
7dhf[l]	heptaglutamyl folate (DHF)
7dhf[m]	heptaglutamyl folate (DHF)
7thf[c]	heptaglutamyl folate (THF)
7thf[l]	heptaglutamyl folate (THF)
7thf[m]	heptaglutamyl folate (THF)
galgluside_hs[c]	galactosyl glucosyl ceramide
udpgal[c]	UDPgalactose
udp[c]	UDP
galgluside_hs[g]	galactosyl glucosyl ceramide
udpgal[g]	UDPgalactose
h[g]	proton
thcrm_hs[g]	trihexosyl ceramide
udp[g]	UDP
T_antigen[g]	T antigen (core 1)
uacgam[g]	UDP-N-acetyl-D-glucosamine
gncore1[g]	GlcNAc-alpha-1,4-Core 1
core2[g]	Core 2
gncore2[g]	GlcNAc-alpha-1,4-Core 2
acac[c]	Acetoacetate
aacoa[c]	Acetoacetyl-CoA
amp[c]	AMP
ppi[c]	Diphosphate
aact[c]	Aminoacetone
mthgxl[c]	Methylglyoxal
aact[m]	Aminoacetone
thp2c[c]	2,3,4,5-Tetrahydropyridine-2-carboxylate
L2aadp6sa[c]	L-2-Aminoadipate 6-semialdehyde
L2aadp6sa[m]	L-2-Aminoadipate 6-semialdehyde
sucsal[m]	Succinic semialdehyde
abt[c]	L-arabinitol
xylu_L[c]	L-Xylulose
4abutn[c]	4-Aminobutanal
4abut[e]	4-Aminobutanoate
h[l]	proton
accoa[c]	Acetyl-CoA
2maacoa[m]	2-methylacetoacetyl-CoA(4-)
ppcoa[m]	Propanoyl-CoA
aacoa[m]	Acetoacetyl-CoA
accoa[x]	Acetyl-CoA
coa[x]	Coenzyme A
occoa[x]	Octanoyl-CoA (n-C8:0CoA)
dcacoa[x]	Decanoyl-CoA (n-C10:0CoA)
ddcacoa[x]	Dodecanoyl-CoA (n-C12:0CoA)
tdcoa[x]	Tetradecanoyl-CoA (n-C14:0CoA)
pmtcoa[x]	Palmitoyl-CoA (n-C16:0CoA)
acac[e]	Acetoacetate
acac[m]	Acetoacetate
acac[x]	Acetoacetate
acald[c]	Acetaldehyde
acald[m]	Acetaldehyde
acald[r]	Acetaldehyde
acald[x]	Acetaldehyde
malcoa[c]	Malonyl-CoA
atp[m]	ATP(4-)
hco3[m]	Bicarbonate
adp[m]	ADP
malcoa[m]	Malonyl-CoA
pi[m]	hydrogenphosphate
ppa[c]	Propionate (n-C3:0)
ppcoa[c]	Propanoyl-CoA
ppa[m]	Propionate (n-C3:0)
amp[m]	AMP
ppi[m]	Diphosphate
accoa[g]	Acetyl-CoA
acetone[e]	acetone
acetone[c]	acetone
acetone[m]	acetone
acgagbside_hs[c]	alpha GalNAc globoside
acgagbside_hs[g]	alpha GalNAc globoside
acgagbside_hs[l]	alpha GalNAc globoside
acgalfucgalacgalfuc12gal14acglcgalgluside_hs[e]	Type IIIA glycolipid
acgalfucgalacgalfuc12gal14acglcgalgluside_hs[c]	Type IIIA glycolipid
acgalfucgalacgalfuc12gal14acglcgalgluside_hs[g]	Type IIIA glycolipid
acgalfucgalacgalfucgalacglcgal14acglcgalgluside_hs[e]	Type IIIAb
acgalfucgalacgalfucgalacglcgal14acglcgalgluside_hs[c]	Type IIIAb
acgalfucgalacgalfucgalacglcgal14acglcgalgluside_hs[g]	Type IIIAb
acgal[c]	N-Acetyl-D-galactosamine
itp[c]	ITP
idp[c]	IDP
acgal[g]	N-Acetyl-D-galactosamine
acgal[l]	N-Acetyl-D-galactosamine
acgal[e]	N-Acetyl-D-galactosamine
acgam[c]	N-Acetyl-D-glucosamine
acmana[c]	N-Acetyl-D-mannosamine
gam6p[c]	D-Glucosamine 6-phosphate
acgam6p[c]	N-Acetyl-D-glucosamine 6-phosphate
acgam1p[c]	N-Acetyl-D-glucosamine 1-phosphate
acgam[l]	N-Acetyl-D-glucosamine
acgbgbside_hs[c]	beta GalNAc globoside
acgbgbside_hs[g]	beta GalNAc globoside
acgbgbside_hs[l]	beta GalNAc globoside
acgpail_hs[c]	6-(N-acetyl-alpha-D-glucosaminyl)-1-phosphatidyl-1D-myo-inositol(1-)
ac[c]	Acetate
gpail_hs[c]	6-(alpha-D-glucosaminyl)-1-phosphatidyl-1D-myo-inositol
ach[e]	acetylcholine
h2o[e]	Water
ac[e]	Acetate
chol[e]	Choline
ach[c]	acetylcholine
cit[c]	Citrate
oaa[c]	Oxaloacetate
acn13acngalgbside_hs[c]	sialyl (1,3) sialyl (2,6) galactosylgloboside
acn13acngalgbside_hs[e]	sialyl (1,3) sialyl (2,6) galactosylgloboside
acn13acngalgbside_hs[g]	sialyl (1,3) sialyl (2,6) galactosylgloboside
acn23acngalgbside_hs[c]	sialyl (2,3) sialyl (2,6) galactosylgloboside
acn23acngalgbside_hs[e]	sialyl (2,3) sialyl (2,6) galactosylgloboside
acn23acngalgbside_hs[g]	sialyl (2,3) sialyl (2,6) galactosylgloboside
acnacngal14acglcgalgluside_hs[e]	3,8-LD1
acnacngal14acglcgalgluside_hs[c]	3,8-LD1
acnacngal14acglcgalgluside_hs[g]	3,8-LD1
acnacngalgbside_hs[c]	disialyl galactosylgloboside
acnacngalgbside_hs[e]	disialyl galactosylgloboside
acnacngalgbside_hs[g]	disialyl galactosylgloboside
acmanap[c]	N-Acetyl-D-mannosamine 6-phosphate
pep[c]	Phosphoenolpyruvate
acnamp[c]	N-Acetylneuraminate 9-phosphate
man6p[c]	D-Mannose 6-phosphate
kdnp[c]	2-keto-3-deoxy-D-glycero-D-galactononic acid 9-phosphate
acnam[c]	N-Acetylneuraminate
acnam[l]	N-Acetylneuraminate
acnam[n]	N-Acetylneuraminate
acngalacglcgal14acglcgalgluside_hs[e]	VI3NeuAc-nLc6Cer
acngalacglcgal14acglcgalgluside_hs[c]	VI3NeuAc-nLc6Cer
acngalacglcgal14acglcgalgluside_hs[g]	VI3NeuAc-nLc6Cer
2mbcoa[m]	2-Methylbutanoyl-CoA
fad[m]	Flavin adenine dinucleotide oxidized
2mb2coa[m]	2-methylcrotonoyl-CoA(4-)
fadh2[m]	Flavin adenine dinucleotide reduced
btcoa[m]	Butanoyl-CoA
ivcoa[m]	Isovaleryl-CoA
3mb2coa[m]	3-methylbut-2-enoyl-CoA(4-)
ibcoa[m]	Isobutyryl-CoA
2mp2coa[m]	2-Methylprop-2-enoyl-CoA
o2[x]	O2
h2o2[x]	Hydrogen peroxide
hdd2coa[x]	trans-Hexadec-2-enoyl-CoA
orn[c]	Ornithine
icit[c]	Isocitrate
cit[m]	Citrate
icit[m]	Isocitrate
dhcholoylcoa[x]	3alpha,7alpha-Dihydroxy-5beta-cholest-24-enoyl-CoA
fadh2[x]	Flavin adenine dinucleotide reduced
fad[x]	Flavin adenine dinucleotide oxidized
thcholoylcoa[x]	3alpha,7alpha,24-Trihydroxy-5beta-cholestanoyl-CoA
cholcoas[x]	3alpha,7alpha,12alpha-Trihydroxy-5beta-cholestanoyl-CoA(S)
cholcoads[x]	3alpha,7alpha,12alpha-Trihydroxy-5beta-cholest-24-enoyl-CoA
h2o[x]	Water
fmn[c]	FMN
ribflv[c]	Riboflavin
acrn[c]	O-acetylcarnitine
acrn[m]	O-acetylcarnitine
ac[m]	Acetate
acetol[c]	Acetol
13dpg[c]	3-Phospho-D-glyceroyl phosphate
3pg[c]	3-Phospho-D-glycerate
ac[g]	Acetate
adn[c]	Adenosine
ins[c]	Inosine
adn[e]	Adenosine
ins[e]	Inosine
nh4[e]	Ammonium
ade[e]	Adenine
ade[c]	Adenine
gtp[c]	GTP
gdp[c]	GDP
gtp[m]	GTP
gdp[m]	GDP
damp[c]	dAMP
datp[c]	dATP
dadp[c]	dADP
ametam[c]	S-Adenosylmethioninamine
camp[c]	cAMP
adn[m]	Adenosine
g1p[c]	D-Glucose 1-phosphate
man1p[c]	D-Mannose 1-phosphate
adprib[c]	ADPribose
r5p[c]	alpha-D-Ribose 5-phosphate
adprib[e]	ADPribose
prpp[c]	5-Phospho-alpha-D-ribose 1-diphosphate
adp[x]	ADP
adrncoa[c]	adrenyl coenzyme A
adrncoa[x]	adrenyl coenzyme A
crn[c]	L-Carnitine
adrncrn[c]	Adrenyl carnitine
adrncrn[m]	Adrenyl carnitine
adrncoa[m]	adrenyl coenzyme A
crn[m]	L-Carnitine
adrnl[e]	Adrenaline
adrn[e]	adrenic acid
adrn[c]	adrenic acid
adsel[c]	Adenylylselenate
3padsel[c]	3-Phosphoadenylylselenate
aps[c]	Adenosine 5'-phosphosulfate
dcamp[c]	N6-(1,2-Dicarboxyethyl)-AMP
fum[c]	Fumarate
25aics[c]	(S)-2-[5-Amino-1-(5-phospho-D-ribosyl)imidazole-4-carboxamido]succinate
aicar[c]	5-Amino-1-(5-Phospho-D-ribosyl)imidazole-4-carboxamide
imp[c]	IMP
ksi_pre18[g]	keratan sulfate I biosynthesis, precursor 18
ksi_pre19[g]	keratan sulfate I biosynthesis, precursor 19
ksi_pre21[g]	keratan sulfate I biosynthesis, precursor 21
ksi_pre22[g]	keratan sulfate I biosynthesis, precursor 22
ksi_pre24[g]	keratan sulfate I biosynthesis, precursor 24
ksi_pre25[g]	keratan sulfate I biosynthesis, precursor 25
ksi_pre27[g]	keratan sulfate I biosynthesis, precursor 27
ksi_pre28[g]	keratan sulfate I biosynthesis, precursor 28
ksi_pre30[g]	keratan sulfate I biosynthesis, precursor 30
ksi_pre31[g]	keratan sulfate I biosynthesis, precursor 31
ksi_pre33[g]	keratan sulfate I biosynthesis, precursor 33
ksi_pre34[g]	keratan sulfate I biosynthesis, precursor 34
ksii_core4_pre2[g]	keratan sulfate II boisynthesis, precursor 2
ksii_core4_pre3[g]	keratan sulfate II biosynthesis, precursor 3
ksii_core4_pre4[g]	keratan sulfate II biosynthesis, precursor 4
ksii_core4_pre5[g]	keratan sulfate II biosynthesis, precursor 5
ksii_core4_pre7[g]	keratan sulfate II biosynthesis, precursor 7
ksii_core4_pre8[g]	keratan sulfate II biosynthesis, precursor 8
ksii_core2_pre2[g]	keratan sulfate II biosynthesis, precursor 2
ksii_core2_pre3[g]	keratan sulfate II biosynthesis, precursor 3
ksii_core2_pre4[g]	keratan sulfate II biosynthesis, precursor 4
ksii_core2_pre5[g]	keratan sulfate II biosynthesis, precursor 5
ksii_core2_pre7[g]	keratan sulfate II biosynthesis, precursor 7
ksii_core2_pre8[g]	keratan sulfate II biosynthesis, precursor 8
ksi_pre1[g]	keratan sulfate I biosynthesis, precursor 1
ksi_pre2[g]	keratan sulfate I biosynthesis, precursor 2
ksi_pre3[g]	keratan sulfate I biosynthesis, precursor 3
ksi_pre4[g]	keratan sulfate I biosynthesis, precursor 4
ksi_pre6[g]	keratan sulfate I biosynthesis, precursor 6
ksi_pre7[g]	keratan sulfate I biosynthesis, precursor 7
ksi_pre9[g]	keratan sulfate I biosynthesis, precursor 9
ksi_pre10[g]	keratan sulfate I biosynthesis, precursor 10
ksi_pre12[g]	keratan sulfate I biosynthesis, precursor 12
ksi_pre13[g]	keratan sulfate I biosynthesis, precursor 13
ksi_pre15[g]	keratan sulfate I biosynthesis, precursor 15
ksi_pre16[g]	keratan sulfate I biosynthesis, precursor 16
cdpchol[c]	CDPcholine
cmp[c]	CMP
cdpea[c]	CDP-ethanolamine(1-)
Rtotal2[c]	R total 2 position
urea[m]	Urea
Rtotal2coa[c]	R total 2 coenzyme A
alpa_hs[c]	lysophosphatidic acid
pa_hs[c]	phosphatidate(2-)
ala_L[m]	L-Alanine
glx[m]	Glyoxylate
gly[m]	Glycine
glx[x]	Glyoxylate
gly[x]	Glycine
pyr[x]	pyruvate
hcys_L[c]	L-Homocysteine
ahcys[r]	S-Adenosyl-L-homocysteine
n2m2nmn[l]	reducing GlcNAc removed form of n2m2nmasn (w/o peptide)
m2mn[l]	(alpha-D-mannosyl)2-beta-D-mannosyl-N-acetylglucosamine
n2m2mn[l]	de-Fuc, reducing GlcNAc removed, de-Sia, de-Gal form of PA6 (w/o peptide linkage)
fprica[c]	5-Formamido-1-(5-phospho-D-ribosyl)imidazole-4-carboxamide
thf[c]	5,6,7,8-Tetrahydrofolate
air[c]	5-amino-1-(5-phospho-D-ribosyl)imidazole
5aizc[c]	5-amino-1-(5-phospho-D-ribosyl)imidazole-4-carboxylate
ak2lgchol_hs[e]	1-alkyl 2-lysoglycerol 3-phosphocholine
ak2lgchol_hs[c]	1-alkyl 2-lysoglycerol 3-phosphocholine
succoa[m]	Succinyl-CoA
mal_L[c]	L-Malate
mal_L[m]	L-Malate
akg[e]	2-Oxoglutarate
akg[x]	2-Oxoglutarate
prgstrn[c]	progesterone
aprgstrn[c]	(20S)-20-hydroxypregn-4-en-3-one
xol7ah[c]	7alpha-hydroxy-5beta-cholestan-3-one
xol7ah2[c]	5beta-cholestane-3alpha,7alpha-diol
xoldioloneh[c]	7alpha,12alpha-dihydroxy-5beta-cholestan-3-one
xoltriol[c]	5beta-cholestane-3alpha,7alpha,12alpha-triol
xol7aone[c]	7alpha-hydroxycholest-4-en-3-one
xoldiolone[c]	7alpha,12alpha-Dihydroxycholest-4-en-3-one
alaala[c]	D-Alanyl-D-alanine
ala_L[c]	L-Alanine
alaala[u]	D-Alanyl-D-alanine
h[u]	proton
asn_L[c]	L-Asparagine
ala_L[e]	L-Alanine
asn_L[e]	L-Asparagine
ala_L[u]	L-Alanine
cys_L[c]	L-Cysteine
cys_L[e]	L-Cysteine
gln_L[c]	L-Glutamine
ala_D[e]	D-Alanine
ala_D[c]	D-Alanine
gln_L[e]	L-Glutamine
gly[c]	Glycine
gly[e]	Glycine
ile_L[c]	L-Isoleucine
ile_L[e]	L-Isoleucine
phe_L[c]	L-Phenylalanine
phe_L[e]	L-Phenylalanine
ser_L[c]	L-Serine
ser_L[e]	L-Serine
thr_L[c]	L-Threonine
thr_L[e]	L-Threonine
arg_L[c]	L-Arginine
arg_L[e]	L-Arginine
etoh[c]	Ethanol
pacald[c]	Phenylacetaldehyde
pac[c]	Phenylacetic acid
pristanal[c]	pristanal
prist[c]	pristanic acid
aldstrn[c]	aldosterone
aldstrn[e]	aldosterone
aldstrn[m]	aldosterone
lnlnca[u]	alpha-linolenate
lnlnca[c]	alpha-linolenate
dhap[c]	Dihydroxyacetone phosphate
arachd[c]	arachidonate
5HPET[c]	5(S)-HPETE(1-)
leuktrA4[c]	leukotriene A4(1-)
12ppd_S[c]	(S)-Propane-1,2-diol
am6sa[c]	2-aminomuconate 6-semialdehyde(1-)
amuco[c]	2-aminomuconate(2-)
dhcholestancoa[x]	3alpha,7alpha-Dihydroxy-5beta-cholestanoyl-CoA
o2[r]	O2
h2o[r]	Water
cholcoar[x]	(25R)-3alpha,7alpha,12alpha-trihydroxy-5beta-cholestan-26-oyl-CoA(4-)
amet[r]	S-Adenosyl-L-methionine
ahcys[m]	S-Adenosyl-L-homocysteine
amet[m]	S-Adenosyl-L-methionine
cgly[c]	L-cysteinylglycine
cgly[e]	L-cysteinylglycine
amp[x]	AMP
amp[r]	AMP
strch1[e]	starch, structure 1 (1,6-{7[1,4-Glc], 4[1,4-Glc]})
glc_D[e]	D-Glucose
strch2[e]	starch, structure 2 (1,6-{2[1,4-Glc], [1,4-Glc]})
glygn2[e]	glycogen, structure 2 (glycogenin-1,6-{7[1,4-Glc], 4[1,4-Glc]})
glygn4[e]	glycogen, structure 4 (glycogenin-1,6-{2[1,4-Glc], [1,4-Glc]})
andrstrnglc[c]	androsterone 3-glucosiduronic acid
andrstrnglc[e]	androsterone 3-glucosiduronic acid
andrstrnglc[r]	androsterone 3-glucosiduronic acid
andrstrn[e]	androsterone
andrstrn[c]	androsterone
andrstrn[r]	androsterone
2aobut[m]	L-2-Amino-3-oxobutanoate
ap4a[c]	P1,P4-Bis(5'-adenosyl) tetraphosphate
ala_B[m]	beta-Alanine
msa[m]	3-oxopropanoate
apoC[c]	Apocarboxlase (no lys residue)
lys_L[c]	L-Lysine
apoC_Lys[c]	Apocarboxylase (Lys residue)
apoC[m]	Apocarboxlase (no lys residue)
lys_L[m]	L-Lysine
apoC_Lys[m]	Apocarboxylase (Lys residue)
apoC_Lys_btn[c]	Holocarboxylase (biotin covalent bound to Lys residue of apoC)
biocyt[c]	Biocytin
apoC_Lys_btn[m]	Holocarboxylase (biotin covalent bound to Lys residue of apoC)
biocyt[m]	Biocytin
n4abutn[c]	4-acetamidobutanal
arab_L[c]	L-Arabinose
arab_L[e]	L-Arabinose
arachcoa[c]	arachidyl coenzyme A
arachcoa[x]	arachidyl coenzyme A
arachcrn[c]	arachidyl carnitine
arachcrn[m]	arachidyl carnitine
arachcoa[m]	arachidyl coenzyme A
arachdcoa[c]	arachidonoyl-CoA(4-)
arachdcoa[x]	arachidonoyl-CoA(4-)
arachd[e]	arachidonate
arachd[r]	arachidonate
arachd[u]	arachidonate
arach[e]	arachidate
arach[c]	arachidate
arg_L[u]	L-Arginine
arg_L[m]	L-Arginine
lys_L[e]	L-Lysine
urea[c]	Urea
orn[m]	Ornithine
argsuc[c]	N(omega)-(L-Arginino)succinate
citr_L[c]	L-Citrulline
sgalside_hs[l]	sulfatide galactocerebroside
galside_hs[l]	D-galactosyl-N-acylsphingosine
so4[l]	Sulfate
Rtotal[c]	R total
Rtotalcoa[c]	R total Coenzyme A
Rtotal3[c]	R total 3 position
Rtotal3coa[c]	R total 3 Coenzyme A
pmtcoa[c]	Palmitoyl-CoA (n-C16:0CoA)
R1coa_hs[c]	R group 1 Coenzyme A
hdcoa[c]	Hexadecenoyl-CoA (n-C16:1CoA)
tdcoa[c]	Tetradecanoyl-CoA (n-C14:0CoA)
lnlncacoa[c]	alpha-Linolenoyl-CoA
R2coa_hs[c]	R group 2 Coenzyme A
lnlncgcoa[c]	gamma-linolenoyl-CoA(4-)
strdnccoa[c]	stearidonyl coenzyme A
dlnlcgcoa[c]	dihomo-gamma-linolenyl coenzyme A
tmndnccoa[c]	timnodonyl coenzyme A
lnlccoa[c]	linoleic coenzyme A
clpndcoa[c]	clupanodonyl CoA
dcsptn1coa[c]	docosa-4,7,10,13,16-pentaenoyl coenzyme A
c226coa[c]	cervonyl coenzyme A
stcoa[c]	Stearoyl-CoA (n-C18:0CoA)
odecoa[c]	Octadecenoyl-CoA (n-C18:1CoA)
vacccoa[c]	vaccenyl coenzyme A
lneldccoa[c]	linoelaidyl coenzyme A
nrvnccoa[c]	nervonyl coenzyme A
od2coa[c]	trans-Octadec-2-enoyl-CoA
lgnccoa[c]	lignocericyl coenzyme A
hexccoa[c]	Hexacosanoyl-CoA (n-C26:0CoA)
eicostetcoa[c]	eicosatetranoyl coenzyme A
tetpent6coa[c]	tetracosapentaenoyl coenzyme A, n-6
tetpent3coa[c]	tetracosapentaenoyl coenzyme A, n-3
tettet6coa[c]	tetracosatetraenoyl coenzyme A
tethex3coa[c]	tetracosahexaenoyl coenzyme A
hdd2coa[c]	trans-Hexadec-2-enoyl-CoA
Rtotalcoa[m]	R total Coenzyme A
pmtcoa[m]	Palmitoyl-CoA (n-C16:0CoA)
Rtotal2coa[m]	R total 2 coenzyme A
Rtotal3coa[m]	R total 3 Coenzyme A
crm_hs[l]	N-acylsphingosine
Rtotal[l]	R total
sphings[l]	sphingosine(1+)
ascb_L[c]	L-ascorbate
o2s[c]	Superoxide anion
dhdascb[c]	dehydroascorbide(1-)
ascb_L[u]	L-ascorbate
ascb_L[e]	L-ascorbate
asn_L[u]	L-Asparagine
asn_L[m]	L-Asparagine
nh4[m]	Ammonium
Asn_X_Ser_Thr[r]	protein-linked asparagine residue (N-glycosylation site)
Asn_X_Ser_Thr[l]	protein-linked asparagine residue (N-glycosylation site)
ala_B[c]	beta-Alanine
cbp[c]	Carbamoyl phosphate
cbasp[c]	N-Carbamoyl-L-aspartate
k[c]	potassium
k[e]	potassium
Nacasp[m]	N-acetyl-L-aspartate(2-)
oaa[m]	Oxaloacetate
asp_L[e]	L-Aspartate
adp[r]	ADP
atp[r]	ATP(4-)
atp[e]	ATP(4-)
amp[e]	AMP
pi[e]	hydrogenphosphate
adp[e]	ADP
atp[n]	ATP(4-)
atp[x]	ATP(4-)
avite1[e]	(+)-alpha-tocopherol
avite1[c]	(+)-alpha-tocopherol
man[c]	D-Mannose
man[l]	D-Mannose
mn[l]	beta-1,4-mannose-N-acetylglucosamine
udpacgal[g]	UDP-N-acetyl-D-galactosamine
gbside_hs[g]	globoside
ga2_hs[g]	GA2
ga1_hs[g]	gibberellin A1(1-)
gm2_hs[g]	N-acetyl-beta-D-galactosaminyl-(1->4)-[alpha-N-acetylneuraminosyl-(2->3)]-beta-D-galactosyl-beta-D-glucosyl-(1<->1)-ceramide anion
gm1_hs[g]	ganglioside GM1
gd2_hs[g]	GD2
gd1b_hs[g]	GD1b
gt2_hs[g]	GT2
gt1c_hs[g]	GT1c
galgbside_hs[g]	galactosylgloboside
acglcgalgluside_hs[g]	N-acetyl-beta-D-glucosaminyl-(1->3)-beta-D-galactosyl-(1->4)-beta-D-glucosylceramide
gal14acglcgalgluside_hs[g]	Lactoneotetraosylceramide
acglcgal14acglcgalgluside_hs[g]	nLc5Cer
galacglcgal14acglcgalgluside_hs[g]	i-antigen
acglc13galacglcgal14acglcgalgluside_hs[g]	nLc7Cer
acgalfuc12gal14acglcgalgluside_hs[g]	(Gal)2 (GalNAc)1 (Glc)1 (GlcNAc)1 (LFuc)1 (Cer)1
galacgalfuc12gal14acglcgalgluside_hs[g]	(Gal)3 (GalNAc)1 (Glc)1 (GlcNAc)1 (LFuc)1 (Cer)1
acgalfucgalacglcgal14acglcgalgluside_hs[g]	(Gal)3 (GalNAc)1 (Glc)1 (GlcNAc)2 (LFuc)1 (Cer)1
galacgalfucgalacglcgal14acglcgalgluside_hs[g]	(Gal)4 (GalNAc)1 (Glc)1 (GlcNAc)2 (LFuc)1 (Cer)1
acglcgalacglcgal14acglcgalgluside_hs[g]	(Gal)3 (Glc)1 (GlcNAc)3 (Cer)1
galacglcgalacglcgal14acglcgalgluside_hs[g]	I-antigen
galacglc13galacglcgal14acglcgalgluside_hs[g]	nLc8Cer
galthcrm_hs[g]	Gal-Gal-Gal-Glc-Cer
galgalthcrm_hs[g]	Gal-Gal-Gal-Gal-Glc-Cer
galgalgalthcrm_hs[g]	Gal-Gal-Gal-Gal-Gal-Glc-Cer
acglcgalgbside_hs[g]	GlcNAc-Gal globoside
galacglcgalgbside_hs[g]	Gal-GlcNAc-Gal globoside
h2o[g]	Water
gm2a_hs[g]	GM2alpha
gm1a_hs[g]	GM1alpha
gluside_hs[g]	D-glucosyl-N-acylsphingosine
cholcoa[x]	choloyl-CoA(4-)
taur[x]	Taurine
tchola[x]	taurocholic acid
dgcholcoa[x]	Chenodeoxyglycocholoyl-CoA
dgchol[x]	glycochenodeoxycholate
dcholcoa[x]	chenodeoxycholoyl coenzyme a
btn[c]	Biotin
btamp[c]	Biotinyl-5'-AMP
btn[m]	Biotin
btamp[m]	Biotinyl-5'-AMP
ala_B[u]	beta-Alanine
ala_B[e]	beta-Alanine
succ[c]	Succinate
caro[c]	beta-carotene
retinal[c]	retinal
bhb[m]	(R)-3-hydroxybutyrate
chito2pdol_L[c]	N,N-Diacetylchitobiosyldiphosphodolichol, human liver homolog
gdpmann[c]	GDP-D-mannose
mpdol_L[c]	beta-D-Mannosyldiacetylchitobiosyldiphosphodolichol, human liver homolog
chito2pdol_U[c]	N,N-Diacetylchitobiosyldiphosphodolichol, human uterine homolog
mpdol_U[c]	beta-D-Mannosyldiacetylchitobiosyldiphosphodolichol, human uterine homolog
glyb[c]	Glycine betaine
betald[m]	Betaine aldehyde
glyb[m]	Glycine betaine
bhb[e]	(R)-3-hydroxybutyrate
bhb[c]	(R)-3-hydroxybutyrate
dmgly[c]	N,N-dimethylglycine
met_L[c]	L-Methionine
bildglcur[c]	bis(beta-glucosyluronate)bilirubin
bildglcur[e]	bis(beta-glucosyluronate)bilirubin
bildglcur[r]	bis(beta-glucosyluronate)bilirubin
bilglcur[c]	mono(glucosyluronic acid)bilirubin(2-)
bilglcur[e]	mono(glucosyluronic acid)bilirubin(2-)
biliverd[c]	biliverdin(2-)
bilirub[c]	bilirubin(2-)
bilirub[e]	bilirubin(2-)
biocyt[n]	Biocytin
dolmanp_L[r]	Dolichyl phosphate D-mannose, human liver homolog
memgacpail_hs[r]	(mannosyl),(phosphoethanolaminyl)-mannosyl-glucosylaminyl-acylphosphatidylinositol (B)
dolp_L[r]	dolichyl phosphate(2-)
h[r]	proton
m2emgacpail_hs[r]	(dimannosyl),(phosphoethanolaminyl)-mannosyl-glucosylaminyl-acylphosphatidylinositol (H6)
dolmanp_U[r]	Dolichyl phosphate D-mannose, human uterine homolog
dolp_U[r]	dolichyl phosphate(2-)
h2o[n]	Water
btn[n]	Biotin
lys_L[n]	L-Lysine
biocyt[e]	Biocytin
btn[e]	Biotin
3uib[c]	3-Ureidoisobutyrate
3aib_D[c]	D-3-Amino-isobutanoate
but[c]	Butyrate (n-C4:0)
but[m]	Butyrate (n-C4:0)
but[e]	Butyrate (n-C4:0)
dmnoncrn[m]	4,8-dimethylnonanoyl carnitine
dmnoncoa[m]	4,8 dimethylnonanoyl-CoA
44mctr[r]	4,4-dimethyl-5alpha-cholesta-8,14,24-trien-3beta-ol
nadph[r]	Nicotinamide adenine dinucleotide phosphate - reduced
44mzym[r]	14-demethyllanosterol
nadp[r]	Nicotinamide adenine dinucleotide phosphate
pmtcrn[c]	L-palmitoylcarnitine
pmtcrn[m]	L-palmitoylcarnitine
hdd2crn[c]	trans-Hexadec-2-enoyl carnitine
hdcecrn[c]	Hexadecenoyl carnitine
hdd2crn[m]	trans-Hexadec-2-enoyl carnitine
hdd2coa[m]	trans-Hexadec-2-enoyl-CoA
hdcecrn[m]	Hexadecenoyl carnitine
hdcoa[m]	Hexadecenoyl-CoA (n-C16:1CoA)
stcrn[c]	stearoylcarnitine
stcrn[m]	stearoylcarnitine
stcoa[m]	Stearoyl-CoA (n-C18:0CoA)
odecrn[c]	octadecenoyl carnitine
odecrn[m]	octadecenoyl carnitine
odecoa[m]	Octadecenoyl-CoA (n-C18:1CoA)
arachdcrn[c]	C20:4 carnitine
arachdcrn[m]	C20:4 carnitine
arachdcoa[m]	arachidonoyl-CoA(4-)
c226coa[x]	cervonyl coenzyme A
c226crn[c]	cervonyl carnitine
c226crn[m]	cervonyl carnitine
c226coa[m]	cervonyl coenzyme A
4mzym_int1[r]	4-Methylzymosterol intermediate 1
4mzym_int2[r]	4-Methylzymosterol intermediate 2
co2[r]	CO2
nad[r]	Nicotinamide adenine dinucleotide
nadh[r]	Nicotinamide adenine dinucleotide - reduced
zym_int2[r]	zymosterol intermediate 2
zymst[r]	zymosterol
ca2[c]	Calcium
ca2[e]	Calcium
camp[e]	cAMP
carn[c]	carnosine
his_L[c]	L-Histidine
caro[e]	beta-carotene
carn[u]	carnosine
etoh[x]	Ethanol
h2o2[m]	Hydrogen peroxide
adocbl[c]	Adenosylcobalamin
adocbl[e]	Adenosylcobalamin
adocbl[u]	Adenosylcobalamin
glc_D[r]	D-Glucose
g6p[r]	D-Glucose 6-phosphate
cbp[m]	Carbamoyl phosphate
pi[r]	hydrogenphosphate
ppi[r]	Diphosphate
prostg1[c]	15-dehydro-prostaglandin E1(1-)
prostge1[c]	prostaglandin E1(1-)
prostge2[c]	prostaglandin E2(1-)
prostgf2[c]	prostaglandin F2alpha(1-)
cdpdag_hs[c]	CDP-diacylglycerol(2-)
inost[c]	myo-Inositol
pail_hs[c]	1-phosphatidyl-1D-myo-inositol(1-)
cdpdag_hs[m]	CDP-diacylglycerol(2-)
ctp[c]	CTP
ctp[m]	CTP
pa_hs[m]	phosphatidate(2-)
dag_hs[c]	diglyceride
pchol_hs[c]	Phosphatidylcholine
pe_hs[c]	phosphatidylethanolamine
crm_hs[c]	N-acylsphingosine
crmp_hs[c]	ceramide 1-phosphate(2-)
crm_hs[g]	N-acylsphingosine
crm_hs[r]	N-acylsphingosine
gluside_hs[c]	D-glucosyl-N-acylsphingosine
gluside_hs[r]	D-glucosyl-N-acylsphingosine
35cgmp[e]	3,5-cyclic GMP(1-)
chsterol[r]	cholesterol
xol25oh[r]	25-hydroxycholesterol
chol[c]	Choline
cholp[c]	choline phosphate(1-)
chol[m]	Choline
chsterol[c]	cholesterol
chsterol[e]	cholesterol
chsterol[u]	cholesterol
cholate[e]	Cholate
cholate[c]	Cholate
cholp[g]	choline phosphate(1-)
cholp[l]	choline phosphate(1-)
chol[g]	Choline
chol[r]	Choline
chsterols[c]	cholesterol sulfate
chsterol[m]	cholesterol
itaccoa[m]	itaconyl-CoA(5-)
citr_L[m]	L-Citrulline
cit[e]	Citrate
pep[m]	Phosphoenolpyruvate
creat[m]	creatine
pcreat[m]	N-phosphocreatinate(2-)
creat[c]	creatine
pcreat[c]	N-phosphocreatinate(2-)
for[c]	Formate
cl[e]	Chloride
for[e]	Formate
i[c]	iodide
i[e]	iodide
oxa[c]	oxalate(2-)
oxa[e]	oxalate(2-)
clpndcoa[x]	clupanodonyl CoA
clpnd[e]	clupanodonic acid
clpnd[c]	clupanodonic acid
pglyc_hs[c]	phosphatidylglycerol(1-)
clpn_hs[c]	cardiolipin
cmpacna[c]	CMP-N-acetyl-beta-neuraminate(2-)
cmp[g]	CMP
cmpacna[g]	CMP-N-acetyl-beta-neuraminate(2-)
cmpacna[n]	CMP-N-acetyl-beta-neuraminate(2-)
ctp[n]	CTP
ppi[n]	Diphosphate
co2[e]	CO2
co2[g]	CO2
co2[x]	CO2
coa[g]	Coenzyme A
coa[l]	Coenzyme A
coa[r]	Coenzyme A
q10[m]	ubiquinone-10
Tn_antigen[g]	Tn antigen
core3[g]	Core 3
core4[g]	Core 4
core6[g]	Core 6
co[c]	carbon monoxide
co[e]	carbon monoxide
ntm2amep[c]	N-Trimethyl-2-aminoethylphosphonate
cmpntm2amep[c]	CMP-N-trimethyl-2-aminoethylphosphonate
cpppg3[c]	Coproporphyrinogen III
pppg9[c]	Protoporphyrinogen IX
creat[e]	creatine
crmp_hs[e]	ceramide 1-phosphate(2-)
pcrn[x]	propionyl-carnitine
pcrn[c]	propionyl-carnitine
crn[x]	L-Carnitine
acrn[x]	O-acetylcarnitine
crn[e]	L-Carnitine
dmnoncrn[x]	4,8-dimethylnonanoyl carnitine
crtsl[e]	cortisol
crtsl[c]	cortisol
crtsl[m]	cortisol
crtsl[r]	cortisol
crtstrn[e]	corticosterone
crtstrn[c]	corticosterone
crtstrn[m]	corticosterone
crvnc[e]	cervonic acid, C22:6 n-3
crvnc[c]	cervonic acid, C22:6 n-3
cspg_a[l]	chondroitin sulfate A (GalNAc4S-GlcA) proteoglycan
Ser_Gly_Ala_X_Gly[l]	protein-linked serine residue (glycosaminoglycan attachment site)
cs_a[l]	chondroitin sulfate A (GalNAc4S-GlcA), free chain
cspg_c[l]	chondroitin sulfate C (GalNAc6S-GlcA) proteoglycan
cs_c[l]	chondroitin sulfate C (GalNAc6S-GlcA), free chain
cspg_d[l]	chondroitin sulfate D (GlcNAc6S-GlcA2S) proteoglycan
cs_d[l]	chondroitin sulfate D (GlcNAc6S-GlcA2S), free chain
cspg_e[l]	chondroitin sulfate E (GalNAc4,6diS-GlcA) proteoglycan
cs_e[l]	chondroitin sulfate E (GalNAc4,6diS-GlcA), free chain
pcrn[m]	propionyl-carnitine
dmnoncoa[x]	4,8 dimethylnonanoyl-CoA
ppcoa[x]	Propanoyl-CoA
csn[c]	Cytosine
ura[c]	Uracil
csn[e]	Cytosine
cspg_a[g]	chondroitin sulfate A (GalNAc4S-GlcA) proteoglycan
cspg_a[e]	chondroitin sulfate A (GalNAc4S-GlcA) proteoglycan
cspg_b[g]	chondroitin sulfate B / dermatan sulfate (IdoA2S-GalNAc4S) proteoglycan
cspg_b[e]	chondroitin sulfate B / dermatan sulfate (IdoA2S-GalNAc4S) proteoglycan
cspg_c[g]	chondroitin sulfate C (GalNAc6S-GlcA) proteoglycan
cspg_c[e]	chondroitin sulfate C (GalNAc6S-GlcA) proteoglycan
cspg_d[g]	chondroitin sulfate D (GlcNAc6S-GlcA2S) proteoglycan
cspg_d[e]	chondroitin sulfate D (GlcNAc6S-GlcA2S) proteoglycan
cspg_e[g]	chondroitin sulfate E (GalNAc4,6diS-GlcA) proteoglycan
cspg_e[e]	chondroitin sulfate E (GalNAc4,6diS-GlcA) proteoglycan
utp[c]	UTP
cyan[m]	Hydrogen cyanide
tsul[m]	Thiosulfate
tcynt[m]	Thiocyanate
cyan[e]	Hydrogen cyanide
cyan[c]	Hydrogen cyanide
focytC[m]	Ferrocytochrome C
ficytC[m]	Ferricytochrome c
o2s[m]	Superoxide anion
q10h2[m]	Ubiquinol-10
cysam[c]	cysteaminium
cys_L[u]	L-Cysteine
Lcystin[c]	L-cystine
gthrd[c]	Reduced glutathione
gthox[c]	Oxidized glutathione
mercppyr[c]	Mercaptopyruvate
Lcystin[u]	L-cystine
cyst_L[c]	L-Cystathionine
2obut[c]	2-Oxobutanoate
Lcystin[e]	L-cystine
glu_L[e]	L-glutamate(1-)
cytd[c]	Cytidine
uri[c]	Uridine
cytd[m]	Cytidine
cmp[m]	CMP
cytd[n]	Cytidine
h[n]	proton
nh4[n]	Ammonium
uri[n]	Uridine
cytd[e]	Cytidine
cdp[c]	CDP
dgtp[c]	dGTP
dgdp[c]	dGDP
cmp[n]	CMP
dgtp[n]	dGTP
cdp[n]	CDP
dgdp[n]	dGDP
dcmp[c]	dCMP
dcdp[c]	dCDP
dcmp[n]	dCMP
dcdp[n]	dCDP
dctp[c]	dCTP
dctp[n]	dCTP
datp[n]	dATP
dadp[n]	dADP
utp[n]	UTP
udp[n]	UDP
cdp[m]	CDP
adp[n]	ADP
gtp[n]	GTP
gdp[n]	GDP
dad_2[c]	Deoxyadenosine
din[c]	Deoxyinosine
dad_2[e]	Deoxyadenosine
din[e]	Deoxyinosine
dag_hs[n]	diglyceride
pa_hs[n]	phosphatidate(2-)
dag_hs[r]	diglyceride
dag_hs[e]	diglyceride
ala_D[x]	D-Alanine
nh4[x]	Ammonium
dd2coa[m]	trans-Dodec-2-enoyl-CoA
dcyt[n]	Deoxycytidine
dump[c]	dUMP
dcsptn1coa[x]	docosa-4,7,10,13,16-pentaenoyl coenzyme A
dcsptn1crn[c]	docosa-4,7,10,13,16-pentaenoyl carnitine
dcsptn1crn[m]	docosa-4,7,10,13,16-pentaenoyl carnitine
dcsptn1coa[m]	docosa-4,7,10,13,16-pentaenoyl coenzyme A
dcsptn1[e]	docosa-4,7,10,13,16-pentaenoic acid
dcsptn1[c]	docosa-4,7,10,13,16-pentaenoic acid
L_dpchrm[c]	L-dopachromate
56dihindlcrbxlt[c]	5,6-dihydroxyindole-2-carboxylate
dcyt[c]	Deoxycytidine
duri[c]	Deoxyuridine
duri[n]	Deoxyuridine
debrisoquine[e]	debrisoquine
debrisoquine[c]	debrisoquine
tag_hs[c]	triglyceride
dgchol[c]	glycochenodeoxycholate
dgmp[c]	dGMP
datp[m]	dATP
dgmp[m]	dGMP
dadp[m]	dADP
dgdp[m]	dGDP
dgsn[m]	Deoxyguanosine
dgsn[e]	Deoxyguanosine
dgsn[c]	Deoxyguanosine
3dhguln[c]	3-Dehydro-L-gulonate
dhdascb[e]	dehydroascorbide(1-)
dhcholestanate[m]	3alpha,7alpha-Dihydroxy-5beta-cholestanate
dhcholestanate[x]	3alpha,7alpha-Dihydroxy-5beta-cholestanate
fadh2[r]	Flavin adenine dinucleotide reduced
fad[r]	Flavin adenine dinucleotide oxidized
zymstnl[r]	5alpha-cholest-8-en-3beta-ol
chlstol[r]	5alpha-cholesta-7,24-dien-3beta-ol
lthstrl[r]	5alpha-cholest-7-en-3beta-ol
dsmsterol[r]	desmosterol
ddsmsterol[r]	7-dehydrodesmosterol
dhcrm_hs[c]	dihydroceramide
fad[c]	Flavin adenine dinucleotide oxidized
fadh2[c]	Flavin adenine dinucleotide reduced
dhea[c]	3beta-hydroxyandrost-5-en-17-one
dheas[c]	3beta-hydroxyandrost-5-en-17-one 3-sulfate(1-)
dhea[r]	3beta-hydroxyandrost-5-en-17-one
dhf[c]	7,8-Dihydrofolate
dhf[l]	7,8-Dihydrofolate
dhf[m]	7,8-Dihydrofolate
dhor_S[c]	(S)-Dihydroorotate
orot[c]	Orotate
56dura[c]	5,6-dihydrouracil
cala[c]	N-carbamoyl-beta-alaninate
56dthm[c]	5,6-dihydrothymine
dhbpt[c]	6,7-dihydrobiopterin
thbpt[c]	5,6,7,8-tetrahydrobiopterin
mlthf[c]	5,10-Methylenetetrahydrofolate
didp[c]	dIDP
didp[n]	dIDP
digalsgalside_hs[c]	Digalactosylceramidesulfate
digalsgalside_hs[e]	Digalactosylceramidesulfate
digalsgalside_hs[g]	Digalactosylceramidesulfate
digalside_hs[c]	Digalactosylceramide
digalside_hs[g]	Digalactosylceramide
digalside_hs[l]	Digalactosylceramide
ditp[c]	dITP
ditp[n]	dITP
dkmpp[c]	2,3-diketo-5-methylthio-1-phosphopentane
2kmb[c]	2-keto-4-methylthiobutyrate
dlnlcgcrn[c]	dihomo-gamma-linolenyl carnitine
dlnlcgcrn[m]	dihomo-gamma-linolenyl carnitine
dlnlcgcoa[m]	dihomo-gamma-linolenyl coenzyme A
dlnlcg[e]	dihomo-gamma-linolenic acid (n-6)
dlnlcg[c]	dihomo-gamma-linolenic acid (n-6)
dmpp[c]	Dimethylallyl diphosphate
ipdp[c]	Isopentenyl diphosphate
grdp[c]	Geranyl diphosphate
dmpp[x]	Dimethylallyl diphosphate
ipdp[x]	Isopentenyl diphosphate
grdp[x]	Geranyl diphosphate
ppi[x]	Diphosphate
dmgly[m]	N,N-dimethylglycine
fald[m]	Formaldehyde
sarcs[m]	Sarcosine
dmhptcrn[c]	2,6 dimethylheptanoyl carnitine
dmhptcrn[m]	2,6 dimethylheptanoyl carnitine
dmhptcoa[m]	2,6 dimethylheptanoyl-CoA
dmhptcrn[e]	2,6 dimethylheptanoyl carnitine
dmnoncoa[c]	4,8 dimethylnonanoyl-CoA
dmnoncrn[c]	4,8-dimethylnonanoyl carnitine
13_cis_retn[n]	13-cis-retinoate
Ser_Thr[l]	protein-linked serine or threonine residue (O-glycosylation site)
dctp[m]	dCTP
dem2emgacpail_prot_hs[r]	deacylated-(phosphoethanolaminyl-dimannosyl),(phosphoethanolaminyl)-mannosyl-glucosaminyl-acylphosphatidylinositol
dgpi_prot_hs[r]	deacylated-glycophosphatidylinositol (GPI)-anchored protein
dgtp[m]	dGTP
dsT_antigen[g]	disialyl-T antigen
dttp[m]	dTTP
dttp[n]	dTTP
ethamp[r]	O-phosphonatoethanaminium(1-)
gpi_sig[r]	glycophosphatidylinositol (GPI) signal sequence (C-terminal peptide)
kdn[c]	2-keto-3-deoxy-D-glycero-D-galactononic acid
m_em_3gacpail_prot_hs[r]	mannosyl-3-(phosphoethanolaminyl-mannosyl)-glucosaminyl-acylphosphatidylinositol-Protein (M4A)
melanin[c]	Melanin
mem2emgacpail_prot_hs[r]	({[(mannosyl),(phosphoethanolaminyl)]-dimannosyl},{phosphoethanolaminyl})-mannosyl-glucosaminyl-acylphosphatidylinositol-Protein (M4B)
n5m2masn[g]	((N-acetyl-D-glucosaminyl)5-(alpha-D-mannosyl)2-beta-D-mannosyl-diacetylchitobiosyl)-L-asparagine (protein)
sTn_antigen[g]	sialyl-Tn antigen
sprm[c]	spermine(4+)
dnad[c]	Deamino-NAD+
nicrnt[c]	Nicotinate D-ribonucleotide
dnad[n]	Deamino-NAD+
dcdp[m]	dCDP
dudp[c]	dUDP
dtdp[m]	dTDP
dtdp[c]	dTDP
dudp[m]	dUDP
dutp[c]	dUTP
dutp[m]	dUTP
dttp[c]	dTTP
g3m8mpdol_L[r]	(alpha-D-Glucosyl)3-(alpha-D-mannosyl)8-beta-D-mannosyl-diacetylchitobiosyldiphosphodolichol, human liver homolog
doldp_L[r]	Dolichol diphosphate, human liver homolog
g3m8masn[r]	(alpha-D-Glucosyl)3-(alpha-D-mannosyl)8-beta-D-mannosyl-diacetylchitobiosyl-L-asparagine (protein)
g3m8mpdol_U[r]	(alpha-D-Glucosyl)3-(alpha-D-mannosyl)8-beta-D-mannosyl-diacetylchitobiosyldiphosphodolichol, human uterine homolog
doldp_U[r]	Dolichol diphosphate, human uterine homolog
dolglcp_L[c]	Dolichyl beta-D-glucosyl phosphate, human liver homolog
dolglcp_L[r]	Dolichyl beta-D-glucosyl phosphate, human liver homolog
dolglcp_U[c]	Dolichyl beta-D-glucosyl phosphate, human uterine homolog
dolglcp_U[r]	Dolichyl beta-D-glucosyl phosphate, human uterine homolog
dolp_L[c]	dolichyl phosphate(2-)
dolp_U[c]	dolichyl phosphate(2-)
dolmanp_L[c]	Dolichyl phosphate D-mannose, human liver homolog
dolmanp_U[c]	Dolichyl phosphate D-mannose, human uterine homolog
m8mpdol_L[r]	(alpha-D-Mannosyl)8-beta-D-mannosyl-diacetylchitobiosyldiphosphodolichol, human liver homolog
g1m8mpdol_L[r]	alpha-D-Glucosyl-(alpha-D-mannosyl)8-beta-D-mannosyl-diacetylchitobiosyldiphosphodolichol, human liver homolog
m8mpdol_U[r]	(alpha-D-Mannosyl)8-beta-D-mannosyl-diacetylchitobiosyldiphosphodolichol, human uterine homolog
g1m8mpdol_U[r]	alpha-D-Glucosyl-(alpha-D-mannosyl)8-beta-D-mannosyl-diacetylchitobiosyldiphosphodolichol, human uterine homolog
g2m8mpdol_L[r]	(alpha-D-Glucosyl)2-(alpha-D-mannosyl)8-beta-D-mannosyl-diacetylchitobiosyldiphosphodolichol, human liver homolog
g2m8mpdol_U[r]	(alpha-D-Glucosyl)2-(alpha-D-mannosyl)8-beta-D-mannosyl-diacetylchitobiosyldiphosphodolichol, human uterine homolog
m4mpdol_L[r]	(alpha-D-Mannosyl)4-beta-D-mannosyl-diacetylchitobiosyldiphosphodolichol, human liver homolog
m5mpdol_L[r]	(alpha-D-Mannosyl)5-beta-D-mannosyl-diacetylchitobiosyldiphosphodolichol, human liver homolog
m4mpdol_U[r]	(alpha-D-Mannosyl)4-beta-D-mannosyl-diacetylchitobiosyldiphosphodolichol, human uterine homolog
m5mpdol_U[r]	(alpha-D-Mannosyl)5-beta-D-mannosyl-diacetylchitobiosyldiphosphodolichol, human uterine homolog
m6mpdol_L[r]	(alpha-D-Mannosyl)6-beta-D-mannosyl-diacetylchitobiosyldiphosphodolichol, human liver homolog
m6mpdol_U[r]	(alpha-D-Mannosyl)6-beta-D-mannosyl-diacetylchitobiosyldiphosphodolichol, human uterine homolog
m7mpdol_L[r]	(alpha-D-Mannosyl)7-beta-D-mannosyl-diacetylchitobiosyldiphosphodolichol, human liver homolog
m7mpdol_U[r]	(alpha-D-Mannosyl)7-beta-D-mannosyl-diacetylchitobiosyldiphosphodolichol, human uterine homolog
2c23dh56dhoxin[c]	2-Carboxy-2,3-dihydro-5,6-dihydroxyindole
dopaqn[c]	L-dopaquinone
dopa[e]	Dopamine
dpcoa[c]	Dephospho-CoA
pan4p[c]	Pantetheine 4'-phosphate
dpcoa[l]	Dephospho-CoA
23dpg[c]	2,3-bisphosphonato-D-glycerate(5-)
5dpmev[x]	(R)-5-Diphosphomevalonate
pi[x]	hydrogenphosphate
frdp[c]	Farnesyl diphosphate
2dr5p[c]	2-Deoxy-D-ribose 5-phosphate
g3p[c]	Glyceraldehyde 3-phosphate
dtdp[n]	dTDP
dtmp[c]	dTMP
dudp[n]	dUDP
dump[n]	dUMP
thym[c]	Thymine
duri[m]	Deoxyuridine
dump[m]	dUMP
dutp[n]	dUTP
3aib_D[e]	D-3-Amino-isobutanoate
lac_D[e]	D-Lactate
lac_D[c]	D-Lactate
ebastineoh[e]	hydroxylated ebastine
ebastineoh[c]	hydroxylated ebastine
ebastineoh[r]	hydroxylated ebastine
ebastine[e]	ebastine
ebastine[c]	ebastine
ebastine[r]	ebastine
3hbcoa[m]	(S)-3-Hydroxybutanoyl-CoA
3hmbcoa[m]	(2S,3S)-3-hydroxy-2-methylbutanoyl-CoA(4-)
eicostetcrn[c]	Eicosatetranoyl carnitine
eicostetcrn[m]	Eicosatetranoyl carnitine
eicostetcoa[m]	eicosatetranoyl coenzyme A
eicostet[e]	eicosatetranoic acid
eicostet[c]	eicosatetranoic acid
elaidcrn[c]	Elaidic carnitine
elaidcrn[m]	Elaidic carnitine
od2coa[m]	trans-Octadec-2-enoyl-CoA
elaid[e]	elaidate
elaid[c]	elaidate
n2m2nm[l]	n2m2nmasn (w/o peptide linkage)
ksi_deg2[l]	keratan sulfate I, degradation product 2
ksi_deg3[l]	keratan sulfate I, degradation product 3
s2l2n2m2m[l]	de-Fuc form of PA6 (w/o peptide linkage)
s2l2n2m2mn[l]	de-Fuc, reducing GlcNAc removed form of PA6 (w/o peptide linkage)
m7masnA[g]	(alpha-D-mannosyl)7-beta-D-mannosyl-diacetylchitobiosyl-L-asparagine, isoform A (protein)
m6masnC[g]	(alpha-D-mannosyl)6-beta-D-mannosyl-diacetylchitobiosyl-L-asparagine (protein)
m6masnB2[g]	(alpha-D-mannosyl)6-beta-D-mannosyl-diacetylchitobiosyl-L-asparagine (protein)
m5masnB1[g]	(alpha-D-mannosyl)5-beta-D-mannosyl-diacetylchitobiosyl-L-asparagine (protein)
2pg[c]	D-Glycerate 2-phosphate
tmndnc[u]	timnodonic acid C20:5, n-3
tmndnc[c]	timnodonic acid C20:5, n-3
2ameph[c]	(2-Aminoethyl)phosphonate
cmp2amep[c]	CMP-2-aminoethylphosphonate
estradiolglc[c]	17beta-estradiol 3-glucosiduronic acid
estradiolglc[e]	17beta-estradiol 3-glucosiduronic acid
estradiol[e]	estradiol
estradiol[c]	estradiol
estradiol[r]	estradiol
estriolglc[c]	16-Glucuronide-estriol
estriolglc[e]	16-Glucuronide-estriol
estriolglc[r]	16-Glucuronide-estriol
estriol[r]	estriol
estriol[c]	estriol
estroneglc[c]	estrone 3-glucosiduronic acid
estroneglc[e]	estrone 3-glucosiduronic acid
estroneglc[r]	estrone 3-glucosiduronic acid
estrones[e]	estrone 3-sulfate(1-)
estrones[c]	estrone 3-sulfate(1-)
estrone[r]	estrone
estrone[c]	estrone
etfox[m]	Electron transfer flavoprotein oxidized
etfrd[m]	Electron transfer flavoprotein reduced
etha[c]	Ethanolamine
ethamp[c]	O-phosphonatoethanaminium(1-)
etoh[e]	Ethanol
10fthf[e]	10-Formyltetrahydrofolate
10fthf5glu[e]	10-formyltetrahydrofolate-[Glu](5)
1glyc_hs[e]	1 acyl phosphoglycerol
34dhphe[e]	L-dopa
4abut[u]	4-Aminobutanoate
4hphac[e]	4-hydroxyphenylacetate
avite1[u]	(+)-alpha-tocopherol
glyleu[u]	Glycylleucine
glyphe[u]	Glycylphenylalanine
glypro[u]	Glycylproline
glysar[u]	Glycylsarcosine
hdca[u]	Hexadecanoate (n-C16:0)
ile_L[u]	L-Isoleucine
leugly[u]	Leucylglycine
leuleu[u]	Leucylleucine
lnlc[u]	linoleate
lnlncg[u]	gamma-linolenate
lys_L[u]	L-Lysine
met_L[u]	L-Methionine
nac[u]	Nicotinate
ocdcea[u]	octadecenoate (n-C18:1)
orn[u]	Ornithine
pro_D[u]	D-proline
pro_L[u]	L-Proline
progly[u]	L-Prolinylglycine
retinol[u]	retinol
Rtotal[e]	R total
Rtotal2[e]	R total 2 position
Rtotal3[e]	R total 3 position
taur[u]	Taurine
trp_L[u]	L-Tryptophan
tyr_L[u]	L-Tyrosine
Tyr_ggn[e]	Tyr-194 of apo-glycogenin protein (primer for glycogen synthesis)
val_L[u]	L-Valine
adprbp[e]	ADP-D-ribose 2-phosphate(4-)
alaala[e]	D-Alanyl-D-alanine
carn[e]	carnosine
cmp[e]	CMP
dheas[e]	3beta-hydroxyandrost-5-en-17-one 3-sulfate(1-)
f1a[e]	F1alpha
fe2[e]	Fe2+
fe3[e]	Fe3+
fol[e]	Folate
fol[u]	Folate
fru[e]	D-Fructose
fuc13galacglcgal14acglcgalgluside_hs[e]	III3Fuc-nLc6Cer
fuc_L[e]	L-Fucose
fucacngal14acglcgalgluside_hs[e]	IV3-a-NeuAc,III3-a-Fuc-nLc4Cer
fucfuc12gal14acglcgalgluside_hs[e]	Ley glycolipid
fucfuc132galacglcgal14acglcgalgluside_hs[e]	V3Fuc,III3Fuc-nLc6Cer
fucfucfucgalacglc13galacglcgal14acglcgalgluside_hs[e]	(Gal)4 (Glc)1 (GlcNAc)3 (LFuc)3 (Cer)1
fucfucfucgalacglcgal14acglcgalgluside_hs[e]	(Gal)3 (Glc)1 (GlcNAc)2 (LFuc)3 (Cer)1
fucgal14acglcgalgluside_hs[e]	Lacto-N-fucopentaosyl III ceramide
gal[e]	D-Galactose
galacglcgalgbside_hs[e]	Gal-GlcNAc-Gal globoside
galgalfucfucgalacglcgalacglcgal14acglcgalgluside_hs[e]	(Gal)6 (Glc)1 (GlcNAc)3 (LFuc)2 (Cer)1
galgalgalthcrm_hs[e]	Gal-Gal-Gal-Gal-Gal-Glc-Cer
gam[e]	D-Glucosamine
gbside_hs[e]	globoside
gchola[e]	glycocholate
gd1b2_hs[e]	GD1beta
gd1c_hs[e]	GD1c
gdp[e]	GDP
glcur[e]	D-Glucuronate
gln_L[u]	L-Glutamine
gluala[e]	5-L-Glutamyl-L-alanine
gly[u]	Glycine
glyb[e]	Glycine betaine
glyc[e]	Glycerol
glyc_S[e]	(S)-Glycerate
glygly[e]	Glycyl-glycine
glygn5[e]	glycogen, structure 5 (glycogenin-2[1,4-Glc])
glyleu[e]	Glycylleucine
glyphe[e]	Glycylphenylalanine
glypro[e]	Glycylproline
gmp[e]	GMP
gncore1[e]	GlcNAc-alpha-1,4-Core 1
gp1c_hs[e]	GP1c
gp1calpha_hs[e]	GP1c alpha
gq1b_hs[e]	GQ1b
gq1balpha_hs[e]	GQ1balpha
gsn[e]	Guanosine
gt1a_hs[e]	GT1a
gthox[e]	Oxidized glutathione
gthrd[e]	Reduced glutathione
gtp[e]	GTP
gua[e]	Guanine
h2o2[e]	Hydrogen peroxide
ha[e]	hyaluronan
ha_pre1[e]	hyaluronan biosynthesis, precursor 1
hdca[e]	Hexadecanoate (n-C16:0)
hdcea[e]	Hexadecenoate (n-C16:1)
hestratriol[e]	4,17 dihydroxy estradiol
hexc[e]	cerotate
his_L[e]	L-Histidine
his_L[u]	L-Histidine
hista[e]	histamium
hom_L[e]	L-Homoserine
hpdca[e]	margarate
hspg[e]	heparan sulfate proteoglycan
htaxol[e]	6 alpha hydroxy taxol/ 6 alpha hydroxy paclitaxel
hxan[e]	Hypoxanthine
idp[e]	IDP
imp[e]	IMP
inost[e]	myo-Inositol
ksi[e]	keratan sulfate I
ksi_deg1[e]	keratan sulfate I, degradation product 1
ksii_core2[e]	keratan sulfate II (core 2-linked)
ksii_core4[e]	keratan sulfate II (core 4-linked)
lac_L[e]	L-Lactate
lcts[e]	Lactose
leu_L[e]	L-Leucine
leuktrA4[e]	leukotriene A4(1-)
leuktrB4[e]	leukotriene B4(1-)
leuktrC4[e]	leukotriene C4(2-)
leuktrE4[e]	leukotriene E4(1-)
lgnc[e]	lignocerate
lneldc[e]	linoelaidic acid (all trans C18:2)
lnlc[e]	linoleate
lpchol_hs[e]	lysophosphatidylcholine
malt[e]	Maltose
malttr[e]	Maltotriose
man[e]	D-Mannose
mepi[e]	Metanephrine
mercplaccys[e]	3-mercaptolactate-cysteine disulfide
met_L[e]	L-Methionine
n2m2nmasn[e]	N-Acetyl-beta-D-glucosaminyl-1,2-alpha-D-mannosyl-1,3-(N-acetyl-beta-D-glucosaminyl-1,2-alpha-D-mannosyl-1,6)-(N-acetyl-beta-D-glucosaminyl-1,4)-beta-D-mannosyl-1,4-N-acetyl-beta-D-glucosaminyl-R
nac[e]	Nicotinate
nad[e]	Nicotinamide adenine dinucleotide
nadp[e]	Nicotinamide adenine dinucleotide phosphate
ncam[e]	Nicotinamide
no[e]	Nitric oxide
npthl[e]	naphthalene
nrpphr[e]	Norepinephrine
nrvnc[e]	nervonate
o2[e]	O2
o2s[e]	Superoxide anion
oagd3_hs[e]	9-O-Acetylated GD3
oagt3_hs[e]	9-O-Acetylated GT3
ocdca[e]	octadecanoate (n-C18:0)
ocdcea[e]	octadecenoate (n-C18:1)
octa[e]	octanoate (n-C8:0)
onpthl[e]	naphthalene epoxide
orn[e]	Ornithine
paf_hs[e]	1-alkyl 2-acteylglycerol 3-phosphocholine
pchol_hs[e]	Phosphatidylcholine
pe_hs[e]	phosphatidylethanolamine
pglyc_hs[e]	phosphatidylglycerol(1-)
phe_L[u]	L-Phenylalanine
pheacgln[e]	(2S)-4-carbamoyl-2-(2-phenylacetamido)butanoate
pheme[e]	Protoheme
phyt[e]	phytanate
pnto_R[e]	(R)-Pantothenate
ppa[e]	Propionate (n-C3:0)
prgstrn[e]	progesterone
pro_D[e]	D-proline
pro_L[e]	L-Proline
prostgd2[e]	prostaglandin D2(1-)
prostge1[e]	prostaglandin E1(1-)
prostge2[e]	prostaglandin E2(1-)
prostgf2[e]	prostaglandin F2alpha(1-)
ps_hs[e]	phosphatidylserine
ptdca[e]	pentadecanoate
pydam[e]	Pyridoxamine
pydx[e]	Pyridoxal
pydxn[e]	Pyridoxine
pyr[e]	pyruvate
rbt[e]	D-ribitol
retfa[e]	fatty acid retinol
retn[e]	all-trans-retinoate
rib_D[e]	D-Ribose
ribflv[e]	Riboflavin
s2l2fn2m2masn[e]	PA6
s2l2n2m2m[e]	de-Fuc form of PA6 (w/o peptide linkage)
s2l2n2m2masn[e]	de-Fuc form of PA6
sbt_D[e]	D-Sorbitol
ser_D[e]	D-Serine
ser_L[u]	L-Serine
sl_L[e]	(S)-3-sulfonatolactate(2-)
so4[e]	Sulfate
sphs1p[e]	sphingosine 1-phosphate(1-)
srtn[e]	serotonin(1+)
strdnc[e]	stearidonic acid C18:4, n-3
succ[e]	Succinate
sucr[e]	Sucrose
tag_hs[e]	triglyceride
tagat_D[e]	D-tagatose
taur[e]	Taurine
taxol[e]	paclitaxel
tchola[e]	taurocholic acid
tcynt[e]	Thiocyanate
tdchola[e]	taurochenodeoxycholate
tethex3[e]	tetracosahexaenoic acid, n-3
tetpent3[e]	tetracosapentaenoic acid, n-3
tetpent6[e]	tetracosapentaenoic acid, n-6
tettet6[e]	tetracosatetraenoic acid n-6
thf[e]	5,6,7,8-Tetrahydrofolate
thm[e]	Thiamin
thmmp[e]	Thiamin monophosphate
thmtp[e]	thiamine(1+) triphosphate(4-)
thr_L[u]	L-Threonine
thym[e]	Thymine
thymd[e]	Thymidine
thyox_L[e]	L-thyroxine
tre[e]	Trehalose
triodthy[e]	3,3,5-triiodo-L-thyronine
triodthysuf[e]	Triiodothyronine sulfate
trp_L[e]	L-Tryptophan
tststerone[e]	testosterone
tststeroneglc[e]	testosterone 3-glucosiduronic acid
tsul[e]	Thiosulfate
ttdca[e]	tetradecanoate (n-C14:0)
txa2[e]	thromboxane A2(1-)
tyr_L[e]	L-Tyrosine
udp[e]	UDP
ump[e]	UMP
ura[e]	Uracil
urea[e]	Urea
uri[e]	Uridine
utp[e]	UTP
vacc[e]	trans-vaccenate
val_L[e]	L-Valine
vitd3[u]	calciol
whhdca[e]	omega hydroxy hexadecanoate (n-C16:0)
whttdca[e]	omega hydroxy tetradecanoate (n-C14:0)
xolest2_hs[e]	cholesterol ester
xolest_hs[e]	cholesterol ester
xoltri24[e]	(24S)-7alpha,24-dihydroxycholesterol
xoltri25[e]	7alpha,25-dihydroxycholesterol
xoltri27[e]	7alpha,26-dihydroxycholesterol
xyl_D[e]	D-Xylose
f1a[g]	F1alpha
f1a[l]	F1alpha
fuc1p_L[c]	L-Fucose 1-phosphate
gdpfuc[c]	GDP-L-fucose
gdpfuc[g]	GDP-L-fucose
n2m2masn[g]	((N-acetyl-D-glucosaminyl)2-(alpha-D-mannosyl)2-beta-D-mannosyl-diacetylchitobiosyl)-L-asparagine (protein)
fn2m2masn[g]	N4-{N-Acetyl-beta-D-glucosaminyl-(1,2)-alpha-D-mannosyl-(1,3)-[N-acetyl-beta-D-glucosaminyl-(1,2)-alpha-D-mannosyl-(1,6)]-beta-D-mannosyl-(1,4)-N-acetyl-beta-D-glucosaminyl-(1,4)-[alpha-L-fucosyl-(1,6)]-N-acetyl-beta-D-glucosaminyl}asparagine
gdp[g]	GDP
ttdca[c]	tetradecanoate (n-C14:0)
hdca[c]	Hexadecanoate (n-C16:0)
hdcea[c]	Hexadecenoate (n-C16:1)
ocdca[c]	octadecanoate (n-C18:0)
ocdcea[c]	octadecenoate (n-C18:1)
lnlc[c]	linoleate
lneldc[c]	linoelaidic acid (all trans C18:2)
ptdca[c]	pentadecanoate
ptdcacoa[c]	pentadecanoyl Coenzyme A
hpdca[c]	margarate
hpdcacoa[c]	heptadecanoyl coa
vacc[c]	trans-vaccenate
lnlncg[c]	gamma-linolenate
strdnc[c]	stearidonic acid C18:4, n-3
pristcoa[c]	pristanoyl coa
phyt[c]	phytanate
phytcoa[c]	phytanoyl-CoA(4-)
lgnc[c]	lignocerate
nrvnc[c]	nervonate
tettet6[c]	tetracosatetraenoic acid n-6
tetpent6[c]	tetracosapentaenoic acid, n-6
tetpent3[c]	tetracosapentaenoic acid, n-3
tethex3[c]	tetracosahexaenoic acid, n-3
hexc[c]	cerotate
octa[c]	octanoate (n-C8:0)
occoa[c]	Octanoyl-CoA (n-C8:0CoA)
whttdca[c]	omega hydroxy tetradecanoate (n-C14:0)
whhdca[c]	omega hydroxy hexadecanoate (n-C16:0)
fald[c]	Formaldehyde
Sfglutth[c]	S-Formylglutathione
fald[l]	Formaldehyde
tdcoa[m]	Tetradecanoyl-CoA (n-C14:0CoA)
ptdcacoa[m]	pentadecanoyl Coenzyme A
occoa[m]	Octanoyl-CoA (n-C8:0CoA)
hpdcacoa[m]	heptadecanoyl coa
stcoa[x]	Stearoyl-CoA (n-C18:0CoA)
vacccoa[m]	vaccenyl coenzyme A
lnlccoa[m]	linoleic coenzyme A
lneldccoa[m]	linoelaidyl coenzyme A
lnlncacoa[m]	alpha-Linolenoyl-CoA
lnlncgcoa[m]	gamma-linolenoyl-CoA(4-)
lnlncgcoa[x]	gamma-linolenoyl-CoA(4-)
strdnccoa[m]	stearidonyl coenzyme A
strdnccoa[x]	stearidonyl coenzyme A
tmndnccoa[m]	timnodonyl coenzyme A
tmndnccoa[x]	timnodonyl coenzyme A
lgnccoa[x]	lignocericyl coenzyme A
nrvnccoa[x]	nervonyl coenzyme A
odecoa[x]	Octadecenoyl-CoA (n-C18:1CoA)
tettet6coa[x]	tetracosatetraenoyl coenzyme A
tetpent3coa[x]	tetracosapentaenoyl coenzyme A, n-3
tetpent6coa[x]	tetracosapentaenoyl coenzyme A, n-6
tethex3coa[x]	tetracosahexaenoyl coenzyme A
hexccoa[x]	Hexacosanoyl-CoA (n-C26:0CoA)
dcacoa[c]	Decanoyl-CoA (n-C10:0CoA)
ddcacoa[c]	Dodecanoyl-CoA (n-C12:0CoA)
fdp[c]	D-Fructose 1,6-bisphosphate
f1p[c]	D-Fructose 1-phosphate
glyald[c]	D-Glyceraldehyde
xu1p_D[c]	D-Xylulose 1-phosphate
gcald[c]	Glycolaldehyde
tag1p_D[c]	D-Tagatose 1-phosphate
f6p[c]	D-Fructose 6-phosphate
f26bp[c]	beta-D-fructofuranose 2,6-bisphosphate(4-)
fe2[m]	Fe2+
ppp9[m]	Protoporphyrin
pheme[m]	Protoheme
formcoa[c]	formyl-CoA(4-)
fe2[c]	Fe2+
fuc_L[c]	L-Fucose
Lfmkynr[c]	N-formyl-L-kynurenine
Lkynr[c]	L-kynurenine
fol[c]	Folate
formcoa[x]	formyl-CoA(4-)
for[m]	Formate
for[r]	Formate
5dhf[m]	pentaglutamyl folate (DHF)
thf[m]	5,6,7,8-Tetrahydrofolate
frdp[x]	Farnesyl diphosphate
frdp[r]	Farnesyl diphosphate
fru[c]	D-Fructose
5forthf[c]	5-Formiminotetrahydrofolate
methf[c]	5,10-Methenyltetrahydrofolate
fuc13galacglcgal14acglcgalgluside_hs[c]	III3Fuc-nLc6Cer
fuc13galacglcgal14acglcgalgluside_hs[g]	III3Fuc-nLc6Cer
fucacngal14acglcgalgluside_hs[c]	IV3-a-NeuAc,III3-a-Fuc-nLc4Cer
fucacngal14acglcgalgluside_hs[g]	IV3-a-NeuAc,III3-a-Fuc-nLc4Cer
ksi[l]	keratan sulfate I
fuc_L[l]	L-Fucose
ksi_deg1[l]	keratan sulfate I, degradation product 1
s2l2fn2m2masn[l]	PA6
s2l2n2m2masn[l]	de-Fuc form of PA6
fucfuc12gal14acglcgalgluside_hs[c]	Ley glycolipid
fucfuc12gal14acglcgalgluside_hs[g]	Ley glycolipid
fucfuc132galacglcgal14acglcgalgluside_hs[c]	V3Fuc,III3Fuc-nLc6Cer
fucfuc132galacglcgal14acglcgalgluside_hs[g]	V3Fuc,III3Fuc-nLc6Cer
fucfucfucgalacglc13galacglcgal14acglcgalgluside_hs[c]	(Gal)4 (Glc)1 (GlcNAc)3 (LFuc)3 (Cer)1
fucfucfucgalacglc13galacglcgal14acglcgalgluside_hs[g]	(Gal)4 (Glc)1 (GlcNAc)3 (LFuc)3 (Cer)1
fucfucfucgalacglcgal14acglcgalgluside_hs[c]	(Gal)3 (Glc)1 (GlcNAc)2 (LFuc)3 (Cer)1
fucfucfucgalacglcgal14acglcgalgluside_hs[g]	(Gal)3 (Glc)1 (GlcNAc)2 (LFuc)3 (Cer)1
fucgal14acglcgalgluside_hs[c]	Lacto-N-fucopentaosyl III ceramide
fucgal14acglcgalgluside_hs[g]	Lacto-N-fucopentaosyl III ceramide
4fumacac[c]	4-fumarylacetoacetate(2-)
fum[m]	Fumarate
so4[m]	Sulfate
so4[c]	Sulfate
tsul[c]	Thiosulfate
fuc12gal14acglcgalgluside_hs[g]	Type IIH glycolipid
fucgalacgalfuc12gal14acglcgalgluside_hs[g]	Type IIIH glycolipid
fucgalacglcgal14acglcgalgluside_hs[g]	VI2Fuc-nLc6
fucgalacgalfucgalacglcgal14acglcgalgluside_hs[g]	(Gal)4 (GalNAc)1 (Glc)1 (GlcNAc)2 (LFuc)2 (Cer)1
fucfucgalacglcgalacglcgal14acglcgalgluside_hs[g]	(Gal)4 (Glc)1 (GlcNAc)3 (LFuc)2 (Cer)1
fucgalacglc13galacglcgal14acglcgalgluside_hs[g]	(Gal)4 (Glc)1 (GlcNAc)3 (LFuc)1 (Cer)1
fucfucgalacglc13galacglcgal14acglcgalgluside_hs[g]	(Gal)4 (Glc)1 (GlcNAc)3 (LFuc)2 (Cer)1
acngal14acglcgalgluside_hs[g]	Sialyl-3-paragloboside
fucfucgalacglcgal14acglcgalgluside_hs[g]	(Gal)3 (Glc)1 (GlcNAc)2 (LFuc)2 (Cer)1
fuc132galacglcgal14acglcgalgluside_hs[g]	V3Fuc-nLc6Cer
m2mpdol_L[c]	(alpha-D-mannosyl)2-beta-D-mannosyl-diacetylchitobiosyldiphosphodolichol, human liver homolog
m3mpdol_L[c]	(alpha-D-mannosyl)3-beta-D-mannosyl-diacetylchitodiphosphodolichol, human liver homolog
m2mpdol_U[c]	(alpha-D-mannosyl)2-beta-D-mannosyl-diacetylchitobiosyldiphosphodolichol, human uterine homolog
m3mpdol_U[c]	(alpha-D-mannosyl)3-beta-D-mannosyl-diacetylchitodiphosphodolichol, human uterine homolog
m4mpdol_L[c]	(alpha-D-Mannosyl)4-beta-D-mannosyl-diacetylchitobiosyldiphosphodolichol, human liver homolog
m4mpdol_U[c]	(alpha-D-Mannosyl)4-beta-D-mannosyl-diacetylchitobiosyldiphosphodolichol, human uterine homolog
m1mpdol_L[c]	alpha-D-mannosyl-beta-D-mannosyl-diacylchitobiosyldiphosphodolichol, human liver homolog
m1mpdol_U[c]	alpha-D-mannosyl-beta-D-mannosyl-diacylchitobiosyldiphosphodolichol, human uterine homolog
ksi_pre14[g]	keratan sulfate I biosynthesis, precursor 14
ksi_pre17[g]	keratan sulfate I biosynthesis, precursor 17
ksi_pre20[g]	keratan sulfate I biosynthesis, precursor 20
ksi_pre23[g]	keratan sulfate I biosynthesis, precursor 23
ksi_pre26[g]	keratan sulfate I biosynthesis, precursor 26
ksi_pre29[g]	keratan sulfate I biosynthesis, precursor 29
ksi_pre32[g]	keratan sulfate I biosynthesis, precursor 32
ksi_pre35[g]	keratan sulfate I biosynthesis, precursor 35
ksi_pre36[g]	keratan sulfate I biosynthesis, precursor 36
ksii_core4_pre1[g]	keratan sulfate II biosynthesis, precursor 1
ksii_core4_pre6[g]	keratan sulfate II biosynthesis, precursor 6
ksii_core4_pre9[g]	keratan sulfate II biosynthesis, precursor 9
ksii_core4_pre10[g]	keratan sulfate II biosynthesis, precursor 10
ksii_core2_pre1[g]	keratan sulfate II biosynthesis, precursor 1
ksii_core2_pre6[g]	keratan sulfate II biosynthesis, precursor 6
ksii_core2_pre9[g]	keratan sulfate II biosynthesis, precursor 9
ksii_core2_pre10[g]	keratan sulfate II biosynthesis, precursor 10
ksi_pre5[g]	keratan sulfate I biosynthesis, precursor 5
ksi_pre8[g]	keratan sulfate I biosynthesis, precursor 8
ksi_pre11[g]	keratan sulfate I biosynthesis, precursor 11
l2fn2m2masn[g]	{[galactosyl-(1,4)-N-Acetyl-glucosaminyl-(1,2)-mannosyl-(1,3)-],[N-acetyl-glucosaminyl-(1,2)-mannosyl-(1,6)-]mannosyl-(1,4)-N-acetyl-glucosaminyl-(1,4)-[fucosyl-(1,6)]-N-acetyl-glucosaminyl}asparagine
g1m8masn[r]	(alpha-D-Glucosyl)-(alpha-D-mannosyl)8-beta-D-mannosyl-diacetylchitobiosyl-L-asparagine (protein)
g2m8masn[r]	(alpha-D-Glucosyl)2-(alpha-D-mannosyl)8-beta-D-mannosyl-diacetylchitobiosyl-L-asparagine (protein)
glyc3p[c]	Glycerol 3-phosphate
glu5sa[m]	L-Glutamate 5-semialdehyde
1pyr5c[m]	1-Pyrroline-5-carboxylate
1pyr5c[c]	1-Pyrroline-5-carboxylate
glu5p[m]	L-Glutamate 5-phosphate
6pgl[r]	6-phospho-D-glucono-1,5-lactone
g6p[c]	D-Glucose 6-phosphate
6pgl[c]	6-phospho-D-glucono-1,5-lactone
gudac[c]	guanidinoacetic acid
gacpail_hs[c]	glucosaminyl-acylphosphatidylinositol
gacpail_hs[r]	glucosaminyl-acylphosphatidylinositol
galside_hs[g]	D-galactosyl-N-acylsphingosine
paps[g]	3'-Phosphoadenylyl sulfate
pap[g]	Adenosine 3',5'-bisphosphate
sgalside_hs[g]	sulfatide galactocerebroside
galacglcgalgbside_hs[c]	Gal-GlcNAc-Gal globoside
ksi_deg26[l]	keratan sulfate I, degradation product 26
gal[l]	D-Galactose
ksi_deg27[l]	keratan sulfate I, degradation product 27
ksi_deg29[l]	keratan sulfate I, degradation product 29
ksi_deg30[l]	keratan sulfate I, degradation product 30
ksi_deg32[l]	keratan sulfate I, degradation product 32
ksi_deg33[l]	keratan sulfate I, degradation product 33
ksi_deg35[l]	keratan sulfate I, degradation product 35
ksi_deg36[l]	keratan sulfate I, degradation product 36
ksi_deg38[l]	keratan sulfate I, degradation product 38
ksi_deg39[l]	keratan sulfate I, degradation product 39
ksi_deg40[l]	keratan sulfate I, degradation product 40
ksi_deg41[l]	keratan sulfate I, degradation product 41
ksii_core2_deg2[l]	keratan sulfate II (core 2-linked), degradation product 2
ksii_core2_deg3[l]	keratan sulfate II (core 2-linked), degradation product 3
ksii_core2_deg5[l]	keratan sulfate II (core 2-linked), degradation product 5
ksii_core2_deg6[l]	keratan sulfate II (core 2-linked), degradation product 6
ksii_core2_deg8[l]	keratan sulfate II (core 2-linked), degradation product 8
ksii_core2_deg9[l]	keratan sulfate II (core 2-linked), degradation product 9
core6[l]	Core 6
l2n2m2mn[l]	de-Fuc, reducing GlcNAc removed, de-Sia form of PA6 (w/o peptide linkage)
ksii_core4_deg2[l]	keratan sulfate II (core 4-linked), degradation product 2
ksii_core4_deg3[l]	keratan sulfate II (core 4-linked), degradation product 3
ksi_deg5[l]	keratan sulfate I, degradation product 5
ksi_deg6[l]	keratan sulfate I, degradation product 6
ksi_deg8[l]	keratan sulfate I, degradation product 8
ksi_deg9[l]	keratan sulfate I, degradation product 9
ksi_deg11[l]	keratan sulfate I, degradation product 11
ksi_deg12[l]	keratan sulfate I, degradation product 12
ksi_deg14[l]	keratan sulfate I, degradation product 14
ksi_deg15[l]	keratan sulfate I, degradation product 15
ksi_deg17[l]	keratan sulfate I, degradation product 17
ksi_deg18[l]	keratan sulfate I, degradation product 18
ksi_deg20[l]	keratan sulfate I, degradation product 20
ksi_deg21[l]	keratan sulfate I, degradation product 21
ksi_deg23[l]	keratan sulfate I, degradation product 23
ksi_deg24[l]	keratan sulfate I, degradation product 24
galgalfucfucgalacglcgalacglcgal14acglcgalgluside_hs[c]	(Gal)6 (Glc)1 (GlcNAc)3 (LFuc)2 (Cer)1
galgalfucfucgalacglcgalacglcgal14acglcgalgluside_hs[g]	(Gal)6 (Glc)1 (GlcNAc)3 (LFuc)2 (Cer)1
galgalgalthcrm_hs[c]	Gal-Gal-Gal-Gal-Gal-Glc-Cer
galgluside_hs[l]	galactosyl glucosyl ceramide
gm3_hs[g]	alpha-N-acetylneuraminosyl-(2->3)-beta-D-galactosyl-(1->4)-beta-D-glucosylceramide(1-)
gd3_hs[g]	GD3
gt3_hs[g]	GT3
gal[c]	D-Galactose
gal1p[c]	alpha-D-Galactose 1-phosphate
cs_hs_linkage[g]	chondroitin sulfate/heparan sulfate linkage region (GlcA-(Gal)2-Xyl-L-Ser (protein))
cs_pre[g]	chondroitin sulfate precursor (GalNAc-GlcA-(Gal)2-Xyl-L-Ser (protein))
cs_a_b_pre2[g]	chondroitin sulfate A (GalNAc4S-GlcA) and B (IdoA2S-GalNAc4S), precursor 2
cs_a_b_pre3[g]	chondroitin sulfate A (GalNAc4S-GlcA) and B (IdoA2S-GalNAc4S), precursor 3
cs_c_pre2[g]	chondroitin sulfate C (GalNAc6S-GlcA), precursor 2
cs_c_pre3[g]	chondroitin sulfate C (GalNAc6S-GlcA), precursor 3
cs_d_pre3[g]	chondroitin sulfate D (GlcNAc6S-GlcA2S), precursor 3
cs_d_pre4[g]	chondroitin sulfate D (GlcNAc6S-GlcA2S), precursor 4
cs_e_pre3[g]	chondroitin sulfate E (GalNAc4,6diS-GlcA), precursor 3
cs_e_pre4[g]	chondroitin sulfate E (GalNAc4,6diS-GlcA), precursor 4
galside_hs[c]	D-galactosyl-N-acylsphingosine
lxser[g]	Gal-Xyl-L-Ser (protein)
l2xser[g]	(Gal)2-Xyl-L-Ser (protein)
xser[g]	Xyl-L-Ser (protein)
udpg[c]	UDPglucose
gam[c]	D-Glucosamine
oagd3_hs[c]	9-O-Acetylated GD3
oagd3_hs[g]	9-O-Acetylated GD3
oagt3_hs[c]	9-O-Acetylated GT3
oagt3_hs[g]	9-O-Acetylated GT3
gar[c]	N1-(5-Phospho-D-ribosyl)glycinamide
fgam[c]	N2-Formyl-N1-(5-phospho-D-ribosyl)glycinamide
n2m2nmasn[l]	N-Acetyl-beta-D-glucosaminyl-1,2-alpha-D-mannosyl-1,3-(N-acetyl-beta-D-glucosaminyl-1,2-alpha-D-mannosyl-1,6)-(N-acetyl-beta-D-glucosaminyl-1,4)-beta-D-mannosyl-1,4-N-acetyl-beta-D-glucosaminyl-R
glc_D[c]	D-Glucose
gluside_hs[l]	D-glucosyl-N-acylsphingosine
glc_D[l]	D-Glucose
gbside_hs[c]	globoside
gbside_hs[l]	globoside
glyclt[c]	Glycolate
lpam[m]	Lipoamide
alpam[m]	S-aminomethyldihydrolipoamide
dhlam[m]	Dihydrolipoamide
mlthf[m]	5,10-Methylenetetrahydrofolate
lpro[m]	Lipoylprotein
alpro[m]	S-Aminomethyldihydrolipoylprotein
dhlpro[m]	Dihydrolipolprotein
gchola[c]	glycocholate
gd1b2_hs[c]	GD1beta
gd1b2_hs[g]	GD1beta
gd1c_hs[c]	GD1c
gd1c_hs[g]	GD1c
gmp[g]	GMP
gmp[c]	GMP
gdpddman[c]	GDP-4-dehydro-6-deoxy-D-mannose
glu_L[l]	L-glutamate(1-)
thf[l]	5,6,7,8-Tetrahydrofolate
5oxpro[c]	5-Oxoproline
Tyr_ggn[c]	Tyr-194 of apo-glycogenin protein (primer for glycogen synthesis)
ggn[c]	primed glycogenin (glycogenin-8[1,4-Glc])
leuktrC4[r]	leukotriene C4(2-)
glu_L[r]	L-glutamate(1-)
leuktrD4[r]	Leukotriene D4
leuktrE4[c]	leukotriene E4(1-)
glac[c]	D-glucurono-6,3-lactone
glcr[c]	D-Glucarate
glygn1[c]	glycogen, structure 1 (glycogenin-11[1,4-Glc])
glygn2[c]	glycogen, structure 2 (glycogenin-1,6-{7[1,4-Glc], 4[1,4-Glc]})
glcur[l]	D-Glucuronate
cs_a_deg2[l]	chondroitin sulfate A (GalNAc4S-GlcA), degradation product 2
cs_a_deg3[l]	chondroitin sulfate A (GalNAc4S-GlcA), degradation product 3
cs_c_deg2[l]	chondroitin sulfate C (GalNAc6S-GlcA), degradation product 2
cs_c_deg3[l]	chondroitin sulfate C (GalNAc6S-GlcA), degradation product 3
cs_d_deg3[l]	chondroitin sulfate D (GlcNAc6S-GlcA2S), degradation product 3
cs_d_deg4[l]	chondroitin sulfate D (GlcNAc6S-GlcA2S), degradation product 4
cs_e_deg3[l]	chondroitin sulfate E (GalNAc4,6diS-GlcA), degradation product 3
cs_e_deg4[l]	chondroitin sulfate E (GalNAc4,6diS-GlcA), degradation product 4
ha[l]	hyaluronan
ha_deg1[l]	hyaluronan degradation product 1
ha_pre1[l]	hyaluronan biosynthesis, precursor 1
cs_b_pre4[g]	chondroitin sulfate B (IdoA2S-GalNAc4S), precursor 4
hs_pre10[g]	(GlcN2S-GlcA)4-GlcNAc-GlcA-Gal-Gal-Xyl-L-Ser (protein)
hs_pre11[g]	(GlcN2S-IdoA-GlcN2S-GlcA)2-GlcNAc-GlcA-Gal-Gal-Xyl-L-Ser (protein)
cs_a_b_e_pre1[g]	chondroitin sulfate A (GalNAc4S-GlcA), B (IdoA2S-GalNAc4S), and E (GalNAc4,6diS-GlcA), precursor 1
udpglcur[g]	UDP-D-glucuronate
cs_c_d_e_pre1[g]	chondroitin sulfate C (GalNAc6S-GlcA) and D (GlcNAc6S-GlcA2S), precursor 1
cs_d_pre2[g]	chondroitin sulfate D (GlcNAc6S-GlcA2S) precursor 2
cs_e_pre2[g]	chondroitin sulfate E (GalNAc4,6diS-GlcA), precursor 2
hs_pre1[g]	heparan sulfate, precursor 1
hs_pre2[g]	heparan sulfate, precursor 2
hs_pre3[g]	GlcNAc-GlcA-GlcNAc-GlcA-Gal-Gal-Xyl-L-Ser (protein)
hs_pre4[g]	GlcA-GlcNAc-GlcA-GlcNAc-GlcA-Gal-Gal-Xyl-L-Ser (protein)
hs_pre5[g]	(GlcNAc-GlcA)2-GlcNAc-GlcA-Gal-Gal-Xyl-L-Ser (protein)
hs_pre6[g]	GlcA-(GlcNAc-GlcA)2-GlcNAc-GlcA-Gal-Gal-Xyl-L-Ser (protein)
hs_pre7[g]	(GlcNAc-GlcA)3-GlcNAc-GlcA-Gal-Gal-Xyl-L-Ser (protein)
hs_pre8[g]	GlcA-(GlcNAc-GlcA)3-GlcNAc-GlcA-Gal-Gal-Xyl-L-Ser (protein)
hs_pre9[g]	(GlcNAc-GlcA)4-GlcNAc-GlcA-Gal-Gal-Xyl-L-Ser (protein)
uacgam[c]	UDP-N-acetyl-D-glucosamine
naglc2p_L[c]	N-Acetyl-D-glucosaminyldiphosphodolichol, human liver homolog
ump[c]	UMP
naglc2p_U[c]	N-Acetyl-D-glucosaminyldiphosphodolichol, human uterine homolog
glcur[c]	D-Glucuronate
glc_D[g]	D-Glucose
dxtrn[c]	phosphorylase-limit dextrin (glycogenin-1,6{4[1,4-Glc], 4[1,4-Glc]})
glygn3[c]	glycogen, structure 3 (glycogenin-7[1,4-Glc])
gln_L[m]	L-Glutamine
glucys[c]	gamma-L-Glutamyl-L-cysteine
pram[c]	5-Phospho-beta-D-ribosylamine
oxa[x]	oxalate(2-)
glx[c]	Glyoxylate
glyc_R[c]	(R)-Glycerate
glyclt[x]	Glycolate
glyc_S[c]	(S)-Glycerate
glyc[c]	Glycerol
glygly[c]	Glycyl-glycine
glyleu[c]	Glycylleucine
lgt_S[c]	(R)-S-Lactoylglutathione
gthrd[m]	Reduced glutathione
glyphe[c]	Glycylphenylalanine
glypro[c]	Glycylproline
pro_L[c]	L-Proline
glysar[c]	Glycylsarcosine
sarcs[c]	Sarcosine
xmp[c]	Xanthosine 5'-phosphate
6pgc[c]	6-Phospho-D-gluconate
ru5p_D[c]	D-Ribulose 5-phosphate
6pgc[r]	6-Phospho-D-gluconate
ru5p_D[r]	D-Ribulose 5-phosphate
gp1calpha_hs[c]	GP1c alpha
gp1calpha_hs[g]	GP1c alpha
gp1c_hs[c]	GP1c
gp1c_hs[g]	GP1c
g3pc[c]	sn-Glycero-3-phosphocholine
em2emgacpail_prot_hs[r]	(phosphoethanolaminyl-dimannosyl),(phosphoethanolaminyl)-mannosyl-glucosaminyl-acylphosphatidylinositol
hdca[r]	Hexadecanoate (n-C16:0)
gpi_prot_hs[r]	{[(Prot-PE-Man),(PE)-Man],[PE]}-Man-GlcN-acylPI
mgacpail_hs[r]	mannosyl-glucosaminyl-acylphosphatidylinositiol (H2)
gq1balpha_hs[c]	GQ1balpha
gq1balpha_hs[g]	GQ1balpha
gq1b_hs[c]	GQ1b
gq1b_hs[g]	GQ1b
gsn[c]	Guanosine
gt1a_hs[c]	GT1a
gt1a_hs[g]	GT1a
gthox[m]	Oxidized glutathione
gthrd[r]	Reduced glutathione
gua[c]	Guanine
xan[c]	Xanthine
guln[c]	L-gulonate
forglu[c]	N-Formimidoyl-L-glutamate
h2co3[c]	carbonic acid
h2co3[m]	carbonic acid
pe_hs[r]	phosphatidylethanolamine
emgacpail_hs[r]	phosphoethanolaminyl-mannosyl-glucosylaminyl-acylphosphatidylinositol (H5)
m2gacpail_hs[r]	dimannosyl-glucosaminyl-acylphosphatidylinositol (H3)
h2o2[l]	Hydrogen peroxide
h2o2[n]	Hydrogen peroxide
m3gacpail_hs[r]	trimannosyl-glucosaminyl-acylphosphatidylinositol (H4)
em3gacpail_hs[r]	phosphoethanolaminyl-trimannosyl-glucosaminyl-acylphosphatidylinositol (H6)
em2emgacpail_hs[r]	(phosphoethanolaminyl-dimannosyl),(phosphoethanolaminyl)-mannosyl-glucosaminyl-acylphosphatidylinositol (H7)
m3emgacpail_hs[r]	(trimannosyl),(phosphoethanolaminyl)-mannosyl-glucosaminyl-acylphosphatidylinositol (M4C)
emem2gacpail_hs[r]	(phosphoethanolaminyl-mannosyl),(phosphoethanolaminyl)-dimannosyl-glucosaminyl-acylphosphatidylinositol (H7)
gpi_hs[r]	{[PE-Man-],[PE-]Man},{PE-}Man-GlcN-acylPI
mem2emgacpail_hs[r]	({[(mannosyl),(phosphoethanolaminyl)]-dimannosyl},{phosphoethanolaminyl})-mannosyl-glucosaminyl-acylphosphatidylinositol (M4B)
pre_prot[r]	glycophosphatidylinositol (GPI)-anchored protein precursor
m_em_3gacpail[r]	mannosyl-3-(phosphoethanolaminyl-mannosyl)-glucosaminyl-acylphosphatidylinositol (M4A)
udpglcur[c]	UDP-D-glucuronate
hestratriol[c]	4,17 dihydroxy estradiol
hestratriol[r]	4,17 dihydroxy estradiol
4mlacac[c]	4-maleylacetoacetate
urcan[c]	Urocanate
hista[c]	histamium
im4act[c]	imidazole-4-acetaldehyde
ppbng[c]	Porphobilinogen
hmbil[c]	Hydroxymethylbilane
hmgcoa[x]	Hydroxymethylglutaryl-CoA
nadph[x]	Nicotinamide adenine dinucleotide phosphate - reduced
mev_R[x]	(R)-mevalonate
nadp[x]	Nicotinamide adenine dinucleotide phosphate
hmgcoa[c]	Hydroxymethylglutaryl-CoA
hmgcoa[m]	Hydroxymethylglutaryl-CoA
hom_L[c]	L-Homoserine
pheme[c]	Protoheme
phyt2ohcoa[x]	2-hydroxyphytanoyl-CoA(4-)
pristanal[x]	pristanal
hpdcacrn[c]	heptadecanoyl carnitine
hpdcacrn[m]	heptadecanoyl carnitine
1p3h5c[m]	L-1-Pyrroline-3-hydroxy-5-carboxylate
hpyr[c]	Hydroxypyruvate
cortsn[r]	cortisone
andrstndn[r]	androst-4-ene-3,17-dione
tststerone[r]	testosterone
dhocholoylcoa[x]	3alpha,7alpha,12alpha,26-Tetrahydroxy-5beta-cholestane
cholcoaone[x]	3alpha,7alpha,12alpha-trihydroxy-24-oxo-5beta-cholestan-26-oyl-CoA(4-)
eandrstrn[r]	16alpha-hydroxydehydroepiandrosterone
andrstandn[r]	5alpha-androstane-3,17-dione
prgnlone[c]	pregnenolone
prgnlone[r]	pregnenolone
prgstrn[r]	progesterone
17ahprgnlone[c]	17alpha-hydroxypregnenolone
17ahprgstrn[c]	17alpha-hydroxyprogesterone
17ahprgnlone[r]	17alpha-hydroxypregnenolone
17ahprgstrn[r]	17alpha-hydroxyprogesterone
xol7a[r]	20-hydroxycholesterol
xol7aone[r]	7alpha-hydroxycholest-4-en-3-one
hspg[g]	heparan sulfate proteoglycan
htaxol[c]	6 alpha hydroxy taxol/ 6 alpha hydroxy paclitaxel
hxan[c]	Hypoxanthine
hxan[x]	Hypoxanthine
pyam5p[c]	Pyridoxamine 5'-phosphate
pydam[c]	Pyridoxamine
taur[c]	Taurine
icit[x]	Isocitrate
3ityr_L[c]	3-iodo-L-tyrosine
iodine[c]	Iodine
35diotyr[c]	3,5-diiodo-L-tyrosine
triodthy[c]	3,3,5-triiodo-L-thyronine
thyox_L[c]	L-thyroxine
tyr_L[c]	L-Tyrosine
idp[n]	IDP
ile_L[m]	L-Isoleucine
im4ac[c]	imidazol-4-ylacetate
itacon[m]	itaconate(2-)
itp[n]	ITP
4izp[c]	4-Imidazolone-5-propanoate
xylu_D[c]	D-Xylulose
tagat_D[c]	D-tagatose
ksii_core2[g]	keratan sulfate II (core 2-linked)
ksii_core2[l]	keratan sulfate II (core 2-linked)
ksii_core4[g]	keratan sulfate II (core 4-linked)
ksii_core4[l]	keratan sulfate II (core 4-linked)
ksi[g]	keratan sulfate I
anth[c]	Anthranilate
4aphdob[c]	4-(2-aminophenyl)-2,4-dioxobutanoate
kynate[c]	kynurenate
lcts[l]	Lactose
lald_D[c]	D-Lactaldehyde
lald_L[c]	L-Lactaldehyde
lac_L[c]	L-Lactate
lcts[g]	Lactose
lcts[c]	Lactose
3spyr[c]	3-sulfonatopyruvate(2-)
leugly[c]	Leucylglycine
leuktrA4[r]	leukotriene A4(1-)
leuktrB4[c]	leukotriene B4(1-)
leuktrD4[c]	Leukotriene D4
leuleu[c]	Leucylleucine
leu_L[m]	L-Leucine
nformanth[c]	N-formylanthranilate
xyl_D[l]	D-Xylose
cs_a_deg5[l]	chondroitin sulfate A (GalNAc4S-GlcA), degradation product 5
cs_c_deg5[l]	chondroitin sulfate C (GalNAc6S-GlcA), degradation product 5
cs_e_deg7[l]	chondroitin sulfate E (GalNAc4,6diS-GlcA), degradation product 7
lneldccrn[c]	Linoelaidyl carnitine
lneldccrn[m]	Linoelaidyl carnitine
lnlccrn[c]	Linoleyl carnitine
lnlccrn[m]	Linoleyl carnitine
lnlncacrn[c]	alpha-linolenyl carnitine
lnlncacrn[m]	alpha-linolenyl carnitine
lnlncgcrn[c]	gamma-linolenyl carnitine
lnlncgcrn[m]	gamma-linolenyl carnitine
lanost[c]	lanosterol
44mctr[c]	4,4-dimethyl-5alpha-cholesta-8,14,24-trien-3beta-ol
lanost[r]	lanosterol
Ssq23epx[r]	(S)-2,3-epoxysqualene
lpchol_hs[c]	lysophosphatidylcholine
thp2c[x]	2,3,4,5-Tetrahydropyridine-2-carboxylate
mag_hs[c]	monoacylglycerol 2
retinol[c]	retinol
retfa[c]	fatty acid retinol
retinol_cis_11[c]	11-cis-retinol
retinol_9_cis[c]	9-cis-retinol
leuktrC4[c]	leukotriene C4(2-)
trp_L[c]	L-Tryptophan
lys_L[x]	L-Lysine
6a2ohxnt[x]	6-Amino-2-oxohexanoate
nm4masn[g]	(N-acetyl-D-glucosaminyl-(alpha-D-mannosyl)4-beta-D-mannosyl-diacetylchitobiosyl)-L-asparagine (protein)
man[g]	D-Mannose
nm2masn[g]	(N-acetyl-D-glucosaminyl-(alpha-D-mannosyl)2-beta-D-mannosyl-diacetylchitobiosyl)-L-asparagine (protein)
m4masn[g]	(alpha-D-mannosyl)4-beta-D-mannosyl-diacetylchitobiosyl-L-asparagine (protein)
n3m2masn[g]	((N-acetyl-D-glucosaminyl)3-(alpha-D-mannosyl)2-beta-D-mannosyl-diacetylchitobiosyl)-L-asparagine (protein)
n2m2nmasn[g]	N-Acetyl-beta-D-glucosaminyl-1,2-alpha-D-mannosyl-1,3-(N-acetyl-beta-D-glucosaminyl-1,2-alpha-D-mannosyl-1,6)-(N-acetyl-beta-D-glucosaminyl-1,4)-beta-D-mannosyl-1,4-N-acetyl-beta-D-glucosaminyl-R
n4m2masn[g]	((N-acetyl-D-glucosaminyl)4-(alpha-D-mannosyl)2-beta-D-mannosyl-diacetylchitobiosyl)-L-asparagine (protein)
m7masnB[r]	(alpha-D-mannosyl)7-beta-D-mannosyl-diacetylchitobiosyl-L-asparagine, isoform B (protein)
m7masnB[g]	(alpha-D-mannosyl)7-beta-D-mannosyl-diacetylchitobiosyl-L-asparagine, isoform B (protein)
m8masn[r]	(alpha-D-mannosyl)8-beta-D-mannosyl-diacetylchitobiosyl-L-asparagine (protein)
m8masn[g]	(alpha-D-mannosyl)8-beta-D-mannosyl-diacetylchitobiosyl-L-asparagine (protein)
3mldz[c]	1-methylimidazole-4-acetaldehyde
malt[c]	Maltose
man[r]	D-Mannose
normete_L[c]	L-Normetanephrine
3mgcoa[m]	trans-3-methylglutaconyl-CoA(5-)
mercplac[c]	3-Mercaptolactate
mercplaccys[c]	3-mercaptolactate-cysteine disulfide
tcynt[c]	Thiocyanate
5mdru1p[c]	5-Methylthio-5-deoxy-D-ribulose 1-phosphate
mescon[m]	Mesaconate
mescoa[m]	Mesaconyl-CoA
meoh[c]	Methanol
meoh[l]	Methanol
mepi[c]	Metanephrine
5pmev[x]	(R)-5-phosphonatomevalonate(3-)
mhista[c]	N(tele)-methylhistaminium
mi13456p[c]	myo-inositol 1,3,4,5,6-pentakisphosphate(10-)
mi1345p[c]	1D-myo-inositol 1,3,4,5-tetrakisphosphate(8-)
mi134p[c]	1D-myo-inositol 1,3,4-trisphosphate(6-)
mi34p[c]	1D-myo-Inositol 3,4-bisphosphate
mi1p_D[c]	1D-myo-Inositol 1-phosphate
mi145p[c]	1D-myo-inositol 1,4,5-trisphosphate(6-)
mi14p[c]	(1R,2R,3R,4R,5R,6S)-2,3,5,6-tetrahydroxy-4-(phosphonatooxy)cyclohexyl phosphate
mi4p_D[c]	1D-myo-Inositol 4-phosphate
mi14p[n]	(1R,2R,3R,4R,5R,6S)-2,3,5,6-tetrahydroxy-4-(phosphonatooxy)cyclohexyl phosphate
mi1p_D[n]	1D-myo-Inositol 1-phosphate
mi3456p[c]	1D-myo-inositol 3,4,5,6-tetrakisphosphate(8-)
mi3p_D[c]	1D-myo-Inositol 3-phosphate
m5masnC[g]	(alpha-D-mannosyl)5-beta-D-mannosyl-diacetylchitobiosyl-L-asparagine (protein)
m5masnB2[g]	(alpha-D-mannosyl)5-beta-D-mannosyl-diacetylchitobiosyl-L-asparagine (protein)
m6masnB1[g]	(alpha-D-mannosyl)6-beta-D-mannosyl-diacetylchitobiosyl-L-asparagine (protein)
m6masnA[g]	(alpha-D-mannosyl)6-beta-D-mannosyl-diacetylchitobiosyl-L-asparagine (protein)
m7masnC[g]	(alpha-D-mannosyl)7-beta-D-mannosyl-diacetylchitobiosyl-L-asparagine, isoform C (protein)
mmcoa_S[m]	(S)-Methylmalonyl-CoA
mmcoa_R[m]	(R)-Methylmalonyl-CoA
5mta[c]	5-Methylthioadenosine
5mdr1p[c]	5-Methylthio-5-deoxy-D-ribose 1-phosphate
methf[m]	5,10-Methenyltetrahydrofolate
4aabutn[c]	4-acetamidobutanoate
Nacasp[c]	N-acetyl-L-aspartate(2-)
nac[c]	Nicotinate
ksi_deg7[l]	keratan sulfate I, degradation product 7
ksi_deg10[l]	keratan sulfate I, degradation product 10
ksi_deg13[l]	keratan sulfate I, degradation product 13
ksi_deg16[l]	keratan sulfate I, degradation product 16
ksi_deg19[l]	keratan sulfate I, degradation product 19
ksi_deg22[l]	keratan sulfate I, degradation product 22
ksi_deg25[l]	keratan sulfate I, degradation product 25
ksi_deg28[l]	keratan sulfate I, degradation product 28
ksi_deg31[l]	keratan sulfate I, degradation product 31
ksi_deg34[l]	keratan sulfate I, degradation product 34
cs_a_deg1[l]	chondroitin sulfate A (GalNAc4S-GlcA), degradation product 1
ksi_deg37[l]	keratan sulfate I, degradation product 37
ksii_core2_deg4[l]	keratan sulfate II (core 2-linked), degradation product 4
ksii_core2_deg7[l]	keratan sulfate II (core 2-linked), degradation product 7
ksii_core4_deg4[l]	keratan sulfate II (core 4-linked), degradation product 4
cs_a_deg4[l]	chondroitin sulfate A (GalNAc4S-GlcA), degradation product 4
cs_c_deg1[l]	chondroitin sulfate C (GalNAc6S-GlcA), degradation product 1
cs_c_deg4[l]	chondroitin sulfate C (GalNAc6S-GlcA), degradation product 4
cs_d_deg1[l]	chondroitin sulfate D (GlcNAc6S-GlcA2S), degradation product 1
cs_d_deg2[l]	chondroitin sulfate D (GlcNAc6S-GlcA2S), degradation product 2
cs_d_deg5[l]	chondroitin sulfate D (GlcNAc6S-GlcA2S), degradation product 5
cs_d_deg6[l]	chondroitin sulfate D (GlcNAc6S-GlcA2S), degradation product 6
cs_e_deg2[l]	chondroitin sulfate E (GalNAc4,6diS-GlcA), degradation product 2
cs_e_deg6[l]	chondroitin sulfate E (GalNAc4,6diS-GlcA), degradation product 6
ncam[c]	Nicotinamide
nad[n]	Nicotinamide adenine dinucleotide
Tn_antigen[l]	Tn antigen
udp[l]	UDP
udpacgal[l]	UDP-N-acetyl-D-galactosamine
na1[x]	Sodium
udp[r]	UDP
ump[r]	UMP
pi[g]	hydrogenphosphate
ump[g]	UMP
nicrns[c]	Nicotinate D-ribonucleoside
nicrnt[n]	Nicotinate D-ribonucleotide
nmn[n]	NMN
nmn[c]	NMN
quln[c]	Quinolinate
nwharg[c]	N-(omega)-Hydroxyarginine
no[c]	Nitric oxide
r1p[c]	alpha-D-Ribose 1-phosphate
npthl[c]	naphthalene
sT_antigen[g]	sialyl-T antigen
xtsn[c]	Xanthosine
thymd[c]	Thymidine
dtmp[m]	dTMP
thymd[m]	Thymidine
xtp[c]	XTP
o2s[n]	Superoxide anion
o2s[x]	Superoxide anion
o2[n]	O2
succ[m]	Succinate
orot5p[c]	Orotidine 5'-phosphate
onpthl[c]	naphthalene epoxide
retn[c]	all-trans-retinoate
[truncated: 428 more rows]
